# Supplementary material for: Maximal viral information recovery from sequence data using VirMAP
Source: Nat Commun. 2018 Aug 10;9:3205. doi: 10.1038/s41467-018-05658-8 (PMC6086868; doi:10.1038/s41467-018-05658-8)
Supplement: Supplementary file 3 — Supplementary Data 1 [file 41467_2018_5658_MOESM3_ESM.xlsx]

## Sheet: InfluenzaTimesStandard
Dataset	Subsampling	Pipeline	SampleID	Mb of sequence	CPU hours	Threads	Hardware	Number of Contigs	Mbp of Contigs	N50	% Reads Mapped to Contigs	Number of Viral Contigs	Mbp Viral Contigs	N50 Viral Contigs	Number of Correct Viral Contigs	Mbp Correct Viral Contigs	N50 Correct Viral Contigs
NetoVir	NA	Standard	SRR3458562	1850	268	20	2.5Ghz Ivy Bridge, 256Gb RAM	4473	11.14	8700	58.23	644	0.88	1475	40	0.24	152424
NetoVir	0.1	Standard	SRR3458562	185	125.73	8	2.5Ghz Ivy Bridge, 256Gb RAM	4004.5	4.82	1364	86.25	112.7	0.273	54897	24.2	0.189	64491
NetoVir	0.01	Standard	SRR3458562	18.5	6.46	8	2.5Ghz Ivy Bridge, 256Gb RAM	327.5	0.278	817	52.01	114.6	0.134	1301	46	0.071	2011
NetoVir	0.001	Standard	SRR3458562	1.8	0.7	8	2.5Ghz Ivy Bridge, 256Gb RAM	23.8	0.028	1315	37.71	19.1	0.024	1470	17	0.023	1603
NetoVir	NA	VirMAP	SRR3458562	1850	24.99	20	2.5Ghz Ivy Bridge, 256Gb RAM	26	1.37	1182146	37.04	26	1.37	1182146	25	1.37	1182146
NetoVir	0.1	VirMAP	SRR3458562	185	8.21	8	2.5Ghz Ivy Bridge, 256Gb RAM	21.7	0.683	1180870	42.58	22.7	0.683	1180870	20.9	0.677	1180870
NetoVir	0.01	VirMAP	SRR3458562	18.5	3.3	8	2.5Ghz Ivy Bridge, 256Gb RAM	20.8	0.274	1176412	42.72	21.2	0.274	1176412	20.2	0.273	1176412
NetoVir	0.001	VirMAP	SRR3458562	1.8	2	8	2.5Ghz Ivy Bridge, 256Gb RAM	19.7	0.102	1123080	43.12	19.9	0.102	1123080	19.7	0.102	1123080
VMC	NA	Standard	SAMN08397725	629	6.02	20	2.5Ghz Ivy Bridge, 256Gb RAM	260	0.18	589	37.53	59	0.06	1002	48	0.05	1002
VMC	0.1	Standard	SAMN08397725	63	0.68	8	2.5Ghz Ivy Bridge, 256Gb RAM	29.3	0.025	872	49.83	16.8	0.015	887	12.9	0.012	1061
VMC	0.01	Standard	SAMN08397725	6.3	0.26	8	2.5Ghz Ivy Bridge, 256Gb RAM	8.2	0.006	660	30.46	4.1	0.0032	794	3	0.0026	871
VMC	0.001	Standard	SAMN08397725	0.6	0.08	8	2.5Ghz Ivy Bridge, 256Gb RAM	1.5	0.0008	557	10.46	1.2	0.0006	562	1.2	0.0006	562
VMC	NA	VirMAP	SAMN08397725	629	8.7	20	2.5Ghz Ivy Bridge, 256Gb RAM	15	0.22	118980	50.1	15	0.22	118980	14	0.22	118980
VMC	0.1	VirMAP	SAMN08397725	63	2.45	8	2.5Ghz Ivy Bridge, 256Gb RAM	6	0.089	118562	50.19	6	0.089	118562	6	0.089	118562
VMC	0.01	VirMAP	SAMN08397725	6.3	1.85	8	2.5Ghz Ivy Bridge, 256Gb RAM	6	0.042	115894	49.94	6	0.042	115894	6	0.042	115894
VMC	0.001	VirMAP	SAMN08397725	0.6	1.4	8	2.5Ghz Ivy Bridge, 256Gb RAM	5.8	0.016	104438	50.08	5.8	0.016	104438	5.8	0.016	104438
Influenza	NA	Standard	SAMEA3146637	62.44	12.75	20	2.5Ghz Ivy Bridge, 256Gb RAM	258	0.21	810	29.96	20	0.02385	1515	NA	NA	NA
Influenza	NA	Standard	SAMEA3146638	195.52	23.73	20	2.5Ghz Ivy Bridge, 256Gb RAM	640	0.55	856	47.03	13	0.01132	882	NA	NA	NA
Influenza	NA	Standard	SAMEA3146639	1126.05	10.38	20	2.5Ghz Ivy Bridge, 256Gb RAM	267	0.19	699	33.2	1	0.00064	649	NA	NA	NA
Influenza	NA	Standard	SAMEA3146640	80.33	12.01	20	2.5Ghz Ivy Bridge, 256Gb RAM	225	0.19	891	26.65	22	0.02869	1469	NA	NA	NA
Influenza	NA	Standard	SAMEA3146643	996.98	108.04	20	2.5Ghz Ivy Bridge, 256Gb RAM	3963	3.83	977	89.59	33	0.03544	1114	NA	NA	NA
Influenza	NA	Standard	SAMEA3146644	7974.69	227.63	20	2.5Ghz Ivy Bridge, 256Gb RAM	6868	7.36	1162	99.15	34	0.05875	2328	NA	NA	NA
Influenza	NA	Standard	SAMEA3146645	6536.25	384.62	20	2.5Ghz Ivy Bridge, 256Gb RAM	8234	11.73	1776	98.77	80	0.13885	2748	NA	NA	NA
Influenza	NA	Standard	SAMEA3146646	2815.97	105	20	2.5Ghz Ivy Bridge, 256Gb RAM	3193	2.91	934	96.53	36	0.0383	1211	NA	NA	NA
Influenza	NA	Standard	SAMEA3146647	6307.89	322.88	20	2.5Ghz Ivy Bridge, 256Gb RAM	8293	10.4	1456	97.9	20	0.01852	922	NA	NA	NA
Influenza	NA	Standard	SAMEA3146648	7239.06	221.63	20	2.5Ghz Ivy Bridge, 256Gb RAM	6118	6.74	1214	95.41	87	0.09211	1062	NA	NA	NA
Influenza	NA	Standard	SAMEA3146649	1403.48	149.53	20	2.5Ghz Ivy Bridge, 256Gb RAM	2468	2.18	868	43.62	232	0.23736	1048	NA	NA	NA
Influenza	NA	Standard	SAMEA3146650	6559.13	318.35	20	2.5Ghz Ivy Bridge, 256Gb RAM	8153	10.52	1536	97.99	38	0.03534	955	NA	NA	NA
Influenza	NA	Standard	SAMEA3146651	732.43	63.23	20	2.5Ghz Ivy Bridge, 256Gb RAM	1273	1.05	793	46.83	99	0.10606	1119	NA	NA	NA
Influenza	NA	Standard	SAMEA3146652	2620.04	158.32	20	2.5Ghz Ivy Bridge, 256Gb RAM	4438	4.7	1150	97.25	15	0.01734	1418	NA	NA	NA
Influenza	NA	Standard	SAMEA3146653	329.32	38.77	20	2.5Ghz Ivy Bridge, 256Gb RAM	1139	1.07	964	82.29	63	0.08342	1634	NA	NA	NA
Influenza	NA	Standard	SAMEA3146654	5864.84	391.46	20	2.5Ghz Ivy Bridge, 256Gb RAM	10475	13.98	1612	97.75	47	0.06347	1630	NA	NA	NA
Influenza	NA	Standard	SAMEA3146655	28.44	6.5	20	2.5Ghz Ivy Bridge, 256Gb RAM	232	0.16	678	14.8	16	0.01351	908	NA	NA	NA
Influenza	NA	Standard	SAMEA3146656	47.22	6.81	20	2.5Ghz Ivy Bridge, 256Gb RAM	249	0.18	720	72.09	4	0.00251	688	NA	NA	NA
Influenza	NA	Standard	SAMEA3146659	416.92	28.26	20	2.5Ghz Ivy Bridge, 256Gb RAM	1164	0.85	696	75.19	2	0.00182	1182	NA	NA	NA
Influenza	NA	Standard	SAMEA3146660	2862.52	80.25	20	2.5Ghz Ivy Bridge, 256Gb RAM	1358	1.13	781	20.55	178	0.21019	1395	NA	NA	NA
Influenza	NA	Standard	SAMEA3146661	4847.57	15.51	20	2.5Ghz Ivy Bridge, 256Gb RAM	213	0.19	892	10.86	64	0.08774	1604	NA	NA	NA
Influenza	NA	Standard	SAMEA3146662	1674.9	28.42	20	2.5Ghz Ivy Bridge, 256Gb RAM	539	0.44	796	35.37	115	0.13354	1300	NA	NA	NA
Influenza	NA	Standard	SAMEA3146663	2272.29	75.33	20	2.5Ghz Ivy Bridge, 256Gb RAM	1258	1.09	825	19.95	168	0.24395	1980	NA	NA	NA
Influenza	NA	Standard	SAMEA3146664	702.82	14.76	20	2.5Ghz Ivy Bridge, 256Gb RAM	279	0.22	762	22.12	77	0.07982	1187	NA	NA	NA
Influenza	NA	Standard	SAMEA3146665	25.81	6.18	20	2.5Ghz Ivy Bridge, 256Gb RAM	153	0.11	746	19.04	8	0.01348	2219	NA	NA	NA
Influenza	NA	VirMAP	SAMEA3146637	62.44	7.63	20	2.5Ghz Ivy Bridge, 256Gb RAM	11	0.024	2364	7.1952	11	0.024	2364	NA	NA	NA
Influenza	NA	VirMAP	SAMEA3146638	195.52	6.56	20	2.5Ghz Ivy Bridge, 256Gb RAM	11	0.045	23877	0.0723	11	0.045	23877	NA	NA	NA
Influenza	NA	VirMAP	SAMEA3146639	1126.05	14.49	20	2.5Ghz Ivy Bridge, 256Gb RAM	10	0.029	6899	0.0054	10	0.029	6899	NA	NA	NA
Influenza	NA	VirMAP	SAMEA3146640	80.33	7.43	20	2.5Ghz Ivy Bridge, 256Gb RAM	33	0.267	145506	2.0376	33	0.267	145506	NA	NA	NA
Influenza	NA	VirMAP	SAMEA3146643	996.98	10.87	20	2.5Ghz Ivy Bridge, 256Gb RAM	12	0.045	7450	3.3362	12	0.045	7450	NA	NA	NA
Influenza	NA	VirMAP	SAMEA3146644	7974.69	17.75	20	2.5Ghz Ivy Bridge, 256Gb RAM	12	0.049	7137	0.0165	12	0.049	7137	NA	NA	NA
Influenza	NA	VirMAP	SAMEA3146645	6536.25	18.2	20	2.5Ghz Ivy Bridge, 256Gb RAM	29	0.161	21757	0.0079	29	0.161	21757	NA	NA	NA
Influenza	NA	VirMAP	SAMEA3146646	2815.97	6.72	20	2.5Ghz Ivy Bridge, 256Gb RAM	18	0.299	169968	0.0083	18	0.299	169968	NA	NA	NA
Influenza	NA	VirMAP	SAMEA3146647	6307.89	17.32	20	2.5Ghz Ivy Bridge, 256Gb RAM	13	0.039	7137	0.0025	13	0.039	7137	NA	NA	NA
Influenza	NA	VirMAP	SAMEA3146648	7239.06	13.26	20	2.5Ghz Ivy Bridge, 256Gb RAM	32	0.525	40393	0.0099	32	0.525	40393	NA	NA	NA
Influenza	NA	VirMAP	SAMEA3146649	1403.48	9.54	20	2.5Ghz Ivy Bridge, 256Gb RAM	35	0.879	44412	0.3576	35	0.879	44412	NA	NA	NA
Influenza	NA	VirMAP	SAMEA3146650	6559.13	14.41	20	2.5Ghz Ivy Bridge, 256Gb RAM	8	0.014	7124	0.0014	8	0.014	7124	NA	NA	NA
Influenza	NA	VirMAP	SAMEA3146651	732.43	9.14	20	2.5Ghz Ivy Bridge, 256Gb RAM	24	0.341	33703	1.1093	24	0.341	33703	NA	NA	NA
Influenza	NA	VirMAP	SAMEA3146652	2620.04	10.35	20	2.5Ghz Ivy Bridge, 256Gb RAM	13	0.033	7141	0.0113	13	0.033	7141	NA	NA	NA
Influenza	NA	VirMAP	SAMEA3146653	329.32	7.92	20	2.5Ghz Ivy Bridge, 256Gb RAM	13	0.168	143574	0.5289	13	0.168	143574	NA	NA	NA
Influenza	NA	VirMAP	SAMEA3146654	5864.84	15.34	20	2.5Ghz Ivy Bridge, 256Gb RAM	14	0.115	20171	0.0045	14	0.115	20171	NA	NA	NA
Influenza	NA	VirMAP	SAMEA3146655	28.44	5.03	20	2.5Ghz Ivy Bridge, 256Gb RAM	10	0.198	178600	0.3808	10	0.198	178600	NA	NA	NA
Influenza	NA	VirMAP	SAMEA3146656	47.22	4.73	20	2.5Ghz Ivy Bridge, 256Gb RAM	9	0.129	116567	0.0774	9	0.129	116567	NA	NA	NA
Influenza	NA	VirMAP	SAMEA3146659	416.92	4.19	20	2.5Ghz Ivy Bridge, 256Gb RAM	14	0.037	6058	0.0131	14	0.037	6058	NA	NA	NA
Influenza	NA	VirMAP	SAMEA3146660	2862.52	8.09	20	2.5Ghz Ivy Bridge, 256Gb RAM	67	1.038	161471	0.6886	67	1.038	161471	NA	NA	NA
Influenza	NA	VirMAP	SAMEA3146661	4847.57	9.66	20	2.5Ghz Ivy Bridge, 256Gb RAM	33	0.44	132925	1.9541	33	0.44	132925	NA	NA	NA
Influenza	NA	VirMAP	SAMEA3146662	1674.9	5.66	20	2.5Ghz Ivy Bridge, 256Gb RAM	40	0.526	162498	0.6859	40	0.526	162498	NA	NA	NA
Influenza	NA	VirMAP	SAMEA3146663	2272.29	8.72	20	2.5Ghz Ivy Bridge, 256Gb RAM	60	2.061	257968	1.51	60	2.061	257968	NA	NA	NA
Influenza	NA	VirMAP	SAMEA3146664	702.82	3.58	20	2.5Ghz Ivy Bridge, 256Gb RAM	33	0.903	262607	0.8475	33	0.903	262607	NA	NA	NA
Influenza	NA	VirMAP	SAMEA3146665	25.81	6.06	20	2.5Ghz Ivy Bridge, 256Gb RAM	10	0.045	24613	2.3616	10	0.045	24613	NA	NA	NA
Influenza	0.1	Standard	SAMEA3146637	6.24	0.75	8	2.5Ghz Ivy Bridge, 256Gb RAM	25.4	0.027	1390	15.17	8	0.0133911	2177	NA	NA	NA
Influenza	0.1	Standard	SAMEA3146638	19.55	3.24	8	2.5Ghz Ivy Bridge, 256Gb RAM	80.8	0.073	902	39.38	0.1	5.6e-05	56	NA	NA	NA
Influenza	0.1	Standard	SAMEA3146639	112.6	1.4	8	2.5Ghz Ivy Bridge, 256Gb RAM	43.9	0.029	640	22.11	0	0	0	NA	NA	NA
Influenza	0.1	Standard	SAMEA3146640	8.03	1.04	8	2.5Ghz Ivy Bridge, 256Gb RAM	31.7	0.027	924	12.73	10.8	0.0115505	1163	NA	NA	NA
Influenza	0.1	Standard	SAMEA3146643	99.69	13.36	8	2.5Ghz Ivy Bridge, 256Gb RAM	404.2	0.425	1114	83.06	8.1	0.0137762	2198	NA	NA	NA
Influenza	0.1	Standard	SAMEA3146644	797.46	36	8	2.5Ghz Ivy Bridge, 256Gb RAM	1058.6	1.056	1038	97.89	13.8	0.0189309	1752	NA	NA	NA
Influenza	0.1	Standard	SAMEA3146645	653.62	56.8	8	2.5Ghz Ivy Bridge, 256Gb RAM	1535.7	1.796	1313	96.71	10.6	0.01175	1574	NA	NA	NA
Influenza	0.1	Standard	SAMEA3146646	281.59	10.26	8	2.5Ghz Ivy Bridge, 256Gb RAM	343.9	0.305	896	94.7	1	0.0007025	530	NA	NA	NA
Influenza	0.1	Standard	SAMEA3146647	630.78	56.14	8	2.5Ghz Ivy Bridge, 256Gb RAM	1658.5	1.684	1085	95.96	0.4	0.0002374	186	NA	NA	NA
Influenza	0.1	Standard	SAMEA3146648	723.9	84.58	8	2.5Ghz Ivy Bridge, 256Gb RAM	2339.8	2.526	1181	93.47	15.7	0.0154546	1072	NA	NA	NA
Influenza	0.1	Standard	SAMEA3146649	140.34	49.18	8	2.5Ghz Ivy Bridge, 256Gb RAM	751.1	0.69	926	37.47	84.2	0.0814205	989	NA	NA	NA
Influenza	0.1	Standard	SAMEA3146650	655.91	51.13	8	2.5Ghz Ivy Bridge, 256Gb RAM	1490.2	1.61	1157	96.02	2.3	0.0020691	1124	NA	NA	NA
Influenza	0.1	Standard	SAMEA3146651	73.24	13.5	8	2.5Ghz Ivy Bridge, 256Gb RAM	313	0.264	815	38.89	25.4	0.0280052	1333	NA	NA	NA
Influenza	0.1	Standard	SAMEA3146652	262	27.11	8	2.5Ghz Ivy Bridge, 256Gb RAM	769.8	0.718	968	93.97	0.8	0.0005194	466	NA	NA	NA
Influenza	0.1	Standard	SAMEA3146653	32.93	4.36	8	2.5Ghz Ivy Bridge, 256Gb RAM	140.3	0.133	951	75.46	4.2	0.0027347	687	NA	NA	NA
Influenza	0.1	Standard	SAMEA3146654	586.48	97.83	8	2.5Ghz Ivy Bridge, 256Gb RAM	2907	3.223	1207	94.92	4.1	0.0032207	793	NA	NA	NA
Influenza	0.1	Standard	SAMEA3146655	2.84	0.4	8	2.5Ghz Ivy Bridge, 256Gb RAM	9.7	0.008	976	10.86	0.1	6.11e-05	61	NA	NA	NA
Influenza	0.1	Standard	SAMEA3146656	4.72	0.74	8	2.5Ghz Ivy Bridge, 256Gb RAM	21.1	0.018	867	67.72	0	0	0	NA	NA	NA
Influenza	0.1	Standard	SAMEA3146659	41.69	3.65	8	2.5Ghz Ivy Bridge, 256Gb RAM	124.3	0.099	771	73.64	0.6	0.0006266	626	NA	NA	NA
Influenza	0.1	Standard	SAMEA3146660	286.25	19.16	8	2.5Ghz Ivy Bridge, 256Gb RAM	346.5	0.316	921	16.67	73.1	0.0977831	1715	NA	NA	NA
Influenza	0.1	Standard	SAMEA3146661	484.75	5.96	8	2.5Ghz Ivy Bridge, 256Gb RAM	106.4	0.101	984	9.96	42.2	0.0520337	1400	NA	NA	NA
Influenza	0.1	Standard	SAMEA3146662	167.49	7.78	8	2.5Ghz Ivy Bridge, 256Gb RAM	158.5	0.144	929	31.91	48.5	0.0568131	1382	NA	NA	NA
Influenza	0.1	Standard	SAMEA3146663	227.22	17.45	8	2.5Ghz Ivy Bridge, 256Gb RAM	311.7	0.299	977	16.32	80.5	0.120051	1908	NA	NA	NA
Influenza	0.1	Standard	SAMEA3146664	70.28	5.15	8	2.5Ghz Ivy Bridge, 256Gb RAM	122.5	0.102	831	13.97	39.6	0.0370697	1036	NA	NA	NA
Influenza	0.1	Standard	SAMEA3146665	2.58	0.72	8	2.5Ghz Ivy Bridge, 256Gb RAM	21.9	0.016	785	11.08	8.1	0.0066169	870	NA	NA	NA
Influenza	0.01	Standard	SAMEA3146637	0.62	0.19	8	2.5Ghz Ivy Bridge, 256Gb RAM	5.3	0.00358	712	3.77	4.3	0.0029585	729	NA	NA	NA
Influenza	0.01	Standard	SAMEA3146638	1.95	0.39	8	2.5Ghz Ivy Bridge, 256Gb RAM	6.7	0.00752	1445	19.21	0	0	0	NA	NA	NA
Influenza	0.01	Standard	SAMEA3146639	11.26	0.38	8	2.5Ghz Ivy Bridge, 256Gb RAM	5.4	0.00579	1584	20.16	0	0	0	NA	NA	NA
Influenza	0.01	Standard	SAMEA3146640	0.8	0.01	8	2.5Ghz Ivy Bridge, 256Gb RAM	0.2	0.0001	109	0.07	0.2	0.0001091	109	NA	NA	NA
Influenza	0.01	Standard	SAMEA3146643	9.96	3.09	8	2.5Ghz Ivy Bridge, 256Gb RAM	72.8	0.08947	1568	78.09	8	0.013302	2164	NA	NA	NA
Influenza	0.01	Standard	SAMEA3146644	79.74	4.41	8	2.5Ghz Ivy Bridge, 256Gb RAM	110.4	0.1227	1299	96.29	0.4	0.0002323	180	NA	NA	NA
Influenza	0.01	Standard	SAMEA3146645	65.36	5.14	8	2.5Ghz Ivy Bridge, 256Gb RAM	130.7	0.17953	1741	94.08	1.1	0.0007941	657	NA	NA	NA
Influenza	0.01	Standard	SAMEA3146646	28.15	1.63	8	2.5Ghz Ivy Bridge, 256Gb RAM	35	0.0406	1307	93.54	0	0	0	NA	NA	NA
Influenza	0.01	Standard	SAMEA3146647	63.07	6.18	8	2.5Ghz Ivy Bridge, 256Gb RAM	164.9	0.182	1222	93.03	0	0	0	NA	NA	NA
Influenza	0.01	Standard	SAMEA3146648	72.39	11.13	8	2.5Ghz Ivy Bridge, 256Gb RAM	364.2	0.37895	1100	88.6	0.2	0.0001542	154	NA	NA	NA
Influenza	0.01	Standard	SAMEA3146649	14.03	4.59	8	2.5Ghz Ivy Bridge, 256Gb RAM	83.1	0.075	887	27.07	5.5	0.0042148	760	NA	NA	NA
Influenza	0.01	Standard	SAMEA3146650	65.59	4.58	8	2.5Ghz Ivy Bridge, 256Gb RAM	134.3	0.14967	1224	93.45	0.7	0.0004705	419	NA	NA	NA
Influenza	0.01	Standard	SAMEA3146651	7.32	0.91	8	2.5Ghz Ivy Bridge, 256Gb RAM	20.7	0.02064	1155	29.48	7.6	0.0072392	1057	NA	NA	NA
Influenza	0.01	Standard	SAMEA3146652	26.2	1.7	8	2.5Ghz Ivy Bridge, 256Gb RAM	47.2	0.0489	1121	90.81	0	0	0	NA	NA	NA
Influenza	0.01	Standard	SAMEA3146653	3.29	0.67	8	2.5Ghz Ivy Bridge, 256Gb RAM	11.9	0.01536	1568	61.88	0	0	0	NA	NA	NA
Influenza	0.01	Standard	SAMEA3146654	58.64	6.39	8	2.5Ghz Ivy Bridge, 256Gb RAM	225.6	0.23735	1118	88.58	0	0	0	NA	NA	NA
Influenza	0.01	Standard	SAMEA3146655	0.28	0.02	8	2.5Ghz Ivy Bridge, 256Gb RAM	0.2	0.00012	123	1.48	0	0	0	NA	NA	NA
Influenza	0.01	Standard	SAMEA3146656	0.47	0.25	8	2.5Ghz Ivy Bridge, 256Gb RAM	3.3	0.00453	2058	65.05	0	0	0	NA	NA	NA
Influenza	0.01	Standard	SAMEA3146659	4.16	1.63	8	2.5Ghz Ivy Bridge, 256Gb RAM	43.1	0.04212	1103	77.55	0.3	0.0004909	490	NA	NA	NA
Influenza	0.01	Standard	SAMEA3146660	28.62	3.52	8	2.5Ghz Ivy Bridge, 256Gb RAM	73.9	0.07541	1126	13.74	27.7	0.0304571	1207	NA	NA	NA
Influenza	0.01	Standard	SAMEA3146661	48.47	2.03	8	2.5Ghz Ivy Bridge, 256Gb RAM	40.3	0.04142	1144	7.71	21.2	0.0242629	1195	NA	NA	NA
Influenza	0.01	Standard	SAMEA3146662	16.74	1.99	8	2.5Ghz Ivy Bridge, 256Gb RAM	43.9	0.04151	1037	24.74	15.9	0.0169386	1181	NA	NA	NA
Influenza	0.01	Standard	SAMEA3146663	22.72	3.06	8	2.5Ghz Ivy Bridge, 256Gb RAM	69	0.06792	1057	11.99	37.3	0.0416306	1191	NA	NA	NA
Influenza	0.01	Standard	SAMEA3146664	7.02	1.04	8	2.5Ghz Ivy Bridge, 256Gb RAM	23.7	0.01937	889	8.54	6.4	0.0056501	1006	NA	NA	NA
Influenza	0.01	Standard	SAMEA3146665	0.25	0.08	8	2.5Ghz Ivy Bridge, 256Gb RAM	1	0.00063	454	1.88	0.1	6.58e-05	65	NA	NA	NA
Influenza	0.001	Standard	SAMEA3146637	0.06	0.0008	8	2.5Ghz Ivy Bridge, 256Gb RAM	0	0	0	0	0	0	0	NA	NA	NA
Influenza	0.001	Standard	SAMEA3146638	0.19	0.1625	8	2.5Ghz Ivy Bridge, 256Gb RAM	3.6	0.0030542	971	15.53	0	0	0	NA	NA	NA
Influenza	0.001	Standard	SAMEA3146639	1.12	0.2635	8	2.5Ghz Ivy Bridge, 256Gb RAM	3	0.003836	1924	17.65	0	0	0	NA	NA	NA
Influenza	0.001	Standard	SAMEA3146640	0.08	0.001	8	2.5Ghz Ivy Bridge, 256Gb RAM	0	0	0	0	0	0	0	NA	NA	NA
Influenza	0.001	Standard	SAMEA3146643	0.99	1.1246	8	2.5Ghz Ivy Bridge, 256Gb RAM	24.7	0.0297573	1452	69.78	2.2	0.0015912	794	NA	NA	NA
Influenza	0.001	Standard	SAMEA3146644	7.97	1.7794	8	2.5Ghz Ivy Bridge, 256Gb RAM	38.2	0.0506855	1663	94.97	0	0	0	NA	NA	NA
Influenza	0.001	Standard	SAMEA3146645	6.53	1.8637	8	2.5Ghz Ivy Bridge, 256Gb RAM	34.4	0.0507555	1665	91.76	0	0	0	NA	NA	NA
Influenza	0.001	Standard	SAMEA3146646	2.81	0.5798	8	2.5Ghz Ivy Bridge, 256Gb RAM	10	0.0157355	2210	92.98	0	0	0	NA	NA	NA
Influenza	0.001	Standard	SAMEA3146647	6.3	2.9941	8	2.5Ghz Ivy Bridge, 256Gb RAM	61.6	0.0794713	1604	91.22	0	0	0	NA	NA	NA
Influenza	0.001	Standard	SAMEA3146648	7.23	2.7564	8	2.5Ghz Ivy Bridge, 256Gb RAM	68.3	0.0757477	1234	82.97	0	0	0	NA	NA	NA
Influenza	0.001	Standard	SAMEA3146649	1.4	0.5987	8	2.5Ghz Ivy Bridge, 256Gb RAM	8.8	0.0089561	1067	22.1	0	0	0	NA	NA	NA
Influenza	0.001	Standard	SAMEA3146650	6.55	1.5402	8	2.5Ghz Ivy Bridge, 256Gb RAM	36.2	0.0452067	1575	91.57	0.3	0.0002021	202	NA	NA	NA
Influenza	0.001	Standard	SAMEA3146651	0.73	0.3903	8	2.5Ghz Ivy Bridge, 256Gb RAM	3.9	0.0055071	1719	13.78	0	0	0	NA	NA	NA
Influenza	0.001	Standard	SAMEA3146652	2.62	0.4181	8	2.5Ghz Ivy Bridge, 256Gb RAM	8.2	0.0117918	2247	88.48	0	0	0	NA	NA	NA
Influenza	0.001	Standard	SAMEA3146653	0.32	0.2126	8	2.5Ghz Ivy Bridge, 256Gb RAM	2.6	0.0044718	1943	56.7	0	0	0	NA	NA	NA
Influenza	0.001	Standard	SAMEA3146654	5.86	1.7619	8	2.5Ghz Ivy Bridge, 256Gb RAM	42.2	0.0555816	1585	84.56	0	0	0	NA	NA	NA
Influenza	0.001	Standard	SAMEA3146655	0.02	0.0013	8	2.5Ghz Ivy Bridge, 256Gb RAM	0	0	0	0	0	0	0	NA	NA	NA
Influenza	0.001	Standard	SAMEA3146656	0.04	0.2091	8	2.5Ghz Ivy Bridge, 256Gb RAM	2.8	0.0025264	1143	50.06	0	0	0	NA	NA	NA
Influenza	0.001	Standard	SAMEA3146659	0.41	0.662	8	2.5Ghz Ivy Bridge, 256Gb RAM	14.5	0.0139852	996	69.96	0.3	0.0002145	214	NA	NA	NA
Influenza	0.001	Standard	SAMEA3146660	2.86	0.7928	8	2.5Ghz Ivy Bridge, 256Gb RAM	16.1	0.0147196	1008	8.75	3.6	0.0027225	786	NA	NA	NA
Influenza	0.001	Standard	SAMEA3146661	4.84	0.7528	8	2.5Ghz Ivy Bridge, 256Gb RAM	15.9	0.0147042	987	4.93	10.3	0.0091447	943	NA	NA	NA
Influenza	0.001	Standard	SAMEA3146662	1.67	0.4615	8	2.5Ghz Ivy Bridge, 256Gb RAM	5.2	0.0068103	1760	19.67	2.3	0.0027619	1709	NA	NA	NA
Influenza	0.001	Standard	SAMEA3146663	2.27	0.3821	8	2.5Ghz Ivy Bridge, 256Gb RAM	4.8	0.0036441	846	2.11	2.8	0.0023723	967	NA	NA	NA
Influenza	0.001	Standard	SAMEA3146664	0.7	0.0784	8	2.5Ghz Ivy Bridge, 256Gb RAM	1.1	0.000755	601	1.17	0.1	5.55e-05	55	NA	NA	NA
Influenza	0.001	Standard	SAMEA3146665	0.02	0.0021	8	2.5Ghz Ivy Bridge, 256Gb RAM	0	0	0	0	0	0	0	NA	NA	NA
Influenza	0.1	VirMAP	SAMEA3146637	6.24	6.13	8	2.5Ghz Ivy Bridge, 256Gb RAM	9.2	0.01555	2297	7.1631	9.2	0.01555	2297	NA	NA	NA
Influenza	0.1	VirMAP	SAMEA3146638	19.55	2.44	8	2.5Ghz Ivy Bridge, 256Gb RAM	8.8	0.00679	4081	0.0747	8.8	0.00679	4081	NA	NA	NA
Influenza	0.1	VirMAP	SAMEA3146639	112.6	3.48	8	2.5Ghz Ivy Bridge, 256Gb RAM	2.3	0.00168	5749	0.0046	2.3	0.00168	5749	NA	NA	NA
Influenza	0.1	VirMAP	SAMEA3146640	8.03	6.06	8	2.5Ghz Ivy Bridge, 256Gb RAM	15.4	0.01813	7428	1.9524	15.4	0.01813	7428	NA	NA	NA
Influenza	0.1	VirMAP	SAMEA3146643	99.69	7.44	8	2.5Ghz Ivy Bridge, 256Gb RAM	9	0.01567	2692	3.3351	9	0.01567	2692	NA	NA	NA
Influenza	0.1	VirMAP	SAMEA3146644	797.46	7.55	8	2.5Ghz Ivy Bridge, 256Gb RAM	9.3	0.01581	2230	0.0164	9.3	0.01581	2230	NA	NA	NA
Influenza	0.1	VirMAP	SAMEA3146645	653.62	5.36	8	2.5Ghz Ivy Bridge, 256Gb RAM	9.7	0.01014	7250	0.0028	9.7	0.01014	7250	NA	NA	NA
Influenza	0.1	VirMAP	SAMEA3146646	281.59	2.58	8	2.5Ghz Ivy Bridge, 256Gb RAM	5.4	0.00786	123102	0.008	5.4	0.00786	123102	NA	NA	NA
Influenza	0.1	VirMAP	SAMEA3146647	630.78	5.03	8	2.5Ghz Ivy Bridge, 256Gb RAM	10	0.00898	18750	0.0024	10	0.00898	18750	NA	NA	NA
Influenza	0.1	VirMAP	SAMEA3146648	723.9	5.06	8	2.5Ghz Ivy Bridge, 256Gb RAM	9.2	0.01237	3073	0.0092	9.2	0.01237	3073	NA	NA	NA
Influenza	0.1	VirMAP	SAMEA3146649	140.34	6.22	8	2.5Ghz Ivy Bridge, 256Gb RAM	18.2	0.03129	30256	0.3326	18.2	0.03129	30256	NA	NA	NA
Influenza	0.1	VirMAP	SAMEA3146650	655.91	4.16	8	2.5Ghz Ivy Bridge, 256Gb RAM	2.5	0.0037	6822	0.0013	2.5	0.0037	6822	NA	NA	NA
Influenza	0.1	VirMAP	SAMEA3146651	73.24	6.53	8	2.5Ghz Ivy Bridge, 256Gb RAM	11.9	0.02304	6336	1.2542	11.9	0.02304	6336	NA	NA	NA
Influenza	0.1	VirMAP	SAMEA3146652	262	4.8	8	2.5Ghz Ivy Bridge, 256Gb RAM	9.7	0.01184	2164	0.0108	9.7	0.01184	2164	NA	NA	NA
Influenza	0.1	VirMAP	SAMEA3146653	32.93	4.1	8	2.5Ghz Ivy Bridge, 256Gb RAM	11.4	0.06846	143014	0.4961	11.4	0.06846	143014	NA	NA	NA
Influenza	0.1	VirMAP	SAMEA3146654	586.48	4.62	8	2.5Ghz Ivy Bridge, 256Gb RAM	4.1	0.00608	12674	0.0032	4.1	0.00608	12674	NA	NA	NA
Influenza	0.1	VirMAP	SAMEA3146655	2.84	2.61	8	2.5Ghz Ivy Bridge, 256Gb RAM	9	0.0065	2826	0.3922	9	0.0065	2826	NA	NA	NA
Influenza	0.1	VirMAP	SAMEA3146656	4.72	1.87	8	2.5Ghz Ivy Bridge, 256Gb RAM	7.6	0.00346	2561	0.1093	7.6	0.00346	2561	NA	NA	NA
Influenza	0.1	VirMAP	SAMEA3146659	41.69	2.17	8	2.5Ghz Ivy Bridge, 256Gb RAM	5.3	0.00204	8194	0.0108	5.3	0.00204	8194	NA	NA	NA
Influenza	0.1	VirMAP	SAMEA3146660	286.25	3.51	8	2.5Ghz Ivy Bridge, 256Gb RAM	36.4	0.04301	128445	0.6133	36.4	0.04301	128445	NA	NA	NA
Influenza	0.1	VirMAP	SAMEA3146661	484.75	3.62	8	2.5Ghz Ivy Bridge, 256Gb RAM	21.8	0.03159	102132	1.8622	21.8	0.03159	102132	NA	NA	NA
Influenza	0.1	VirMAP	SAMEA3146662	167.49	2.57	8	2.5Ghz Ivy Bridge, 256Gb RAM	25.6	0.02763	119027	0.5023	25.6	0.02763	119027	NA	NA	NA
Influenza	0.1	VirMAP	SAMEA3146663	227.22	3.97	8	2.5Ghz Ivy Bridge, 256Gb RAM	35.8	0.05475	124995	1.3439	35.8	0.05475	124995	NA	NA	NA
Influenza	0.1	VirMAP	SAMEA3146664	70.28	2.05	8	2.5Ghz Ivy Bridge, 256Gb RAM	19.3	0.02229	67103	0.5775	19.3	0.02229	67103	NA	NA	NA
Influenza	0.1	VirMAP	SAMEA3146665	2.58	4.65	8	2.5Ghz Ivy Bridge, 256Gb RAM	9	0.01169	2147	2.3912	9	0.01169	2147	NA	NA	NA
Influenza	0.01	VirMAP	SAMEA3146637	0.62	4.31	8	2.5Ghz Ivy Bridge, 256Gb RAM	8.7	0.01167	2055	6.9874	8.7	0.01167	2055	NA	NA	NA
Influenza	0.01	VirMAP	SAMEA3146638	1.95	1.28	8	2.5Ghz Ivy Bridge, 256Gb RAM	2	0.00088	3885	0.0709	2	0.00088	3885	NA	NA	NA
Influenza	0.01	VirMAP	SAMEA3146639	11.26	1.28	8	2.5Ghz Ivy Bridge, 256Gb RAM	0.2	0.00011	1078	0.0022	0.2	0.00011	1078	NA	NA	NA
Influenza	0.01	VirMAP	SAMEA3146640	0.8	2.79	8	2.5Ghz Ivy Bridge, 256Gb RAM	8.7	0.00748	2043	1.9992	8.7	0.00748	2043	NA	NA	NA
Influenza	0.01	VirMAP	SAMEA3146643	9.96	5.96	8	2.5Ghz Ivy Bridge, 256Gb RAM	8.5	0.01373	2170	3.31	8.5	0.01373	2170	NA	NA	NA
Influenza	0.01	VirMAP	SAMEA3146644	79.74	3.7	8	2.5Ghz Ivy Bridge, 256Gb RAM	9.2	0.00789	2615	0.0184	9.2	0.00789	2615	NA	NA	NA
Influenza	0.01	VirMAP	SAMEA3146645	65.36	2.2	8	2.5Ghz Ivy Bridge, 256Gb RAM	3.3	0.00127	11640	0.0023	3.3	0.00127	11640	NA	NA	NA
Influenza	0.01	VirMAP	SAMEA3146646	28.15	1.45	8	2.5Ghz Ivy Bridge, 256Gb RAM	1.6	0.00147	12875	0.0072	1.6	0.00147	12875	NA	NA	NA
Influenza	0.01	VirMAP	SAMEA3146647	63.07	2.15	8	2.5Ghz Ivy Bridge, 256Gb RAM	3.1	0.00104	3709	0.0017	3.1	0.00104	3709	NA	NA	NA
Influenza	0.01	VirMAP	SAMEA3146648	72.39	2.13	8	2.5Ghz Ivy Bridge, 256Gb RAM	4.3	0.00365	6348	0.0079	4.3	0.00365	6348	NA	NA	NA
Influenza	0.01	VirMAP	SAMEA3146649	14.03	3.02	8	2.5Ghz Ivy Bridge, 256Gb RAM	11.7	0.01361	9817	0.306	11.7	0.01361	9817	NA	NA	NA
Influenza	0.01	VirMAP	SAMEA3146650	65.59	1.76	8	2.5Ghz Ivy Bridge, 256Gb RAM	0.9	0.00068	3779	0.0015	0.9	0.00068	3779	NA	NA	NA
Influenza	0.01	VirMAP	SAMEA3146651	7.32	5.05	8	2.5Ghz Ivy Bridge, 256Gb RAM	10.5	0.01745	2472	1.2546	10.5	0.01745	2472	NA	NA	NA
Influenza	0.01	VirMAP	SAMEA3146652	26.2	1.9	8	2.5Ghz Ivy Bridge, 256Gb RAM	5.9	0.00223	4844	0.0105	5.9	0.00223	4844	NA	NA	NA
Influenza	0.01	VirMAP	SAMEA3146653	3.29	1.51	8	2.5Ghz Ivy Bridge, 256Gb RAM	6.2	0.01159	136382	0.4427	6.2	0.01159	136382	NA	NA	NA
Influenza	0.01	VirMAP	SAMEA3146654	58.64	2.01	8	2.5Ghz Ivy Bridge, 256Gb RAM	1	0.00125	5115	0.0033	1	0.00125	5115	NA	NA	NA
Influenza	0.01	VirMAP	SAMEA3146655	0.28	1.07	8	2.5Ghz Ivy Bridge, 256Gb RAM	1.8	0.00052	419	0.2284	1.8	0.00052	419	NA	NA	NA
Influenza	0.01	VirMAP	SAMEA3146656	0.47	1.05	8	2.5Ghz Ivy Bridge, 256Gb RAM	0.9	0.00025	357	0.0612	0.9	0.00025	357	NA	NA	NA
Influenza	0.01	VirMAP	SAMEA3146659	4.16	1.37	8	2.5Ghz Ivy Bridge, 256Gb RAM	0.6	0.00013	124	0.0052	0.6	0.00013	124	NA	NA	NA
Influenza	0.01	VirMAP	SAMEA3146660	28.62	2.04	8	2.5Ghz Ivy Bridge, 256Gb RAM	15.3	0.01662	66693	0.4671	15.3	0.01662	66693	NA	NA	NA
Influenza	0.01	VirMAP	SAMEA3146661	48.47	1.8	8	2.5Ghz Ivy Bridge, 256Gb RAM	11.5	0.01844	4871	1.7562	11.5	0.01844	4871	NA	NA	NA
Influenza	0.01	VirMAP	SAMEA3146662	16.74	1.58	8	2.5Ghz Ivy Bridge, 256Gb RAM	9.9	0.00886	28262	0.2794	9.9	0.00886	28262	NA	NA	NA
Influenza	0.01	VirMAP	SAMEA3146663	22.72	1.95	8	2.5Ghz Ivy Bridge, 256Gb RAM	15.5	0.03021	45665	1.1707	15.5	0.03021	45665	NA	NA	NA
Influenza	0.01	VirMAP	SAMEA3146664	7.02	1.61	8	2.5Ghz Ivy Bridge, 256Gb RAM	6.1	0.00614	6372	0.3287	6.1	0.00614	6372	NA	NA	NA
Influenza	0.01	VirMAP	SAMEA3146665	0.25	1.53	8	2.5Ghz Ivy Bridge, 256Gb RAM	6.9	0.00283	1297	2.0706	6.9	0.00283	1297	NA	NA	NA
Influenza	0.001	VirMAP	SAMEA3146637	0.06	1.67	8	2.5Ghz Ivy Bridge, 256Gb RAM	7	0.00333	1395	6.404	7	0.00333	1395	NA	NA	NA
Influenza	0.001	VirMAP	SAMEA3146638	0.19	0.66	8	2.5Ghz Ivy Bridge, 256Gb RAM	0.1	2e-05	36	0.0096	0.1	2e-05	36	NA	NA	NA
Influenza	0.001	VirMAP	SAMEA3146639	1.12	0.84	8	2.5Ghz Ivy Bridge, 256Gb RAM	0	0	0	0	0	0	0	NA	NA	NA
Influenza	0.001	VirMAP	SAMEA3146640	0.08	1.13	8	2.5Ghz Ivy Bridge, 256Gb RAM	3.7	0.00091	1149	1.42	3.7	0.00091	1149	NA	NA	NA
Influenza	0.001	VirMAP	SAMEA3146643	0.99	4.21	8	2.5Ghz Ivy Bridge, 256Gb RAM	8	0.01092	2061	3.2173	8	0.01092	2061	NA	NA	NA
Influenza	0.001	VirMAP	SAMEA3146644	7.97	1.57	8	2.5Ghz Ivy Bridge, 256Gb RAM	3.9	0.00101	1863	0.0147	3.9	0.00101	1863	NA	NA	NA
Influenza	0.001	VirMAP	SAMEA3146645	6.53	1.44	8	2.5Ghz Ivy Bridge, 256Gb RAM	0.6	0.00012	239	0.0018	0.6	0.00012	239	NA	NA	NA
Influenza	0.001	VirMAP	SAMEA3146646	2.81	1	8	2.5Ghz Ivy Bridge, 256Gb RAM	0.1	5e-05	211	0.0021	0.1	5e-05	211	NA	NA	NA
Influenza	0.001	VirMAP	SAMEA3146647	6.3	0.98	8	2.5Ghz Ivy Bridge, 256Gb RAM	0.1	2e-05	43	0.0003	0.1	2e-05	43	NA	NA	NA
Influenza	0.001	VirMAP	SAMEA3146648	7.23	1.55	8	2.5Ghz Ivy Bridge, 256Gb RAM	0.3	0.00016	834	0.0027	0.3	0.00016	834	NA	NA	NA
Influenza	0.001	VirMAP	SAMEA3146649	1.4	1.55	8	2.5Ghz Ivy Bridge, 256Gb RAM	6.3	0.00301	5794	0.285	6.3	0.00301	5794	NA	NA	NA
Influenza	0.001	VirMAP	SAMEA3146650	6.55	1.1	8	2.5Ghz Ivy Bridge, 256Gb RAM	0	0	0	0	0	0	0	NA	NA	NA
Influenza	0.001	VirMAP	SAMEA3146651	0.73	2.23	8	2.5Ghz Ivy Bridge, 256Gb RAM	9	0.00607	1912	1.1942	9	0.00607	1912	NA	NA	NA
Influenza	0.001	VirMAP	SAMEA3146652	2.62	0.92	8	2.5Ghz Ivy Bridge, 256Gb RAM	0.5	0.0001	154	0.0038	0.5	0.0001	154	NA	NA	NA
Influenza	0.001	VirMAP	SAMEA3146653	0.32	1.11	8	2.5Ghz Ivy Bridge, 256Gb RAM	2.2	0.00142	115217	0.4748	2.2	0.00142	115217	NA	NA	NA
Influenza	0.001	VirMAP	SAMEA3146654	5.86	1.45	8	2.5Ghz Ivy Bridge, 256Gb RAM	0	0	0	0	0	0	0	NA	NA	NA
Influenza	0.001	VirMAP	SAMEA3146655	0.02	0.54	8	2.5Ghz Ivy Bridge, 256Gb RAM	0	0	0	0	0	0	0	NA	NA	NA
Influenza	0.001	VirMAP	SAMEA3146656	0.04	0.71	8	2.5Ghz Ivy Bridge, 256Gb RAM	0.2	5e-05	63	0.1229	0.2	5e-05	63	NA	NA	NA
Influenza	0.001	VirMAP	SAMEA3146659	0.41	0.84	8	2.5Ghz Ivy Bridge, 256Gb RAM	0	0	0	0	0	0	0	NA	NA	NA
Influenza	0.001	VirMAP	SAMEA3146660	2.86	1.41	8	2.5Ghz Ivy Bridge, 256Gb RAM	3.7	0.00282	15956	0.1915	3.7	0.00282	15956	NA	NA	NA
Influenza	0.001	VirMAP	SAMEA3146661	4.84	1.31	8	2.5Ghz Ivy Bridge, 256Gb RAM	4.6	0.01144	6549	1.5417	4.6	0.01144	6549	NA	NA	NA
Influenza	0.001	VirMAP	SAMEA3146662	1.67	1.34	8	2.5Ghz Ivy Bridge, 256Gb RAM	1.5	0.00095	4139	0.0693	1.5	0.00095	4139	NA	NA	NA
Influenza	0.001	VirMAP	SAMEA3146663	2.27	1.34	8	2.5Ghz Ivy Bridge, 256Gb RAM	3.6	0.0104	12782	0.8138	3.6	0.0104	12782	NA	NA	NA
Influenza	0.001	VirMAP	SAMEA3146664	0.7	1.08	8	2.5Ghz Ivy Bridge, 256Gb RAM	0.9	0.00043	1978	0.0827	0.9	0.00043	1978	NA	NA	NA
Influenza	0.001	VirMAP	SAMEA3146665	0.02	0.85	8	2.5Ghz Ivy Bridge, 256Gb RAM	1.2	0.00033	283	1.862	1.2	0.00033	283	NA	NA	NA
Brazil	NA	Standard	SRR5868316	5623.86	2021.43	20	2.5Ghz Ivy Bridge, 256Gb RAM	52170	47.18	899	68.87	1912	1.98	1104	NA	NA	NA
Brazil	NA	Standard	SRR5868317	5738.16	2213.44	20	2.5Ghz Ivy Bridge, 256Gb RAM	55228	52.01	953	79.04	2476	2.73	1184	NA	NA	NA
Brazil	NA	Standard	SRR5868318	3075.79	1479.09	20	2.5Ghz Ivy Bridge, 256Gb RAM	35042	32.63	931	64.6	1792	2.18	1418	NA	NA	NA
Brazil	NA	Standard	SRR5868319	4726.85	3277.07	20	2.5Ghz Ivy Bridge, 256Gb RAM	67214	65.05	996	79.18	8563	10.4	1383	NA	NA	NA
Brazil	NA	VirMAP	SRR5868316	5623.86	59.72	20	2.5Ghz Ivy Bridge, 256Gb RAM	343	0.65	49562	0.24	343	0.65	49562	NA	NA	NA
Brazil	NA	VirMAP	SRR5868317	5738.16	75.19	20	2.5Ghz Ivy Bridge, 256Gb RAM	487	1.07	59170	0.56	487	1.07	59170	NA	NA	NA
Brazil	NA	VirMAP	SRR5868318	3075.79	66.1	20	2.5Ghz Ivy Bridge, 256Gb RAM	353	0.69	6820	8.45	353	0.69	6820	NA	NA	NA
Brazil	NA	VirMAP	SRR5868319	4726.85	75.09	20	2.5Ghz Ivy Bridge, 256Gb RAM	1045	1.73	27319	2.61	1045	1.73	27319	NA	NA	NA
Brazil	0.1	VirMAP	SRR5868316	562.386	10.35	8	2.5Ghz Ivy Bridge, 256Gb RAM	111.2	0.165	82498	0.187	111.2	0.165	82498	NA	NA	NA
Brazil	0.1	VirMAP	SRR5868317	573.816	9.01	8	2.5Ghz Ivy Bridge, 256Gb RAM	144.5	0.251	43963	0.417	144.5	0.251	43963	NA	NA	NA
Brazil	0.1	VirMAP	SRR5868318	307.579	9.69	8	2.5Ghz Ivy Bridge, 256Gb RAM	125.8	0.266	5859	4.002	125.8	0.266	5859	NA	NA	NA
Brazil	0.1	VirMAP	SRR5868319	472.685	13.4	8	2.5Ghz Ivy Bridge, 256Gb RAM	244.5	0.434	10067	1.205	244.5	0.434	10067	NA	NA	NA
Brazil	0.01	VirMAP	SRR5868316	56.2386	3.28	8	2.5Ghz Ivy Bridge, 256Gb RAM	31.7	0.032	5440	0.135	31.7	0.032	5440	NA	NA	NA
Brazil	0.01	VirMAP	SRR5868317	57.3816	2.37	8	2.5Ghz Ivy Bridge, 256Gb RAM	41.3	0.049	39372	0.355	41.3	0.049	39372	NA	NA	NA
Brazil	0.01	VirMAP	SRR5868318	30.7579	2.72	8	2.5Ghz Ivy Bridge, 256Gb RAM	59.4	0.095	4319	2.548	59.4	0.095	4319	NA	NA	NA
Brazil	0.01	VirMAP	SRR5868319	47.2685	2.23	8	2.5Ghz Ivy Bridge, 256Gb RAM	77.5	0.126	5931	0.809	77.5	0.126	5931	NA	NA	NA
Brazil	0.001	VirMAP	SRR5868316	5.62386	1.7	8	2.5Ghz Ivy Bridge, 256Gb RAM	9.6	0.004	3703	0.121	9.6	0.004	3703	NA	NA	NA
Brazil	0.001	VirMAP	SRR5868317	5.73816	1.3	8	2.5Ghz Ivy Bridge, 256Gb RAM	5.5	0.007	8735	0.246	5.5	0.007	8735	NA	NA	NA
Brazil	0.001	VirMAP	SRR5868318	3.07579	1.38	8	2.5Ghz Ivy Bridge, 256Gb RAM	22.8	0.023	2963	2.163	22.8	0.023	2963	NA	NA	NA
Brazil	0.001	VirMAP	SRR5868319	4.72685	1.2	8	2.5Ghz Ivy Bridge, 256Gb RAM	22.2	0.018	4327	0.693	22.2	0.018	4327	NA	NA	NA
Brazil	0.1	Standard	SRR5868316	562.386	120.64	8	2.5Ghz Ivy Bridge, 256Gb RAM	5391.9	4.74	855	43.533	182.33	0.18	1017	NA	NA	NA
Brazil	0.1	Standard	SRR5868317	573.816	294.97	8	2.5Ghz Ivy Bridge, 256Gb RAM	5159.6	5.22	1047	67.561	293.9	0.31	1155	NA	NA	NA
Brazil	0.1	Standard	SRR5868318	307.579	258.05	8	2.5Ghz Ivy Bridge, 256Gb RAM	5276.7	4.78	911	51.304	550.8	0.63	1324	NA	NA	NA
Brazil	0.1	Standard	SRR5868319	472.685	392.54	8	2.5Ghz Ivy Bridge, 256Gb RAM	8245	7.81	960	61.543	1582.4	1.82	1294	NA	NA	NA
Brazil	0.01	Standard	SRR5868316	56.2386	15.71	8	2.5Ghz Ivy Bridge, 256Gb RAM	545.7	0.45	801	20.571	12	0.01	895	NA	NA	NA
Brazil	0.01	Standard	SRR5868319	47.2685	32.86	8	2.5Ghz Ivy Bridge, 256Gb RAM	1147.4	1.27	1246	56.371	20.4	0.02	1771	NA	NA	NA
Brazil	0.01	Standard	SRR5868318	30.7579	25.51	8	2.5Ghz Ivy Bridge, 256Gb RAM	592.8	0.5	831	34.009	116.2	0.12	1211	NA	NA	NA
Brazil	0.01	Standard	SRR5868317	57.3816	67.16	8	2.5Ghz Ivy Bridge, 256Gb RAM	925.3	0.87	972	39.68	155.9	0.16	1142	NA	NA	NA
Brazil	0.001	Standard	SRR5868316	5.62386	1.13	8	2.5Ghz Ivy Bridge, 256Gb RAM	41.6	0.03	713	7.282	0	0	0	NA	NA	NA
Brazil	0.001	Standard	SRR5868317	5.73816	4.42	8	2.5Ghz Ivy Bridge, 256Gb RAM	130.2	0.1	792	23.404	1.75	0.001	731	NA	NA	NA
Brazil	0.001	Standard	SRR5868318	3.07579	2.97	8	2.5Ghz Ivy Bridge, 256Gb RAM	46.9	0.03	812	16.972	18.4	0.016	963	NA	NA	NA
Brazil	0.001	Standard	SRR5868319	4.72685	2.55	8	2.5Ghz Ivy Bridge, 256Gb RAM	77.3	0.06	896	19.195	3	0.003	1812	NA	NA	NA
