# Supplementary material for: Maximal viral information recovery from sequence data using VirMAP
Source: Nat Commun. 2018 Aug 10;9:3205. doi: 10.1038/s41467-018-05658-8 (PMC6086868; doi:10.1038/s41467-018-05658-8)
Supplement: Supplementary file 4 — Supplementary Data 2 [file 41467_2018_5658_MOESM4_ESM.xlsx]

## Sheet: VMC.rarefactions
VirMAP analysis of VMC
Virus	VMC full dataset	VMC-0 full dataset.score.ratio	Subsampling	VMC-0.001.x1	VMC-0.001.x1.score.ratio	VMC-0.001.x10	VMC-0.001.x10.score.ratio	VMC-0.001.x2	VMC-0.001.x2.score.ratio	VMC-0.001.x3	VMC-0.001.x3.score.ratio	VMC-0.001.x4	VMC-0.001.x4.score.ratio	VMC-0.001.x5	VMC-0.001.x5.score.ratio	VMC-0.001.x6	VMC-0.001.x6.score.ratio	VMC-0.001.x7	VMC-0.001.x7.score.ratio	VMC-0.001.x8	VMC-0.001.x8.score.ratio	VMC-0.001.x9	VMC-0.001.x9.score.ratio	VMC-0.01.x1	VMC-0.01.x1.score.ratio	VMC-0.01.x10	VMC-0.01.x10.score.ratio	VMC-0.01.x2	VMC-0.01.x2.score.ratio	VMC-0.01.x3	VMC-0.01.x3.score.ratio	VMC-0.01.x4	VMC-0.01.x4.score.ratio	VMC-0.01.x5	VMC-0.01.x5.score.ratio	VMC-0.01.x6	VMC-0.01.x6.score.ratio	VMC-0.01.x7	VMC-0.01.x7.score.ratio	VMC-0.01.x8	VMC-0.01.x8.score.ratio	VMC-0.01.x9	VMC-0.01.x9.score.ratio	VMC-0.1.x1	VMC-0.1.x1.score.ratio	VMC-0.1.x10	VMC-0.1.x10.score.ratio	VMC-0.1.x2	VMC-0.1.x2.score.ratio
superkingdom=Viruses;dsDNA viruses, no RNA stage;family=Adenoviridae;genus=Mastadenovirus;species=Human mastadenovirus B;Human adenovirus B1;Human adenovirus 7;taxId=10519	0	0		0	0	0	0	0	0	0	0	0	0	0	0	0	0	0	0	15	99.783	0	0	0	0	0	0	0	0	0	0	0	0	0	0	0	0	0	0	0	0	0	0	0	0	0	0	0	0
superkingdom=Viruses;dsDNA viruses, no RNA stage;family=Adenoviridae;genus=Mastadenovirus;species=Human mastadenovirus B;Human adenovirus B3;taxId=45659	0	0		0	0	0	0	0	0	0	0	0	0	0	0	0	0	0	0	0	0	18	99.283	0	0	0	0	154	99.551	0	0	170	99.714	0	0	0	0	0	0	0	0	0	0	0	0	0	0	0	0
superkingdom=Viruses;dsDNA viruses, no RNA stage;family=Adenoviridae;genus=Mastadenovirus;species=Human mastadenovirus B;taxId=108098	17125	99.87		0	0	14	99.938	0	0	13	100	16	99.88	20	99.935	14	99.576	24	99.939	0	0	0	0	182	99.826	186	99.815	0	0	164	99.789	0	0	228	99.91	206	99.666	193	99.321	169	99.553	160	99.709	1764	99.667	1798	99.748	1872	99.805
superkingdom=Viruses;dsDNA viruses, no RNA stage;family=Adenoviridae;genus=Mastadenovirus;species=Human mastadenovirus C;taxId=129951	957646	99.82		908	99.824	882	99.735	886	99.878	939	99.806	983	99.859	940	99.77	939	99.731	974	99.781	960	99.628	892	99.741	9456	99.661	9547	99.717	9349	99.773	9284	99.859	9599	99.849	9623	99.738	9526	99.915	9581	99.744	9388	99.614	9607	99.634	95884	99.759	95885	99.728	95428	99.744
superkingdom=Viruses;dsDNA viruses, no RNA stage;order=Herpesvirales;family=Herpesviridae;subfamily=Gammaherpesvirinae;genus=Rhadinovirus;species=Murid gammaherpesvirus 4;taxId=33708	230221	99.689		213	99.795	247	99.788	218	99.827	254	99.813	205	99.475	226	99.737	228	99.845	230	99.564	252	99.87	204	99.447	2355	99.758	2379	99.55	2270	99.385	2191	99.638	2250	99.691	2150	99.749	2171	99.457	2268	99.503	2248	99.664	2355	99.799	22993	99.849	22989	99.742	23054	99.803
superkingdom=Viruses;ssRNA viruses;ssRNA positive-strand viruses, no DNA stage;order=Picornavirales;family=Picornaviridae;genus=Enterovirus;species=Enterovirus B;Coxsackievirus B4;taxId=12073	412182	99.63		424	99.536	449	99.406	424	99.271	372	99.344	429	99.367	432	99.608	364	99.621	371	99.523	418	99.601	411	99.39	4231	99.649	4134	99.667	3977	99.617	4121	99.645	4221	99.684	4094	99.769	4078	99.599	3974	99.559	4236	99.661	4226	99.654	40855	99.703	41368	99.528	41155	99.719
superkingdom=Viruses;ssRNA viruses;ssRNA positive-strand viruses, no DNA stage;order=Picornavirales;family=Picornaviridae;genus=Enterovirus;species=Enterovirus B;Echovirus E13;taxId=47501	24171	99.849		34	97.34	25	95.273	25	99.522	36	99.892	24	99.856	30	99.825	22	99.54	19	99.59	28	99.654	16	99.265	304	99.516	235	99.213	267	99.781	251	99.723	206	99.788	245	99.243	263	99.546	295	99.909	248	99.884	262	99.792	2765	99.724	2343	99.09	2633	99.494
superkingdom=Viruses;ssRNA viruses;ssRNA positive-strand viruses, no DNA stage;order=Picornavirales;family=Picornaviridae;genus=Enterovirus;species=Enterovirus C;Human poliovirus 1;taxId=12080	1457630	99.862		1467	99.73	1487	99.818	1448	99.707	1432	99.922	1551	99.482	1375	99.579	1474	99.836	1485	99.399	1390	99.638	1555	99.651	14703	99.53	14478	99.644	14720	99.789	14783	99.807	14772	99.737	14788	99.67	14509	99.714	14613	99.72	14841	99.824	13884	99.652	145930	99.823	146267	99.801	146038	99.811
superkingdom=Viruses;dsRNA viruses;family=Reoviridae;subfamily=Sedoreovirinae;genus=Rotavirus;species=Rotavirus A;taxId=28875	32	99.315		0	0	0	0	0	0	0	0	0	0	0	0	0	0	0	0	0	0	0	0	0	0	0	0	0	0	0	0	0	0	0	0	0	0	0	0	0	0	0	0	0	0	0	0	0	0
superkingdom=Viruses;ssDNA viruses;family=Parvoviridae;unclassified Parvoviridae;species=Bosavirus MS-2016a;taxId=1917013	8	98.419		0	0	0	0	0	0	0	0	0	0	0	0	0	0	0	0	0	0	0	0	0	0	0	0	0	0	0	0	0	0	0	0	0	0	0	0	0	0	0	0	0	0	0	0	0	0
[truncated: 14 more columns]
