# Supplementary material for: Maximal viral information recovery from sequence data using VirMAP
Source: Nat Commun. 2018 Aug 10;9:3205. doi: 10.1038/s41467-018-05658-8 (PMC6086868; doi:10.1038/s41467-018-05658-8)
Supplement: Supplementary file 5 — Supplementary Data 3 [file 41467_2018_5658_MOESM5_ESM.xlsx]

## Sheet: VMC.naive.table
Standard assembly and mapping approach on sample VMC
Virus	VMC full dataset	Subsampling	VMC-0.001.x1	VMC-0.001.x10	VMC-0.001.x2	VMC-0.001.x3	VMC-0.001.x4	VMC-0.001.x5	VMC-0.001.x6	VMC-0.001.x7	VMC-0.001.x8	VMC-0.001.x9	VMC-0.01.x1	VMC-0.01.x10	VMC-0.01.x2	VMC-0.01.x3	VMC-0.01.x4	VMC-0.01.x5	VMC-0.01.x6	VMC-0.01.x7	VMC-0.01.x8	VMC-0.01.x9	VMC-0.1.x1	VMC-0.1.x10	VMC-0.1.x2	VMC-0.1.x3	VMC-0.1.x4	VMC-0.1.x5	VMC-0.1.x6	VMC-0.1.x7	VMC-0.1.x8	VMC-0.1.x9
superkingdom=Viruses;dsDNA viruses, no RNA stage;family=Adenoviridae;genus=Mastadenovirus;species=Human mastadenovirus B;Human adenovirus B1;Human adenovirus 21;Human adenovirus 21a;taxId=1521028	646		0	0	0	0	0	0	0	0	0	0	0	0	0	0	0	0	0	0	0	0	0	0	0	0	0	0	0	0	0	0
superkingdom=Viruses;dsDNA viruses, no RNA stage;family=Adenoviridae;genus=Mastadenovirus;species=Human mastadenovirus B;Human adenovirus B3;taxId=45659	6259		0	0	0	0	0	0	0	0	0	0	0	0	0	0	0	0	0	0	0	0	0	0	432	412	476	446	0	610	0	0
superkingdom=Viruses;dsDNA viruses, no RNA stage;family=Adenoviridae;genus=Mastadenovirus;species=Human mastadenovirus C;Human adenovirus 5;taxId=28285	160168		0	0	0	0	0	0	0	0	0	0	0	0	0	0	0	0	0	0	0	0	10331	10357	0	10159	9910	10186	10199	10267	2736	11460
superkingdom=Viruses;dsDNA viruses, no RNA stage;family=Adenoviridae;genus=Mastadenovirus;unclassified Mastadenovirus;species=unidentified adenovirus;taxId=10535	45660		0	0	0	0	0	0	0	0	0	0	0	0	196	382	354	332	0	0	0	382	3694	3944	68890	67485	67726	64427	67751	67420	67408	66391
superkingdom=Viruses;dsDNA viruses, no RNA stage;order=Herpesvirales;family=Herpesviridae;subfamily=Gammaherpesvirinae;genus=Rhadinovirus;species=Murid gammaherpesvirus 4;taxId=33708	211719		0	0	0	0	0	0	0	0	0	0	0	0	0	0	1042	0	0	0	0	0	188	1991	10640	12514	2108	13303	10363	11666	12257	15596
superkingdom=Viruses;ssRNA viruses;ssRNA positive-strand viruses, no DNA stage;order=Picornavirales;family=Picornaviridae;genus=Enterovirus;species=Enterovirus B;Coxsackievirus B4;taxId=12073	412587		0	436	0	0	0	0	0	354	0	0	3994	3868	3734	3874	3984	3898	3802	3744	4024	3984	40825	40414	40182	41644	40147	40179	40690	39738	40999	40527
superkingdom=Viruses;ssRNA viruses;ssRNA positive-strand viruses, no DNA stage;order=Picornavirales;family=Picornaviridae;genus=Enterovirus;species=Enterovirus B;Echovirus E13;taxId=47501	23943		0	0	0	0	0	0	0	0	0	0	0	0	0	0	0	0	0	0	0	0	825	736	1518	0	0	1524	1320	2979	938	0
superkingdom=Viruses;ssRNA viruses;ssRNA positive-strand viruses, no DNA stage;order=Picornavirales;family=Picornaviridae;genus=Enterovirus;species=Enterovirus C;Human poliovirus 1;Human poliovirus 1 Mahoney;taxId=12081	1458591		0	0	0	0	0	0	0	0	0	0	911	600	661	13580	13809	723	651	0	857	613	145849	8830	136811	143040	136777	146731	145846	138478	145690	142865
superkingdom=Viruses;ssRNA viruses;ssRNA positive-strand viruses, no DNA stage;order=Picornavirales;family=Picornaviridae;genus=Enterovirus;species=Enterovirus C;Human poliovirus 1;taxId=12080	0		64	70	60	0	62	42	74	64	1266	72	12780	0	0	0	0	0	0	13479	0	12222	0	0	0	0	0	0	0	0	0	0
superkingdom=Viruses;ssRNA viruses;ssRNA positive-strand viruses, no DNA stage;order=Picornavirales;family=Picornaviridae;genus=Enterovirus;species=Enterovirus C;taxId=138950	0		0	0	0	0	0	0	0	0	0	0	0	176	0	192	0	190	174	207	0	165	0	0	0	0	0	0	0	0	0	0
