# Supplementary material for: Maximal viral information recovery from sequence data using VirMAP
Source: Nat Commun. 2018 Aug 10;9:3205. doi: 10.1038/s41467-018-05658-8 (PMC6086868; doi:10.1038/s41467-018-05658-8)
Supplement: Supplementary file 6 — Supplementary Data 4 [file 41467_2018_5658_MOESM6_ESM.xlsx]

## Sheet: NetoVir.Virmap.rarefactions
VirMAP analysis of the NetoVir mock community
Virus	SRR3458562.001.x1	SRR3458562.001.x1.score.ratio	SRR3458562.001.x10	SRR3458562.001.x10.score.ratio	SRR3458562.001.x2	SRR3458562.001.x2.score.ratio	SRR3458562.001.x3	SRR3458562.001.x3.score.ratio	SRR3458562.001.x4	SRR3458562.001.x4.score.ratio	SRR3458562.001.x5	SRR3458562.001.x5.score.ratio	SRR3458562.001.x6	SRR3458562.001.x6.score.ratio	SRR3458562.001.x7	SRR3458562.001.x7.score.ratio	SRR3458562.001.x8	SRR3458562.001.x8.score.ratio	SRR3458562.001.x9	SRR3458562.001.x9.score.ratio	SRR3458562.01.x1	SRR3458562.01.x1.score.ratio	SRR3458562.01.x10	SRR3458562.01.x10.score.ratio	SRR3458562.01.x2	SRR3458562.01.x2.score.ratio	SRR3458562.01.x3	SRR3458562.01.x3.score.ratio	SRR3458562.01.x4	SRR3458562.01.x4.score.ratio	SRR3458562.01.x5	SRR3458562.01.x5.score.ratio	SRR3458562.01.x6	SRR3458562.01.x6.score.ratio	SRR3458562.01.x7	SRR3458562.01.x7.score.ratio	SRR3458562.01.x8	SRR3458562.01.x8.score.ratio	SRR3458562.01.x9	SRR3458562.01.x9.score.ratio	SRR3458562.1.x1	SRR3458562.1.x1.score.ratio	SRR3458562.1.x10	SRR3458562.1.x10.score.ratio	SRR3458562.1.x2	SRR3458562.1.x2.score.ratio	SRR3458562.1.x3	SRR3458562.1.x3.score.ratio	SRR3458562.1.x4
superkingdom=Viruses;dsDNA viruses, no RNA stage;family=Mimiviridae;genus=Mimivirus;species=Acanthamoeba polyphaga mimivirus;taxId=212035	102	97.66	144	97.739	108	97.352	103	97.984	121	98.519	129	96.947	139	98.56	140	96.93	119	97.403	84	97.297	1148	98.191	1181	98.494	1247	98.041	1195	98.092	1183	98.362	1193	98.085	1214	98.177	1212	98.467	1244	98.434	1208	98.181	12907	98.673	12496	98.677	12621	98.706	12494	98.654	12695
superkingdom=Viruses;dsDNA viruses, no RNA stage;family=Mimiviridae;genus=Mimivirus;taxId=315393	0	0	0	0	0	0	0	0	0	0	0	0	0	0	0	0	0	0	0	0	0	0	0	0	0	0	0	0	0	0	0	0	0	0	0	0	0	0	0	0	0	0	0	0	0	0	0	0	0
superkingdom=Viruses;dsDNA viruses, no RNA stage;family=Polyomaviridae;genus=Betapolyomavirus;species=Human polyomavirus 1;taxId=1891762	179	98.656	176	99.309	204	99.041	185	98.618	166	99.059	178	98.643	204	99.207	181	99.528	214	99.59	149	99.375	1682	99.877	1731	99.983	1882	99.625	1670	99.959	1777	99.939	1801	99.78	1732	99.71	1701	99.906	1550	99.758	1668	99.711	17211	99.992	16876	99.93	17657	99.992	16921	99.952	17084
superkingdom=Viruses;dsDNA viruses, no RNA stage;order=Caudovirales;family=Myoviridae;genus=Vi1virus;species=Dickeya virus Limestone;taxId=1091052	1331	98.748	1299	98.76	1231	98.636	1279	98.689	1287	98.546	1365	98.634	1274	98.711	1358	98.693	1174	98.755	1298	98.758	13108	99.33	12695	99.284	12806	99.334	12931	99.345	12717	99.379	13033	99.279	13292	99.332	12723	99.299	13023	99.232	12997	99.235	128144	99.951	128583	99.947	128859	99.935	128419	99.943	121681
superkingdom=Viruses;dsDNA viruses, no RNA stage;order=Caudovirales;family=Myoviridae;taxId=10662	0	0	0	0	0	0	0	0	0	0	0	0	0	0	0	0	0	0	0	0	0	0	54	99.806	0	0	23	99.644	18	100	0	0	0	0	0	0	38	98.779	11	99.822	0	0	0	0	0	0	0	0	5731
superkingdom=Viruses;dsDNA viruses, no RNA stage;order=Herpesvirales;family=Herpesviridae;subfamily=Alphaherpesvirinae;genus=Varicellovirus;species=Bovine alphaherpesvirus 1;taxId=10320	18	96.535	12	94.77	10	99.286	8	95.723	17	98.424	20	97.809	18	97.163	12	99.514	12	97.904	0	0	174	97.988	152	98.682	182	98.928	138	98.467	150	98.814	147	98.461	143	98.65	135	98.555	132	98.211	122	98.279	1536	98.347	1492	98.561	1452	98.086	1551	98.811	1491
superkingdom=Viruses;dsRNA viruses;family=Amalgaviridae;Amalgavirus;species=Southern tomato virus;taxId=591166	0	0	0	0	0	0	0	0	0	0	0	0	0	0	0	0	0	0	0	0	0	0	0	0	0	0	0	0	0	0	0	0	0	0	0	0	0	0	0	0	0	0	10	96.65	0	0	0	0	0
superkingdom=Viruses;dsRNA viruses;family=Reoviridae;subfamily=Sedoreovirinae;genus=Rotavirus;species=Rotavirus A;taxId=28875	1783	99.297	1622	99.549	1565	99.477	1443	99.605	1607	99.628	1555	99.274	1613	99.187	1671	99.288	1589	99.496	1590	99.53	15729	99.735	16172	99.624	15739	99.785	15850	99.657	16093	99.688	16326	99.795	15667	99.813	16092	99.684	16560	99.769	16163	99.684	161543	99.806	164663	99.821	163479	99.757	163971	99.809	161801
superkingdom=Viruses;ssDNA viruses;family=Circoviridae;genus=Circovirus;species=Porcine circovirus 2;taxId=85708	118	99.667	123	98.804	107	99.139	135	99.146	116	99.163	98	98.909	145	99.279	104	99.529	122	99.547	106	99.767	1068	99.762	1013	99.27	990	99.499	1078	99.835	1108	99.745	1110	99.452	1156	99.741	1075	99.441	1098	99.622	1210	99.651	11360	99.65	10635	99.772	11912	99.661	12052	99.627	10368
superkingdom=Viruses;ssDNA viruses;family=Parvoviridae;subfamily=Parvovirinae;genus=Protoparvovirus;species=Carnivore protoparvovirus 1;Feline panleukopenia virus;Canine parvovirus;taxId=10788	1225	99.006	1197	98.787	1263	98.812	1134	98.702	1266	99.154	1237	99.394	1238	99.299	1393	99.426	1279	99.175	1257	99.13	12309	99.458	12328	99.429	12347	99.458	12479	99.413	12704	99.34	12151	99.225	12749	99.453	12255	99.27	12476	99.408	12136	99.312	119755	99.387	118679	99.434	121535	99.446	121743	99.455	118701
superkingdom=Viruses;ssRNA viruses;ssRNA positive-strand viruses, no DNA stage;order=Nidovirales;family=Coronaviridae;subfamily=Coronavirinae;genus=Alphacoronavirus;species=Alphacoronavirus 1;Feline coronavirus;taxId=12663	44	98.947	51	99.229	44	99.099	54	98.79	45	99.127	54	98.371	37	99.242	59	98.991	56	99.165	61	99.478	580	98.811	545	98.77	591	98.894	614	98.857	492	99.206	569	98.997	599	98.844	602	99.159	538	98.852	540	98.915	5598	99.314	5387	99.221	5471	99.169	5509	99.432	5432
superkingdom=Viruses;ssRNA viruses;ssRNA positive-strand viruses, no DNA stage;order=Tymovirales;family=Alphaflexiviridae;genus=Potexvirus;species=Pepino mosaic virus;taxId=112229	2155	99.572	2219	99.572	2256	99.569	2101	99.58	2207	99.579	2108	99.43	2280	99.586	2166	99.561	2183	99.579	2263	99.531	21098	99.576	20645	99.471	21774	99.396	21955	99.55	20686	99.581	21421	99.583	20696	99.582	21001	99.574	21563	99.573	21136	99.568	212421	99.573	214453	99.483	211239	99.579	215768	99.572	211482
superkingdom=Viruses;unclassified phages;taxId=12333	0	0	0	0	0	0	0	0	0	0	0	0	0	0	0	0	0	0	0	0	26	99.261	0	0	0	0	0	0	0	0	0	0	0	0	0	0	0	0	0	0	0	0	0	0	0	0	0	0	0
[truncated: 11 more columns]
