# Supplementary material for: Maximal viral information recovery from sequence data using VirMAP
Source: Nat Commun. 2018 Aug 10;9:3205. doi: 10.1038/s41467-018-05658-8 (PMC6086868; doi:10.1038/s41467-018-05658-8)
Supplement: Supplementary file 8 — Supplementary Data 6 [file 41467_2018_5658_MOESM8_ESM.xlsx]

## Sheet: Influenza.Virmap.final
VirMAP analysis of a published dataset containing 20 influenza positive samples.
Virus	SAMEA3146637	SAMEA3146637.score.ratio	SAMEA3146638	SAMEA3146638.score.ratio	SAMEA3146639	SAMEA3146639.score.ratio	SAMEA3146640	SAMEA3146640.score.ratio	SAMEA3146643	SAMEA3146643.score.ratio	SAMEA3146644	SAMEA3146644.score.ratio	SAMEA3146645	SAMEA3146645.score.ratio	SAMEA3146646	SAMEA3146646.score.ratio	SAMEA3146647	SAMEA3146647.score.ratio	SAMEA3146648	SAMEA3146648.score.ratio	SAMEA3146649	SAMEA3146649.score.ratio	SAMEA3146650	SAMEA3146650.score.ratio	SAMEA3146651	SAMEA3146651.score.ratio	SAMEA3146652	SAMEA3146652.score.ratio	SAMEA3146653	SAMEA3146653.score.ratio	SAMEA3146654	SAMEA3146654.score.ratio	SAMEA3146655	SAMEA3146655.score.ratio	SAMEA3146656	SAMEA3146656.score.ratio	SAMEA3146659	SAMEA3146659.score.ratio	SAMEA3146660	SAMEA3146660.score.ratio	SAMEA3146661	SAMEA3146661.score.ratio	SAMEA3146662	SAMEA3146662.score.ratio	SAMEA3146663	SAMEA3146663.score.ratio	SAMEA3146664	SAMEA3146664.score.ratio	SAMEA3146665
superkingdom=Viruses;Retro-transcribing viruses;family=Retroviridae;subfamily=Orthoretrovirinae;genus=Alpharetrovirus;species=Avian leukosis virus;taxId=11864	447	96.12	1042	96.246	603	96.417	753	95.843	0	0	670	96.52	775	96.181	1439	96.699	818	96.735	4198	96.247	30601	96.661	897	96.504	0	0	978	95.769	741	96.906	1998	96.64	155	96.479	0	0	40	96.451	29445	95.942	689396	94.999	10381	95.62	30481	95.746	7505	95.514	80
superkingdom=Viruses;Retro-transcribing viruses;family=Retroviridae;subfamily=Orthoretrovirinae;genus=Alpharetrovirus;unclassified Alpharetrovirus;species=Tasmanian devil retrovirus;taxId=1332312	0	0	0	0	0	0	0	0	0	0	0	0	0	0	438	95.169	0	0	0	0	0	0	0	0	0	0	0	0	0	0	0	0	0	0	0	0	0	0	0	0	0	0	0	0	8464	93.589	0	0	0
superkingdom=Viruses;Satellites;Satellite Nucleic Acids;unclassified Satellite Nucleic Acids;species=Sewage-associated circular DNA molecule;taxId=1592207	0	0	0	0	0	0	0	0	0	0	0	0	0	0	0	0	0	0	0	0	0	0	0	0	0	0	0	0	0	0	0	0	0	0	0	0	0	0	0	0	1634	57.724	0	0	0	0	0	0	0
superkingdom=Viruses;dsDNA viruses, no RNA stage;family=Iridoviridae;genus=Iridovirus;unclassified Iridovirus;taxId=327984	0	0	0	0	0	0	0	0	0	0	0	0	0	0	0	0	0	0	0	0	0	0	0	0	0	0	0	0	0	0	0	0	6	71.899	7	63.241	0	0	0	0	0	0	0	0	0	0	0	0	0
superkingdom=Viruses;dsDNA viruses, no RNA stage;family=Mimiviridae;genus=Mimivirus;species=Acanthamoeba polyphaga mimivirus;taxId=212035	0	0	0	0	0	0	0	0	0	0	0	0	0	0	0	0	0	0	0	0	0	0	0	0	0	0	0	0	0	0	0	0	0	0	0	0	0	0	0	0	0	0	0	0	83	54.484	0	0	0
superkingdom=Viruses;dsDNA viruses, no RNA stage;family=Phycodnaviridae;genus=Chlorovirus;taxId=181083	0	0	0	0	0	0	0	0	0	0	0	0	0	0	0	0	0	0	0	0	0	0	0	0	0	0	0	0	0	0	0	0	0	0	0	0	0	0	0	0	0	0	0	0	0	0	273	87.043	0
superkingdom=Viruses;dsDNA viruses, no RNA stage;family=Phycodnaviridae;genus=Chlorovirus;unclassified Chlorovirus;taxId=346674	0	0	0	0	0	0	0	0	0	0	0	0	0	0	0	0	0	0	0	0	0	0	0	0	0	0	0	0	0	0	0	0	0	0	0	0	0	0	0	0	0	0	0	0	163	86.076	389	91.861	0
superkingdom=Viruses;dsDNA viruses, no RNA stage;family=Phycodnaviridae;unclassified Phycodnaviridae;species=Yellowstone lake phycodnavirus 2;taxId=1586714	0	0	0	0	0	0	0	0	0	0	0	0	0	0	0	0	0	0	0	0	0	0	0	0	0	0	0	0	0	0	0	0	0	0	0	0	0	0	377	66.91	2419	74.827	140	60.779	499	64.919	0	0	0
superkingdom=Viruses;dsDNA viruses, no RNA stage;family=Phycodnaviridae;unclassified Phycodnaviridae;species=Yellowstone lake phycodnavirus 3;taxId=1586715	0	0	0	0	0	0	0	0	0	0	0	0	0	0	0	0	0	0	0	0	0	0	0	0	0	0	0	0	0	0	0	0	0	0	0	0	0	0	398	64.851	0	0	1058	67.396	326	69.959	0	0	0
superkingdom=Viruses;dsDNA viruses, no RNA stage;family=Polyomaviridae;unclassified Polyomaviridae;species=Merkel cell polyomavirus;taxId=493803	0	0	0	0	0	0	0	0	6	99.451	0	0	0	0	38	99.598	0	0	1569	99.888	0	0	0	0	95	99.347	0	0	0	0	0	0	0	0	0	0	0	0	0	0	0	0	0	0	0	0	0	0	0
superkingdom=Viruses;dsDNA viruses, no RNA stage;order=Caudovirales;family=Myoviridae;unclassified Myoviridae;species=Flavobacterium phage FCL-2;taxId=908819	0	0	0	0	0	0	0	0	0	0	0	0	0	0	0	0	0	0	0	0	505	48.491	0	0	322	58.938	0	0	0	0	0	0	0	0	0	0	0	0	315	62.321	0	0	227	65.329	0	0	0	0	0
superkingdom=Viruses;dsDNA viruses, no RNA stage;order=Caudovirales;family=Myoviridae;unclassified Myoviridae;taxId=196896	0	0	0	0	0	0	22	99.495	0	0	0	0	0	0	0	0	0	0	70	66.853	0	0	0	0	0	0	0	0	0	0	0	0	0	0	0	0	0	0	0	0	0	0	0	0	0	0	0	0	0
superkingdom=Viruses;dsDNA viruses, no RNA stage;order=Caudovirales;family=Podoviridae;genus=Lit1virus;taxId=1920762	0	0	0	0	0	0	0	0	0	0	0	0	0	0	0	0	0	0	0	0	114	51.045	0	0	0	0	0	0	0	0	0	0	0	0	0	0	0	0	0	0	0	0	0	0	0	0	0	0	0
superkingdom=Viruses;dsDNA viruses, no RNA stage;order=Caudovirales;family=Podoviridae;genus=N4virus;species=Escherichia phage N4;taxId=10752	0	0	0	0	0	0	0	0	0	0	0	0	0	0	0	0	0	0	0	0	0	0	0	0	0	0	0	0	0	0	0	0	0	0	0	0	0	0	0	0	0	0	0	0	77	60.415	0	0	0
superkingdom=Viruses;dsDNA viruses, no RNA stage;order=Caudovirales;family=Podoviridae;genus=N4virus;unclassified N4likevirus;species=Salmonella phage FSL SP-076;taxId=1173762	0	0	0	0	0	0	0	0	0	0	0	0	0	0	0	0	0	0	0	0	299	58.598	0	0	0	0	0	0	0	0	0	0	0	0	0	0	0	0	0	0	0	0	0	0	0	0	0	0	0
superkingdom=Viruses;dsDNA viruses, no RNA stage;order=Caudovirales;family=Podoviridae;genus=N4virus;unclassified N4likevirus;taxId=481851	0	0	0	0	0	0	0	0	0	0	0	0	0	0	0	0	0	0	0	0	222	58.712	0	0	264	52.816	0	0	0	0	0	0	0	0	0	0	0	0	0	0	0	0	0	0	0	0	0	0	0
superkingdom=Viruses;dsDNA viruses, no RNA stage;order=Caudovirales;family=Podoviridae;subfamily=Picovirinae;unassigned Picovirinae;species=Actinomyces virus Av1;taxId=338473	0	0	0	0	0	0	0	0	0	0	0	0	0	0	0	0	0	0	0	0	0	0	0	0	0	0	0	0	0	0	76	71.457	0	0	0	0	0	0	0	0	0	0	0	0	0	0	0	0	0
superkingdom=Viruses;dsDNA viruses, no RNA stage;order=Caudovirales;family=Podoviridae;subfamily=Picovirinae;unassigned Picovirinae;species=Streptococcus phage Cp-1;taxId=10747	0	0	0	0	0	0	0	0	0	0	5	89.103	0	0	0	0	0	0	0	0	0	0	0	0	0	0	0	0	0	0	0	0	0	0	0	0	0	0	0	0	0	0	0	0	0	0	0	0	0
superkingdom=Viruses;dsDNA viruses, no RNA stage;order=Caudovirales;family=Podoviridae;unclassified Podoviridae;species=Aquamicrobium phage P14;taxId=1927013	0	0	0	0	0	0	0	0	0	0	0	0	0	0	0	0	0	0	0	0	190	68.124	0	0	0	0	0	0	0	0	0	0	0	0	0	0	0	0	0	0	0	0	0	0	0	0	0	0	0
superkingdom=Viruses;dsDNA viruses, no RNA stage;order=Caudovirales;family=Podoviridae;unclassified Podoviridae;species=Cellulophaga phage phi14:2;taxId=1327990	0	0	0	0	0	0	0	0	0	0	0	0	0	0	0	0	0	0	39	60.282	366	62.434	0	0	0	0	0	0	0	0	0	0	0	0	0	0	0	0	0	0	0	0	0	0	0	0	0	0	0
superkingdom=Viruses;dsDNA viruses, no RNA stage;order=Caudovirales;family=Podoviridae;unclassified Podoviridae;species=Citrobacter phage CVT22;taxId=1622234	0	0	0	0	0	0	0	0	0	0	0	0	0	0	0	0	0	0	0	0	327	66.766	0	0	0	0	0	0	0	0	0	0	0	0	0	0	0	0	0	0	0	0	0	0	0	0	0	0	0
superkingdom=Viruses;dsDNA viruses, no RNA stage;order=Caudovirales;family=Podoviridae;unclassified Podoviridae;species=EBPR podovirus 1;taxId=1048515	0	0	0	0	0	0	0	0	0	0	0	0	0	0	0	0	0	0	0	0	0	0	0	0	0	0	0	0	0	0	0	0	0	0	0	0	0	0	1143	74.013	1177	77.09	0	0	715	76.846	0	0	0
superkingdom=Viruses;dsDNA viruses, no RNA stage;order=Caudovirales;family=Podoviridae;unclassified Podoviridae;species=EBPR podovirus 3;taxId=1048517	0	0	0	0	0	0	0	0	0	0	0	0	0	0	0	0	0	0	0	0	81	83.873	0	0	49	82.914	0	0	0	0	0	0	0	0	0	0	0	0	652	83.356	441	86.957	159	85	333	83.743	88	73.096	10
superkingdom=Viruses;dsDNA viruses, no RNA stage;order=Caudovirales;family=Podoviridae;unclassified Podoviridae;species=Rhodoferax phage P26218;taxId=1636270	0	0	21	72.577	9	73.794	0	0	0	0	0	0	9	82.258	28	78.112	19	78.904	56	73.697	389	74.247	0	0	100	76.4	7	87.116	0	0	14	68.212	0	0	0	0	0	0	374	77.967	0	0	0	0	478	76.503	0	0	0
superkingdom=Viruses;dsDNA viruses, no RNA stage;order=Caudovirales;family=Podoviridae;unclassified Podoviridae;species=Vibrio phage pVa5;taxId=1913109	0	0	0	0	0	0	0	0	0	0	0	0	0	0	0	0	0	0	0	0	169	61.965	0	0	0	0	0	0	0	0	0	0	0	0	0	0	0	0	0	0	0	0	0	0	0	0	0	0	0
superkingdom=Viruses;dsDNA viruses, no RNA stage;order=Caudovirales;family=Podoviridae;unclassified Podoviridae;taxId=196895	0	0	0	0	0	0	0	0	0	0	0	0	0	0	0	0	0	0	0	0	0	0	0	0	73	56.578	0	0	0	0	0	0	0	0	0	0	0	0	0	0	0	0	0	0	0	0	0	0	0
superkingdom=Viruses;dsDNA viruses, no RNA stage;order=Caudovirales;family=Siphoviridae;genus=Cba181virus;species=Cellulophaga virus Cba181;Cellulophaga phage phi18:1;taxId=1327982	0	0	0	0	0	0	0	0	0	0	0	0	0	0	0	0	0	0	50	53.688	0	0	0	0	182	60.802	0	0	0	0	0	0	0	0	0	0	0	0	0	0	0	0	0	0	0	0	0	0	0
superkingdom=Viruses;dsDNA viruses, no RNA stage;order=Caudovirales;family=Siphoviridae;genus=Cba181virus;taxId=1918017	0	0	0	0	0	0	0	0	0	0	0	0	0	0	70	59.522	0	0	0	0	0	0	0	0	0	0	0	0	0	0	0	0	0	0	0	0	0	0	0	0	0	0	0	0	0	0	0	0	0
superkingdom=Viruses;dsDNA viruses, no RNA stage;order=Caudovirales;family=Siphoviridae;unclassified Siphoviridae;species=Cellulophaga phage phi10:1;taxId=1327981	0	0	0	0	0	0	0	0	0	0	23	49.4	0	0	0	0	0	0	0	0	1239	53.378	0	0	184	53.132	0	0	0	0	40	56.472	0	0	0	0	0	0	312	56.196	0	0	0	0	0	0	0	0	0
superkingdom=Viruses;dsDNA viruses, no RNA stage;order=Caudovirales;family=Siphoviridae;unclassified Siphoviridae;species=Cellulophaga phage phi19:1;taxId=1327970	0	0	0	0	0	0	0	0	0	0	0	0	0	0	0	0	0	0	0	0	357	59.733	0	0	0	0	0	0	0	0	0	0	0	0	0	0	0	0	0	0	0	0	0	0	0	0	0	0	0
superkingdom=Viruses;dsDNA viruses, no RNA stage;order=Caudovirales;family=Siphoviridae;unclassified Siphoviridae;species=Flavobacterium phage 11b;taxId=294631	0	0	0	0	0	0	0	0	0	0	0	0	0	0	21	62.851	0	0	34	67.203	187	62.913	0	0	0	0	0	0	0	0	0	0	0	0	0	0	0	0	0	0	0	0	0	0	0	0	0	0	0
superkingdom=Viruses;dsDNA viruses, no RNA stage;order=Caudovirales;family=Siphoviridae;unclassified Siphoviridae;species=Lactococcus phage 936 sensu lato;taxId=354259	0	0	0	0	0	0	0	0	0	0	0	0	2592	90.278	0	0	0	0	0	0	0	0	0	0	0	0	0	0	0	0	0	0	0	0	0	0	0	0	0	0	0	0	0	0	0	0	0	0	0
superkingdom=Viruses;dsDNA viruses, no RNA stage;order=Caudovirales;family=Siphoviridae;unclassified Siphoviridae;species=Polaribacter phage P12002S;taxId=1647387	0	0	0	0	0	0	0	0	0	0	0	0	0	0	0	0	0	0	73	52.362	0	0	0	0	0	0	0	0	0	0	0	0	0	0	0	0	0	0	0	0	0	0	0	0	0	0	0	0	0
superkingdom=Viruses;dsDNA viruses, no RNA stage;order=Caudovirales;family=Siphoviridae;unclassified Siphoviridae;species=Propionibacterium phage P1.1;taxId=1229792	0	0	0	0	0	0	0	0	0	0	0	0	0	0	0	0	0	0	0	0	602	94.509	0	0	23	95.358	0	0	0	0	0	0	0	0	0	0	0	0	0	0	0	0	0	0	0	0	0	0	0
superkingdom=Viruses;dsDNA viruses, no RNA stage;order=Caudovirales;family=Siphoviridae;unclassified Siphoviridae;species=Propionibacterium phage PHL055;taxId=1647421	0	0	0	0	0	0	0	0	0	0	0	0	0	0	0	0	0	0	0	0	218	93.518	0	0	0	0	0	0	0	0	0	0	0	0	0	0	0	0	0	0	0	0	0	0	0	0	0	0	0
superkingdom=Viruses;dsDNA viruses, no RNA stage;order=Caudovirales;family=Siphoviridae;unclassified Siphoviridae;species=Pseudomonas phage NP1;taxId=1844477	0	0	0	0	0	0	0	0	0	0	0	0	0	0	0	0	0	0	0	0	0	0	0	0	0	0	0	0	0	0	0	0	0	0	0	0	0	0	0	0	0	0	0	0	312	76.478	252	77.845	0
superkingdom=Viruses;dsDNA viruses, no RNA stage;order=Caudovirales;family=Siphoviridae;unclassified Siphoviridae;species=Rhodococcus phage ReqiPepy6;taxId=691965	0	0	0	0	0	0	0	0	0	0	0	0	0	0	0	0	0	0	0	0	0	0	0	0	0	0	0	0	0	0	0	0	0	0	0	0	0	0	309	63.897	0	0	0	0	0	0	0	0	0
superkingdom=Viruses;dsDNA viruses, no RNA stage;order=Caudovirales;family=Siphoviridae;unclassified Siphoviridae;species=Rhodococcus phage ReqiPoco6;taxId=691964	0	0	0	0	0	0	0	0	0	0	0	0	0	0	0	0	0	0	0	0	158	64.961	0	0	0	0	0	0	0	0	0	0	0	0	0	0	0	0	0	0	0	0	0	0	0	0	0	0	0
superkingdom=Viruses;dsDNA viruses, no RNA stage;order=Caudovirales;family=Siphoviridae;unclassified Siphoviridae;species=Streptococcus phage Dp-1;taxId=59241	0	0	0	0	0	0	0	0	0	0	0	0	863	46.044	0	0	0	0	0	0	0	0	0	0	0	0	0	0	0	0	0	0	0	0	0	0	0	0	0	0	0	0	0	0	0	0	0	0	0
superkingdom=Viruses;dsDNA viruses, no RNA stage;order=Caudovirales;family=Siphoviridae;unclassified Siphoviridae;species=Streptomyces phage OlympicHelado;taxId=1897524	0	0	0	0	0	0	0	0	0	0	0	0	0	0	0	0	0	0	0	0	0	0	0	0	0	0	0	0	0	0	0	0	0	0	0	0	0	0	0	0	0	0	0	0	221	64.155	0	0	0
superkingdom=Viruses;dsDNA viruses, no RNA stage;order=Caudovirales;family=Siphoviridae;unclassified Siphoviridae;taxId=196894	0	0	0	0	0	0	0	0	10	89.717	0	0	0	0	0	0	0	0	50	74.655	0	0	0	0	193	58.34	0	0	0	0	0	0	0	0	0	0	0	0	1185	79.114	0	0	520	68.373	0	0	0	0	0
superkingdom=Viruses;dsDNA viruses, no RNA stage;order=Herpesvirales;family=Herpesviridae;subfamily=Alphaherpesvirinae;genus=Simplexvirus;species=Human alphaherpesvirus 1;taxId=10298	0	0	0	0	0	0	0	0	0	0	0	0	0	0	0	0	0	0	0	0	0	0	0	0	0	0	0	0	15395	99.432	0	0	0	0	0	0	0	0	0	0	0	0	0	0	0	0	0	0	0
superkingdom=Viruses;dsDNA viruses, no RNA stage;order=Herpesvirales;family=Herpesviridae;subfamily=Gammaherpesvirinae;genus=Lymphocryptovirus;species=Human gammaherpesvirus 4;taxId=10376	0	0	0	0	0	0	36	99.383	0	0	0	0	0	0	170	99.107	0	0	0	0	0	0	0	0	0	0	0	0	0	0	0	0	0	0	0	0	0	0	0	0	0	0	0	0	0	0	0	0	0
superkingdom=Viruses;dsDNA viruses, no RNA stage;taxId=35237	0	0	0	0	0	0	0	0	0	0	0	0	0	0	0	0	0	0	0	0	0	0	0	0	0	0	0	0	0	0	0	0	0	0	0	0	0	0	0	0	0	0	0	0	0	0	166	63.893	0
superkingdom=Viruses;dsDNA viruses, no RNA stage;unclassified dsDNA phages;species=Idiomarinaceae phage 1N2-2;taxId=1536592	0	0	0	0	0	0	0	0	0	0	0	0	0	0	0	0	0	0	0	0	0	0	0	0	0	0	0	0	0	0	0	0	0	0	0	0	0	0	629	48.402	0	0	0	0	0	0	0	0	0
superkingdom=Viruses;dsDNA viruses, no RNA stage;unclassified dsDNA phages;species=Pseudomonas phage O4;taxId=1784982	0	0	0	0	0	0	0	0	0	0	0	0	0	0	0	0	0	0	0	0	158	66.798	0	0	0	0	0	0	0	0	0	0	0	0	0	0	0	0	0	0	0	0	0	0	0	0	0	0	0
superkingdom=Viruses;dsDNA viruses, no RNA stage;unclassified dsDNA phages;taxId=79205	0	0	0	0	0	0	0	0	0	0	0	0	0	0	0	0	0	0	0	0	0	0	0	0	0	0	0	0	0	0	0	0	0	0	0	0	0	0	0	0	0	0	0	0	310	72.642	0	0	0
superkingdom=Viruses;environmental samples;species=uncultured virus;taxId=340016	0	0	0	0	0	0	0	0	0	0	0	0	0	0	0	0	0	0	0	0	0	0	0	0	0	0	0	0	0	0	0	0	0	0	0	0	0	0	7481	52.341	31691	62.506	39607	60.759	3957	60.852	15155	50.726	0
superkingdom=Viruses;ssDNA viruses;family=Anelloviridae;taxId=687329	0	0	0	0	0	0	474	69.755	0	0	0	0	0	0	0	0	0	0	0	0	0	0	0	0	0	0	0	0	0	0	0	0	0	0	0	0	0	0	0	0	0	0	0	0	0	0	0	0	0
superkingdom=Viruses;ssDNA viruses;family=Anelloviridae;unclassified Anelloviridae;species=Torque teno virus;taxId=68887	0	0	0	0	0	0	423	84.133	0	0	0	0	0	0	0	0	0	0	0	0	0	0	0	0	0	0	0	0	0	0	0	0	0	0	0	0	0	0	0	0	0	0	0	0	0	0	0	0	0
superkingdom=Viruses;ssDNA viruses;family=Circoviridae;unclassified Circoviridae;species=Circovirus-like NI/2007-3;taxId=1148801	0	0	0	0	0	0	0	0	0	0	0	0	0	0	0	0	0	0	0	0	0	0	0	0	0	0	0	0	0	0	0	0	0	0	0	0	0	0	1218	97.008	2668	96.066	602	95.587	998	96.97	384	98.214	0
superkingdom=Viruses;ssDNA viruses;family=Circoviridae;unclassified Circoviridae;species=Palaemonetes kadiakensis Mississippi grass shrimp associated circular virus;taxId=1692258	0	0	0	0	0	0	0	0	0	0	0	0	0	0	0	0	0	0	0	0	0	0	0	0	0	0	0	0	0	0	0	0	0	0	0	0	0	0	0	0	0	0	0	0	9955	35.275	0	0	0
superkingdom=Viruses;ssDNA viruses;family=Circoviridae;unclassified Circoviridae;suggested genus Cyclovirus;species=Pacific flying fox faeces associated gemycircularvirus-1;taxId=1795988	0	0	0	0	0	0	0	0	0	0	0	0	0	0	0	0	0	0	0	0	0	0	0	0	0	0	0	0	0	0	0	0	0	0	0	0	0	0	1031	63.331	0	0	0	0	0	0	0	0	0
superkingdom=Viruses;ssDNA viruses;family=Microviridae;environmental samples;species=uncultured Gokushovirinae;taxId=1478972	0	0	0	0	0	0	0	0	0	0	0	0	0	0	0	0	0	0	0	0	0	0	0	0	0	0	0	0	0	0	0	0	0	0	0	0	0	0	957	57.202	0	0	0	0	0	0	177	64.429	0
superkingdom=Viruses;ssDNA viruses;family=Microviridae;environmental samples;species=uncultured Microviridae;taxId=926697	0	0	0	0	0	0	0	0	0	0	0	0	0	0	0	0	0	0	0	0	0	0	0	0	0	0	0	0	0	0	0	0	0	0	0	0	10	66.115	761	63.008	0	0	6715	63.456	1189	55.124	3229	66.544	0
superkingdom=Viruses;ssDNA viruses;family=Microviridae;environmental samples;taxId=926696	0	0	0	0	0	0	0	0	0	0	0	0	0	0	0	0	0	0	0	0	0	0	0	0	0	0	0	0	0	0	0	0	0	0	0	0	0	0	0	0	0	0	0	0	7085	49.486	0	0	0
superkingdom=Viruses;ssDNA viruses;family=Microviridae;subfamily=Gokushovirinae;unclassified Gokushovirinae;species=Gokushovirinae GAIR4;taxId=1701404	0	0	0	0	0	0	0	0	0	0	0	0	0	0	0	0	0	0	0	0	0	0	0	0	0	0	0	0	0	0	0	0	0	0	0	0	0	0	16319	48.212	0	0	2941	56.836	14625	49.004	0	0	0
superkingdom=Viruses;ssDNA viruses;family=Microviridae;subfamily=Gokushovirinae;unclassified Gokushovirinae;species=Gokushovirinae GNX3R;taxId=1701405	0	0	0	0	0	0	0	0	0	0	0	0	0	0	0	0	0	0	0	0	0	0	0	0	0	0	0	0	0	0	0	0	0	0	0	0	0	0	0	0	0	0	0	0	1037	66.271	0	0	0
superkingdom=Viruses;ssDNA viruses;family=Microviridae;subfamily=Gokushovirinae;unclassified Gokushovirinae;species=Gokushovirus WZ-2015a;taxId=1758150	0	0	0	0	0	0	0	0	0	0	0	0	0	0	0	0	0	0	62	68.541	347	59.76	0	0	0	0	0	0	0	0	0	0	0	0	0	0	26	65.892	42906	57.872	33292	60.292	10737	60.828	40197	55.299	4404	60.48	0
superkingdom=Viruses;ssDNA viruses;family=Microviridae;subfamily=Gokushovirinae;unclassified Gokushovirinae;taxId=1385657	0	0	0	0	0	0	0	0	0	0	0	0	0	0	0	0	0	0	0	0	0	0	0	0	0	0	0	0	0	0	0	0	0	0	0	0	0	0	0	0	0	0	0	0	1288	63.122	1580	60.675	0
superkingdom=Viruses;ssDNA viruses;family=Microviridae;taxId=10841	0	0	0	0	0	0	0	0	0	0	0	0	0	0	0	0	0	0	0	0	0	0	0	0	0	0	0	0	0	0	0	0	0	0	0	0	0	0	1272	59.533	8463	67.671	1392	57.012	2022	57.578	0	0	0
superkingdom=Viruses;ssDNA viruses;family=Parvoviridae;subfamily=Densovirinae;genus=Ambidensovirus;species=Blattodean ambidensovirus 2;Blattella germanica densovirus 1;taxId=220638	0	0	0	0	0	0	0	0	0	0	0	0	0	0	0	0	0	0	0	0	0	0	0	0	0	0	0	0	0	0	0	0	0	0	0	0	0	0	17206	65.193	26962	62.836	10149	61.191	17424	51.171	8695	56.192	0
superkingdom=Viruses;ssDNA viruses;family=Parvoviridae;subfamily=Densovirinae;unclassified Densovirinae;taxId=185880	0	0	0	0	0	0	0	0	0	0	0	0	0	0	0	0	0	0	0	0	0	0	0	0	0	0	0	0	0	0	0	0	0	0	0	0	0	0	9320	58.54	0	0	0	0	0	0	0	0	0
superkingdom=Viruses;ssDNA viruses;family=Parvoviridae;subfamily=Parvovirinae;unclassified Parvovirinae;species=Parvovirus NIH-CQV;taxId=1341019	16	98.133	41	96.943	26	90.127	28	97.964	10	96.558	12	95.572	21	96.698	64	97.467	29	96.829	186	95.198	1043	94.514	26	97.103	846	96.349	15	97.769	38	97.317	58	93.631	0	0	0	0	0	0	48825	47.216	77689	45.488	21555	47.26	38934	57.424	13491	46.13	0
superkingdom=Viruses;ssDNA viruses;unclassified ssDNA viruses;taxId=35342	0	0	0	0	0	0	0	0	0	0	0	0	0	0	0	0	0	0	0	0	0	0	0	0	0	0	0	0	0	0	0	0	0	0	0	0	0	0	0	0	0	0	0	0	3455	47.55	0	0	0
superkingdom=Viruses;ssRNA viruses;ssRNA negative-strand viruses;family=Orthomyxoviridae;genus=Influenzavirus A;species=Influenza A virus;H1N1 subtype;taxId=114727	45642	99.764	383	99.317	58	99.366	0	0	0	0	0	0	771	99.441	6	100	612	99.267	0	0	0	0	0	0	0	0	1979	99.638	1466	99.659	0	0	606	99.659	216	99.279	0	0	0	0	0	0	0	0	0	0	0	0	3986
superkingdom=Viruses;ssRNA viruses;ssRNA negative-strand viruses;family=Orthomyxoviridae;genus=Influenzavirus A;species=Influenza A virus;H3N2 subtype;taxId=119210	6	99.296	0	0	0	0	15423	99.743	334075	99.738	12624	99.558	10	99.29	63	98.889	19	99.452	656	99.551	11247	99.394	32	99.236	78693	99.67	10	99.748	21	99.508	60	99.53	0	0	0	0	0	0	0	0	0	0	0	0	0	0	0	0	0
superkingdom=Viruses;ssRNA viruses;ssRNA negative-strand viruses;family=Orthomyxoviridae;genus=Influenzavirus A;species=Influenza A virus;taxId=11320	0	0	0	0	16	98.565	0	0	0	0	0	0	0	0	0	0	127	98.67	0	0	0	0	0	0	0	0	0	0	0	0	0	0	0	0	31	98.344	0	0	0	0	0	0	0	0	0	0	0	0	0
superkingdom=Viruses;ssRNA viruses;ssRNA negative-strand viruses;family=Orthomyxoviridae;genus=Influenzavirus B;species=Influenza B virus;taxId=11520	0	0	0	0	0	0	0	0	0	0	0	0	0	0	0	0	0	0	0	0	0	0	0	0	0	0	0	0	0	0	0	0	0	0	0	0	149	98.847	0	0	0	0	0	0	0	0	0	0	0
superkingdom=Viruses;ssRNA viruses;ssRNA negative-strand viruses;family=Orthomyxoviridae;genus=Influenzavirus C;species=Influenza C virus;taxId=11552	0	0	0	0	0	0	0	0	0	0	0	0	26	99.106	0	0	0	0	0	0	0	0	0	0	0	0	0	0	0	0	0	0	0	0	0	0	0	0	0	0	0	0	0	0	0	0	0	0	0
superkingdom=Viruses;ssRNA viruses;ssRNA negative-strand viruses;order=Mononegavirales;family=Paramyxoviridae;genus=Respirovirus;species=Human parainfluenza virus 3;taxId=11216	0	0	0	0	0	0	0	0	0	0	0	0	0	0	0	0	0	0	0	0	0	0	0	0	0	0	0	0	0	0	0	0	0	0	0	0	81	98.182	0	0	0	0	0	0	0	0	0	0	0
superkingdom=Viruses;ssRNA viruses;ssRNA negative-strand viruses;order=Mononegavirales;family=Pneumoviridae;genus=Orthopneumovirus;species=Human respiratory syncytial virus;taxId=11250	0	0	0	0	0	0	0	0	0	0	0	0	0	0	0	0	0	0	0	0	0	0	0	0	0	0	0	0	0	0	0	0	0	0	0	0	0	0	8	98.227	10	95.003	0	0	144544	99.385	0	0	0
superkingdom=Viruses;ssRNA viruses;ssRNA positive-strand viruses, no DNA stage;family=Astroviridae;unclassified Astroviridae;species=Astrovirus HK-2014;taxId=1566335	0	0	0	0	0	0	0	0	0	0	0	0	0	0	0	0	0	0	0	0	0	0	0	0	152	84.64	0	0	0	0	0	0	0	0	0	0	0	0	0	0	0	0	0	0	0	0	0	0	0
superkingdom=Viruses;ssRNA viruses;ssRNA positive-strand viruses, no DNA stage;order=Picornavirales;family=Picornaviridae;genus=Enterovirus;species=Rhinovirus A;taxId=147711	0	0	0	0	0	0	0	0	0	0	0	0	0	0	0	0	0	0	0	0	0	0	0	0	0	0	0	0	0	0	0	0	0	0	0	0	0	0	0	0	63296	86.616	0	0	0	0	0	0	0
superkingdom=Viruses;unclassified RNA viruses;unclassified RNA viruses ShiM-2016;species=Beihai picorna-like virus 48;taxId=1922592	0	0	0	0	0	0	0	0	0	0	0	0	0	0	0	0	0	0	0	0	0	0	0	0	0	0	0	0	0	0	0	0	0	0	0	0	0	0	526	72.226	0	0	0	0	0	0	0	0	0
superkingdom=Viruses;unclassified RNA viruses;unclassified RNA viruses ShiM-2016;species=Changjiang crawfish virus 2;taxId=1922766	0	0	0	0	0	0	0	0	0	0	0	0	0	0	0	0	0	0	0	0	0	0	0	0	0	0	0	0	0	0	0	0	0	0	0	0	0	0	103	68.785	0	0	0	0	0	0	0	0	0
superkingdom=Viruses;unclassified RNA viruses;unclassified RNA viruses ShiM-2016;species=Changjiang tombus-like virus 13;taxId=1922806	0	0	0	0	0	0	0	0	0	0	0	0	0	0	0	0	0	0	0	0	0	0	0	0	0	0	0	0	0	0	0	0	0	0	0	0	0	0	14	80.739	0	0	0	0	0	0	0	0	0
superkingdom=Viruses;unclassified RNA viruses;unclassified RNA viruses ShiM-2016;species=Sanxia picorna-like virus 7;taxId=1923376	0	0	0	0	0	0	0	0	0	0	0	0	0	0	0	0	0	0	0	0	0	0	0	0	0	0	0	0	0	0	0	0	0	0	0	0	0	0	2504	57.68	0	0	2530	57.401	181	67.178	2499	60.854	0
superkingdom=Viruses;unclassified RNA viruses;unclassified RNA viruses ShiM-2016;species=Sanxia picorna-like virus 9;taxId=1923378	0	0	0	0	0	0	0	0	0	0	0	0	0	0	0	0	0	0	0	0	0	0	0	0	0	0	0	0	0	0	0	0	0	0	0	0	0	0	0	0	0	0	318	56.267	0	0	282	60.343	0
superkingdom=Viruses;unclassified phages;species=Flavobacterium phage FL-1;taxId=908820	0	0	0	0	0	0	0	0	0	0	0	0	0	0	27	56.684	0	0	0	0	1074	62.685	0	0	568	63.024	0	0	0	0	0	0	0	0	0	0	0	0	786	63.529	0	0	0	0	0	0	166	73.821	0
superkingdom=Viruses;unclassified phages;species=Stenotrophomonas phage vB_SmaS-DLP_6;taxId=1651816	0	0	0	0	0	0	0	0	0	0	0	0	0	0	0	0	0	0	0	0	0	0	0	0	0	0	0	0	0	0	0	0	0	0	0	0	0	0	1530	59.032	1093	64.499	0	0	451	62.78	224	61.27	0
superkingdom=Viruses;unclassified phages;species=Streptococcus phage phiARI0831b;taxId=1701841	0	0	0	0	0	0	0	0	0	0	0	0	0	0	0	0	0	0	0	0	0	0	0	0	0	0	0	0	0	0	405	80.671	0	0	0	0	0	0	0	0	0	0	0	0	0	0	0	0	0
superkingdom=Viruses;unclassified phages;species=Streptomyces phage BRock;taxId=1913591	0	0	0	0	0	0	0	0	0	0	0	0	0	0	0	0	0	0	0	0	0	0	0	0	0	0	0	0	0	0	0	0	0	0	0	0	0	0	0	0	0	0	0	0	759	61.312	0	0	0
superkingdom=Viruses;unclassified phages;taxId=12333	0	0	0	0	0	0	0	0	0	0	0	0	159	66.054	0	0	0	0	123	66.197	467	72.724	0	0	0	0	0	0	0	0	0	0	0	0	0	0	0	0	0	0	0	0	0	0	0	0	0	0	0
superkingdom=Viruses;unclassified viruses;family=Genomoviridae;genus=Gemycircularvirus;unclassified Gemycircularvirus;species=Faeces associated gemycircularvirus 14;taxId=1843734	0	0	0	0	0	0	0	0	0	0	0	0	0	0	0	0	0	0	0	0	0	0	0	0	0	0	0	0	0	0	0	0	0	0	0	0	0	0	849	84.349	0	0	19	96.944	120	96.343	0	0	0
superkingdom=Viruses;unclassified viruses;family=Genomoviridae;genus=Gemycircularvirus;unclassified Gemycircularvirus;species=Faeces associated gemycircularvirus 15;taxId=1843735	0	0	0	0	0	0	0	0	0	0	0	0	0	0	0	0	0	0	0	0	0	0	0	0	0	0	0	0	0	0	0	0	0	0	0	0	0	0	1982	92.673	4216	81.846	3504	87.371	3160	83.867	609	87.122	0
superkingdom=Viruses;unclassified viruses;family=Genomoviridae;genus=Gemycircularvirus;unclassified Gemycircularvirus;species=Faeces associated gemycircularvirus 20;taxId=1843740	0	0	0	0	0	0	0	0	0	0	0	0	0	0	0	0	0	0	0	0	0	0	0	0	0	0	0	0	0	0	0	0	0	0	0	0	0	0	460	97.855	0	0	27	86.225	11	90.544	0	0	0
superkingdom=Viruses;unclassified viruses;family=Genomoviridae;genus=Gemycircularvirus;unclassified Gemycircularvirus;species=Faeces associated gemycircularvirus 22;taxId=1843742	0	0	0	0	0	0	0	0	0	0	0	0	0	0	0	0	0	0	0	0	0	0	0	0	0	0	0	0	0	0	0	0	0	0	0	0	0	0	0	0	0	0	0	0	88	78.868	0	0	0
superkingdom=Viruses;unclassified viruses;family=Genomoviridae;genus=Gemycircularvirus;unclassified Gemycircularvirus;species=Sewage associated gemycircularvirus 3;taxId=1843761	0	0	0	0	0	0	0	0	0	0	0	0	0	0	0	0	0	0	0	0	0	0	0	0	0	0	0	0	0	0	0	0	0	0	0	0	0	0	132	89.097	4126	90.196	0	0	103	90.184	0	0	0
superkingdom=Viruses;unclassified viruses;family=Genomoviridae;genus=Gemycircularvirus;unclassified Gemycircularvirus;species=Sewage-associated gemycircularvirus 1;taxId=1592081	0	0	0	0	0	0	0	0	0	0	0	0	0	0	0	0	0	0	0	0	0	0	0	0	0	0	0	0	0	0	0	0	0	0	0	0	0	0	120	93.688	0	0	0	0	0	0	0	0	0
superkingdom=Viruses;unclassified viruses;species=Lake Sarah-associated circular virus-7;taxId=1685784	0	0	0	0	0	0	0	0	0	0	0	0	0	0	0	0	0	0	0	0	0	0	0	0	0	0	0	0	0	0	0	0	0	0	0	0	0	0	826	65.197	221	60.938	88	63.398	353	62.253	200	67.4	0
superkingdom=Viruses;unclassified viruses;species=Phytophthora parasitica virus;taxId=1608451	0	0	0	0	0	0	0	0	0	0	0	0	0	0	0	0	0	0	0	0	0	0	0	0	0	0	0	0	0	0	0	0	0	0	0	0	0	0	0	0	0	0	2495	55.564	0	0	0	0	0
superkingdom=Viruses;unclassified viruses;species=Sewage-associated circular DNA virus-14;taxId=1519390	0	0	0	0	0	0	0	0	0	0	0	0	0	0	0	0	0	0	0	0	0	0	0	0	0	0	0	0	0	0	0	0	0	0	0	0	0	0	0	0	0	0	0	0	315	73.469	0	0	0
superkingdom=Viruses;unclassified viruses;species=Sewage-associated circular DNA virus-6;taxId=1519395	0	0	0	0	0	0	0	0	0	0	0	0	0	0	0	0	0	0	0	0	0	0	0	0	0	0	0	0	0	0	0	0	0	0	0	0	0	0	1267	49.659	0	0	0	0	0	0	0	0	0
superkingdom=Viruses;unclassified viruses;species=Virus Chimp162;taxId=745107	0	0	0	0	0	0	0	0	0	0	0	0	0	0	0	0	0	0	0	0	0	0	0	0	0	0	0	0	0	0	0	0	0	0	0	0	0	0	747	97.961	0	0	0	0	661	97.84	0	0	0
superkingdom=Viruses;unclassified viruses;taxId=12429	0	0	0	0	0	0	0	0	0	0	0	0	0	0	0	0	0	0	0	0	0	0	0	0	0	0	0	0	0	0	0	0	0	0	0	0	0	0	3250	56.497	1903	85.109	0	0	8648	55.357	0	0	0
[truncated: 1 more columns]
