# Supplementary material for: Maximal viral information recovery from sequence data using VirMAP
Source: Nat Commun. 2018 Aug 10;9:3205. doi: 10.1038/s41467-018-05658-8 (PMC6086868; doi:10.1038/s41467-018-05658-8)
Supplement: Supplementary file 9 — Supplementary Data 7 [file 41467_2018_5658_MOESM9_ESM.xlsx]

## Sheet: Sheet1
	SampleID	SampleType	fluA CT	Matrix CT	H1N1 CT	Taxa	VirMAP Taxa	PB2	PB1	PA	HA	NP	NA	M1 / M2	NS1 / NEP	HEF
NONE1	2295	Swab	32	28	Neg	fluAb
NONE1	2535	BAL	40	NT	Neg	fluAb
NONE3	2544	Swab	35	NT	Neg	fluAb
NONE4	3157	BAL	30	NT	Neg	fluAb
SAMEA3146637 104; human metagenome; diagnostic sample	104	BAL	26	28	Neg	fluAb	H1N1, H3N2	(6177, 2347bp, H1N1)	(7642, 2364bp, H1N1)	(7268, 2236bp, H1N1)	(4995, 1786bp, H1N1)	(8717, 1594bp, H1N1)	(4057, 1465bp, H1N1), (6, 451, H3N2)	(2892, 1045bp, H1N1)	2894, 899bp, H1N1)
SAMEA3146638 755; human metagenome; diagnostic sample	755	BAL	33	32	30	H1N1	H1N1, H3N2	(53, 1717bp, H1N1)	(60, 1553bp, H1N1)	(96, 1776bp, H1N1)	(42, 1177bp, H1N1), (2, 197bp, H3N2)	(41, 1151bp, H1N1)	(24, 741bp, H1N1)	(36, 917bp, H1N1)	(31, 651bp, H1N1)
SAMEA3146639 1116; human metagenome; diagnostic sample	1116	BAL	30	28	29	H1N1	H1N1, H3N2	(13, 742bp, H1N1)	(16, 708bp, fluA)	(18, 803bp, H1N1)	(2, 156bp, H1N1)	(8, 324bp, H1N1)	(6, 325bp, H1N1)	(11, 515bp, H1N1)	(8, 285, H3N2)
SAMEA3146640 1721; human metagenome; diagnostic sample	1721	BAL	26	28	Neg	fluAb	H3N2, H1N1	(2336, 2341bp, H3N2)	(2401, 2335bp, H3N2)	(2034, 2241bp, H3N2)	(1653, 1775bp, H3N2)	(2056, 1585bp, H3N2)	(2915, 1483bp, H3N2), (2, 202bp, H1N1)	(1295, 1037bp, H3N2)	(733, 929bp, H3N2)
SAMEA3146643 1773; human metagenome; diagnostic sample	1773	Sputum	25	27	Neg	fluAb	H3N2, fluC	(51753, 2387bp, H3N2)	(53243, 2395bp, H3N2)	(46584, 2273bp, H3N2), (2, 168, fluC)	(30266, 1807bp, H3N2)	(51334, 1607bp, H3N2)	(62191, 1507bp, H3N2)	(27955, 1058bp, H3N2)	(10749, 915bp, H3N2)
SAMEA3146644 1168; human metagenome; diagnostic sample	1168	Sputum	23	24	Neg	fluAb	H3N2	(1669, 2332bp, H3N2)	(2353, 2344bp, H3N2)	(1513, 2233bp, H3N2)	(1313, 1776bp, H3N2)	(1660, 1577bp, H3N2)	(2839, 1466bp, H3N2)	(955, 1028bp, H3N2)	(322, 876bp, H3N2)
SAMEA3146645 853; human metagenome; diagnostic sample	853	Sputum	27	25	25	H1N1	H1N1, fluC, H3N2	(128, 2029bp, H1N1), (4, 201bp, fluC)	(135, 2208bp, H1N1), (2, 202bp, fluC)	(147, 2152bp, H1N1), (4, 299bp, fluC)	(67, 1462bp, H1N1), (6, 532bp, H3N2)	(87, 1302bp, H1N1), (10, 641bp, fluC)	(127, 1428bp, H1N1), (4, 404bp, H3N2)	(44, 922bp, H1N1), (2, 145bp, fluC)	(36, 740bp, H1N1)	(4, 351bp, fluC)
SAMEA3146646 677; human metagenome; diagnostic sample	677	Sputum	Neg	35	34	H1N1	H3N2, H1N1	(10, 695bp, H3N2)	(24, 1193bp, H3N2)	(3, 195bp, fluA)	(3, 282bp, H3N2), (6, 552bp, H1N1)	(2, 202bp, H3N2)	(14, 444bp, H3N2)	(8, 488bp, H3N2)	(2, 202bp, H3N2)
SAMEA3146647 208; human metagenome; diagnostic sample	208	Sputum	30	Neg	27	H1N1	H1N1, H3N2	(92, 2014bp, H1N1)	(127, 2079bp, fluA)	(127, 2097bp, H1N1)	(77, 1485bp, H1N1), (3, 297bp, H3N2)	(135, 1340bp, H1N1)	(74, 1147bp, H1N1), (16, 709bp, H3N2)	(56, 847bp, H1N1)	(51, 821bp, H1N1)
SAMEA3146648 2373; human metagenome; diagnostic sample	2373	Swab	31	NT	Neg	fluAb	H3N2	(34, 770bp, H3N2)	(138, 1457bp, H3N2)	(108, 1174bp, H3N2)	(7, 529bp, H3N2)	(56, 948bp, H3N2)	(295, 1064bp, H3N2)	(12, 275bp, H3N2)	(6, 317bp, H3N2)
SAMEA3146649 2098; human metagenome; diagnostic sample	2098	Swab	33	NT	Neg	fluAb	H3N2	(1386, 2054bp, H3N2)	(740, 2016bp, H3N2)	(482, 2141bp, H3N2)	(1582, 1716bp, H3N2)	(2740, 1570bp, H3N2)	(1484, 1402bp, H3N2)	(1233, 1001bp, H3N2)	(1600, 829bp, H3N2)
SAMEA3146650 1689; human metagenome; diagnostic sample	1689	Swab	36	40	Neg	fluAb	H3N2, H1N1		(8, 619bp, H3N2)	(2, 174bp, H3N2)	(7, 665bp, H3N2)	(2, 202bp, H3N2)	(8, 656bp, H3N2), (2, 140bp, H1N1)	(5, 378bp, H3N2)
SAMEA3146651 1647; human metagenome; diagnostic sample	1647	Swab	31	34	Neg	fluAb	H3N2	(14285, 2328bp, H3N2)	(10006, 2345bp, H3N2)	(9959, 2253bp, H3N2)	(9004, 1753bp, H3N2)	(12735, 1576bp, H3N2)	(14682, 1456bp, H3N2)	(5470, 1025bp, H3N2)	(2552, 880bp, H3N2)
SAMEA3146652 1539; human metagenome; diagnostic sample	1539	Swab	30	30	28	H1N1	H1N1, H3N2	(264, 2246bp, H1N1)	(338, 2241bp, H1N1)	(404, 2202bp, H1N1)	(204, 1772bp, H1N1), (4, 368bp, H3N2)	(358, 1559bp, H1N1)	(207, 1420bp, H1N1), (6, 410bp, H3N2)	(132, 1011bp, H1N1)	(72, 608bp, H1N1)
SAMEA3146653 1538; human metagenome; diagnostic sample	1538	Swab	30	29	29	H1N1	H1N1, H3N2	(198, 2269bp, H1N1)	(204, 2174bp, H1N1)	(250, 2107bp, H1N1)	(184, 1617bp, H1N1), (6, 345bp, H3N2)	(218, 1315bp, H1N1)	(216, 1220bp, H1N1), (15, 794bp, H3N2)	(126, 996bp, H1N1)	(70, 831bp, H1N1)
SAMEA3146654 768; human metagenome; diagnostic sample	768	Swab	36	35	34	H1N1	H3N2	(6, 523bp, H3N2)	(14, 972bp, H3N2)	(6, 505bp, H3N2)	(6, 406bp, H3N2)	(8, 607bp, H3N2)	(10, 735bp, H3N2)	(4, 328bp, H3N2)	(6, 534bp, H3N2)
SAMEA3146655 83; human metagenome; diagnostic sample	83	Swab	29	29	25	H1N1	H1N1, H3N2	(82, 2142bp, H1N1)	(88, 2184bp, H1N1)	(124, 2162bp, H1N1)	(63, 1700bp, H1N1)	(93, 1180bp, H1N1)	(67, 1199bp, H1N1), (3, 310bp, H3N2)	(43, 996bp, H1N1)	(46, 852bp, H1N1)
SAMEA3146656 848; human metagenome; diagnostic sample	848	Swab	28	26	26	H1N1	H1N1, H3N2	(42, 1897bp, H1N1)	(31, 1797bp, fluA)	(46, 1696bp, H1N1)	(29, 1255bp, H1N1)	(40, 1171bp, H1N1)	(24, 1236bp, H1N1), (2, 144bp, H3N2)	(17, 813bp, H1N1)	(18, 726bp, H1N1)
SAMEA3146659 14087; human metagenome; diagnostic sample	14087	Secretion	Neg	NT	NT	InflB	fluB, H3N2	(19, 1023bp, fluB)	(18, 1220bp, fluB)	(12, 899bp, fluB), (2, 163bp, H3N2)	(16, 797bp, fluB)	(18, 1083bp, fluB)	(14, 928bp, fluB)	(38, 1182bp, fluB)	(14, 735bp, fluB)
SAMEA3146665 2292; human metagenome; diagnostic sample	2292	BAL	24	NT	23	H1N1	H1N1	(541, 2373bp, H1N1)	(660, 2412bp, H1N1)	(840, 2249bp, H1N1)	(442, 1764bp, H1N1)	(556, 1538bp, H1N1)	(484, 1446bp, H1N1)	(267, 993bp, H1N1)	(196, 877bp, H1N1)
								(number of reads incorporated, number of non "N" bases covered, taxonomy determined)
