# Supplementary material for: Maximal viral information recovery from sequence data using VirMAP
Source: Nat Commun. 2018 Aug 10;9:3205. doi: 10.1038/s41467-018-05658-8 (PMC6086868; doi:10.1038/s41467-018-05658-8)
Supplement: Supplementary file 10 — Supplementary Data 8 [file 41467_2018_5658_MOESM10_ESM.xlsx]

## Sheet: Sheet1
Not-Subsampled						Subsampled
SampleID	Standard segments	Standard contigs per segment	VirMAP segments	VirMAP contigs per segment		SampleID/subsample level	Standard segments	Standard contigs per segment	VirMAP Segments	VirMAP contigs per segment
SAMEA3146637	8	1	9	1		SAMEA3146637.1	8	1	8.1	1
SAMEA3146638	2	1	9	1		SAMEA3146637.01	3.9	1.10256	8.1	1
SAMEA3146639	0	0	8	1		SAMEA3146637.001	0	0	5.63636	1
SAMEA3146640	8	1	9	1		SAMEA3146638.1	0	0	7.1	1
SAMEA3146643	8	1	9	1		SAMEA3146638.01	0	0	0.9	1
SAMEA3146644	8	1	8	1		SAMEA3146638.001	0	0	0.2	1
SAMEA3146645	5	1.4	16	1		SAMEA3146639.1	0	0	1.8	1
SAMEA3146646	0	0	9	1		SAMEA3146639.01	0	0	0	0
SAMEA3146647	6	1	10	1		SAMEA3146639.001	0	0	0	0
SAMEA3146648	1	1	8	1		SAMEA3146640.1	7.9	1.3038	8	1
SAMEA3146649	8	1.125	8	1		SAMEA3146640.01	0.2	1	8	1
SAMEA3146650	0	0	7	1		SAMEA3146640.001	0	0	3.7	1
SAMEA3146651	8	1	8	1		SAMEA3146643.1	8	1	8	1
SAMEA3146652	8	1.125	10	1		SAMEA3146643.01	8	1	8	1
SAMEA3146653	7	1.14286	10	1		SAMEA3146643.001	2.1	1.04762	8	1
SAMEA3146654	0	0	8	1		SAMEA3146644.1	7.3	1.34247	8	1
SAMEA3146655	8	1.25	9	1		SAMEA3146644.01	0.1	1	7.9	1
SAMEA3146656	4	1	9	1		SAMEA3146644.001	0	0	3.8	1
SAMEA3146659	1	1	9	1		SAMEA3146645.1	0	0	9	1.01111
SAMEA3146665	8	1	8	1		SAMEA3146645.01	0	0	2.8	1
						SAMEA3146645.001	0	0	0.7	1
						SAMEA3146646.1	0	0	2.3	1
						SAMEA3146646.01	0	0	0.2	1
						SAMEA3146646.001	0	0	0.1	1
						SAMEA3146647.1	0	0	8.6	1
						SAMEA3146647.01	0	0	2.7	1
						SAMEA3146647.001	0	0	0.2	1
						SAMEA3146648.1	0	0	6.1	1
						SAMEA3146648.01	0	0	2.3	1
						SAMEA3146648.001	0	0	0.2	1
						SAMEA3146649.1	5.7	1.01754	8	1
						SAMEA3146649.01	0.1	1	7.8	1
						SAMEA3146649.001	0	0	3.9	1
						SAMEA3146650.1	0	0	1.4	1
						SAMEA3146650.01	0	0	0.1	1
						SAMEA3146650.001	0	0	0	0
						SAMEA3146651.1	8	1.0125	8	1
						SAMEA3146651.01	6.7	1.1194	8	1
						SAMEA3146651.001	0	0	7.7	1
						SAMEA3146652.1	0.7	1	8.6	1
						SAMEA3146652.01	0	0	4.6	1
						SAMEA3146652.001	0	0	0.7	1
						SAMEA3146653.1	0.1	1	8.7	1
						SAMEA3146653.01	0	0	3.9	1
						SAMEA3146653.001	0	0	0.7	1
						SAMEA3146654.1	0	0	2.1	1
						SAMEA3146654.01	0	0	0	0
						SAMEA3146654.001	0	0	0	0
						SAMEA3146655.1	0.1	1	8	1
						SAMEA3146655.01	0	0	1.8	1
						SAMEA3146655.001	0	0	0.2	1
						SAMEA3146656.1	0	0	7	1
						SAMEA3146656.01	0	0	1.2	1
						SAMEA3146656.001	0	0	0.3	1
						SAMEA3146659.1	0	0	4.2	1
						SAMEA3146659.01	0	0	0.6	1
						SAMEA3146659.001	0	0	0.1	1
						SAMEA3146665.1	6.5	1.24615	8	1
						SAMEA3146665.01	0.1	1	7	1
						SAMEA3146665.001	0	0	1.7	1
