# Supplementary material for: Maximal viral information recovery from sequence data using VirMAP
Source: Nat Commun. 2018 Aug 10;9:3205. doi: 10.1038/s41467-018-05658-8 (PMC6086868; doi:10.1038/s41467-018-05658-8)
Supplement: Supplementary file 11 — Supplementary Data 9 [file 41467_2018_5658_MOESM11_ESM.xlsx]

## Sheet: Influenza.standard.table.all
Standard assembly and mapping analysis of Influenza dataset subsampled at 10%, 1%, and 0.1%
#SampleID	SAMEA3146637.001.x1	SAMEA3146637.001.x10	SAMEA3146637.001.x2	SAMEA3146637.001.x3	SAMEA3146637.001.x4	SAMEA3146637.001.x5	SAMEA3146637.001.x6	SAMEA3146637.001.x7	SAMEA3146637.001.x8	SAMEA3146637.001.x9	SAMEA3146637.01.x1	SAMEA3146637.01.x10	SAMEA3146637.01.x2	SAMEA3146637.01.x3	SAMEA3146637.01.x4	SAMEA3146637.01.x5	SAMEA3146637.01.x6	SAMEA3146637.01.x7	SAMEA3146637.01.x8	SAMEA3146637.01.x9	SAMEA3146637.1.x1	SAMEA3146637.1.x10	SAMEA3146637.1.x2	SAMEA3146637.1.x3	SAMEA3146637.1.x4	SAMEA3146637.1.x5	SAMEA3146637.1.x6	SAMEA3146637.1.x7	SAMEA3146637.1.x8	SAMEA3146637.1.x9	SAMEA3146637	SAMEA3146638.001.x1	SAMEA3146638.001.x10	SAMEA3146638.001.x2	SAMEA3146638.001.x3	SAMEA3146638.001.x4	SAMEA3146638.001.x5	SAMEA3146638.001.x6	SAMEA3146638.001.x7	SAMEA3146638.001.x8	SAMEA3146638.001.x9	SAMEA3146638.01.x1	SAMEA3146638.01.x10	SAMEA3146638.01.x2	SAMEA3146638.01.x3	SAMEA3146638.01.x4	SAMEA3146638.01.x5	SAMEA3146638.01.x6	SAMEA3146638.01.x7
superkingdom=Viruses;Retro-transcribing viruses;family=Retroviridae;subfamily=Orthoretrovirinae;genus=Alpharetrovirus;species=Avian leukosis virus;Avian leukemia virus;taxId=11946	0	0	0	0	0	0	0	0	0	0	0	0	0	0	0	0	0	0	0	0	0	0	0	0	0	0	0	0	0	0	0	0	0	0	0	0	0	0	0	0	0	0	0	0	0	0	0	0	0
superkingdom=Viruses;Retro-transcribing viruses;family=Retroviridae;subfamily=Orthoretrovirinae;genus=Alpharetrovirus;species=Avian leukosis virus;taxId=11864	0	0	0	0	0	0	0	0	0	0	0	0	0	0	0	0	0	0	0	0	0	0	0	0	0	0	0	0	0	0	0	0	0	0	0	0	0	0	0	0	0	0	0	0	0	0	0	0	0
superkingdom=Viruses;Retro-transcribing viruses;family=Retroviridae;subfamily=Orthoretrovirinae;genus=Alpharetrovirus;species=Avian myeloblastosis virus;taxId=11866	0	0	0	0	0	0	0	0	0	0	0	0	0	0	0	0	0	0	0	0	0	0	0	0	0	0	0	0	0	0	0	0	0	0	0	0	0	0	0	0	0	0	0	0	0	0	0	0	0
superkingdom=Viruses;Retro-transcribing viruses;family=Retroviridae;subfamily=Orthoretrovirinae;genus=Alpharetrovirus;species=Rous sarcoma virus;Rous sarcoma virus - Prague C;taxId=11888	0	0	0	0	0	0	0	0	0	0	0	0	0	0	0	0	0	0	0	0	0	0	0	0	0	0	0	0	0	0	0	0	0	0	0	0	0	0	0	0	0	0	0	0	0	0	0	0	0
superkingdom=Viruses;Retro-transcribing viruses;family=Retroviridae;subfamily=Orthoretrovirinae;genus=Alpharetrovirus;species=Rous sarcoma virus;taxId=11886	0	0	0	0	0	0	0	0	0	0	0	0	0	0	0	0	0	0	0	0	0	0	0	0	0	0	0	0	0	0	61	0	0	0	0	0	0	0	0	0	0	0	0	0	0	0	0	0	0
superkingdom=Viruses;Retro-transcribing viruses;family=Retroviridae;subfamily=Orthoretrovirinae;genus=Alpharetrovirus;unclassified Alpharetrovirus;species=Avian myeloblastosis-associated virus;Avian myeloblastosis-associated virus 1/2;taxId=31668	0	0	0	0	0	0	0	0	0	0	0	0	0	0	0	0	0	0	0	0	0	0	0	0	0	0	0	0	0	0	0	0	0	0	0	0	0	0	0	0	0	0	0	0	0	0	0	0	0
superkingdom=Viruses;Retro-transcribing viruses;family=Retroviridae;subfamily=Orthoretrovirinae;genus=Alpharetrovirus;unclassified Alpharetrovirus;species=Avian myeloblastosis-associated virus;Avian myeloblastosis-associated virus type 1;taxId=31669	0	0	0	0	0	0	0	0	0	0	0	0	0	0	0	0	0	0	0	0	0	0	0	0	0	0	0	0	0	0	124	0	0	0	0	0	0	0	0	0	0	0	0	0	0	0	0	0	0
superkingdom=Viruses;Retro-transcribing viruses;family=Retroviridae;subfamily=Orthoretrovirinae;genus=Alpharetrovirus;unclassified Alpharetrovirus;species=Avian myeloblastosis-associated virus;Avian myeloblastosis-associated virus type 2;taxId=31670	0	0	0	0	0	0	0	0	0	0	0	0	0	0	0	0	0	0	0	0	0	0	0	0	0	0	0	0	0	0	0	0	0	0	0	0	0	0	0	0	0	0	0	0	0	0	0	0	0
superkingdom=Viruses;Retro-transcribing viruses;family=Retroviridae;subfamily=Orthoretrovirinae;genus=Alpharetrovirus;unclassified Alpharetrovirus;species=Tasmanian devil retrovirus;taxId=1332312	0	0	0	0	0	0	0	0	0	0	0	0	0	0	0	0	0	0	0	0	0	0	0	0	0	0	0	0	0	0	172	0	0	0	0	0	0	0	0	0	0	0	0	0	0	0	0	0	0
superkingdom=Viruses;Satellites;Satellite Nucleic Acids;unclassified Satellite Nucleic Acids;species=Sewage-associated circular DNA molecule;taxId=1592207	0	0	0	0	0	0	0	0	0	0	0	0	0	0	0	0	0	0	0	0	0	0	0	0	0	0	0	0	0	0	0	0	0	0	0	0	0	0	0	0	0	0	0	0	0	0	0	0	0
superkingdom=Viruses;dsDNA viruses, no RNA stage;family=Mimiviridae;genus=Mimivirus;species=Acanthamoeba castellanii mimivirus;taxId=1899318	0	0	0	0	0	0	0	0	0	0	0	0	0	0	0	0	0	0	0	0	0	0	0	0	0	0	0	0	0	0	0	0	0	0	0	0	0	0	0	0	0	0	0	0	0	0	0	0	0
superkingdom=Viruses;dsDNA viruses, no RNA stage;family=Mimiviridae;genus=Mimivirus;species=Acanthamoeba polyphaga mimivirus;taxId=212035	0	0	0	0	0	0	0	0	0	0	0	0	0	0	0	0	0	0	0	0	0	0	0	0	0	0	0	0	0	0	0	0	0	0	0	0	0	0	0	0	0	0	0	0	0	0	0	0	0
superkingdom=Viruses;dsDNA viruses, no RNA stage;family=Mimiviridae;unclassified Mimiviridae;species=Hirudovirus strain Sangsue;taxId=1420594	0	0	0	0	0	0	0	0	0	0	0	0	0	0	0	0	0	0	0	0	0	0	0	0	0	0	0	0	0	0	0	0	0	0	0	0	0	0	0	0	0	0	0	0	0	0	0	0	0
superkingdom=Viruses;dsDNA viruses, no RNA stage;family=Mimiviridae;unclassified Mimiviridae;species=Megavirus chiliensis;Megavirus terra1;taxId=1128143	0	0	0	0	0	0	0	0	0	0	0	0	0	0	0	0	0	0	0	0	0	0	0	0	0	0	0	0	0	0	0	0	0	0	0	0	0	0	0	0	0	0	0	0	0	0	0	0	0
superkingdom=Viruses;dsDNA viruses, no RNA stage;family=Mimiviridae;unclassified Mimiviridae;species=Moumouvirus;Acanthamoeba polyphaga moumouvirus;taxId=1269028	0	0	0	0	0	0	0	0	0	0	0	0	0	0	0	0	0	0	0	0	0	0	0	0	0	0	0	0	0	0	0	0	0	0	0	0	0	0	0	0	0	0	0	0	0	0	0	0	0
superkingdom=Viruses;dsDNA viruses, no RNA stage;family=Mimiviridae;unclassified Mimiviridae;species=Moumouvirus;Moumouvirus Monve;taxId=1128131	0	0	0	0	0	0	0	0	0	0	0	0	0	0	0	0	0	0	0	0	0	0	0	0	0	0	0	0	0	0	0	0	0	0	0	0	0	0	0	0	0	0	0	0	0	0	0	0	0
superkingdom=Viruses;dsDNA viruses, no RNA stage;family=Mimiviridae;unclassified Mimiviridae;species=Moumouvirus;Moumouvirus goulette;taxId=1247379	0	0	0	0	0	0	0	0	0	0	0	0	0	0	0	0	0	0	0	0	0	0	0	0	0	0	0	0	0	0	0	0	0	0	0	0	0	0	0	0	0	0	0	0	0	0	0	0	0
superkingdom=Viruses;dsDNA viruses, no RNA stage;family=Papillomaviridae;genus=Alphapapillomavirus;species=Alphapapillomavirus 9;Human papillomavirus type 58;taxId=10598	0	0	0	0	0	0	0	0	0	0	0	0	0	0	0	0	0	0	0	0	0	0	0	0	0	0	0	0	0	0	0	0	0	0	0	0	0	0	0	0	0	0	0	0	0	0	0	0	0
superkingdom=Viruses;dsDNA viruses, no RNA stage;family=Phycodnaviridae;unclassified Phycodnaviridae;species=Aureococcus anophagefferens virus;taxId=1474867	0	0	0	0	0	0	0	0	0	0	0	0	0	0	0	0	0	0	0	0	0	0	0	0	0	0	0	0	0	0	0	0	0	0	0	0	0	0	0	0	0	0	0	0	0	0	0	0	0
superkingdom=Viruses;dsDNA viruses, no RNA stage;family=Polyomaviridae;unclassified Polyomaviridae;species=Merkel cell polyomavirus;taxId=493803	0	0	0	0	0	0	0	0	0	0	0	0	0	0	0	0	0	0	0	0	0	0	0	0	0	0	0	0	0	0	0	0	0	0	0	0	0	0	0	0	0	0	0	0	0	0	0	0	0
superkingdom=Viruses;dsDNA viruses, no RNA stage;order=Caudovirales;family=Myoviridae;genus=Ap22virus;species=Acinetobacter virus AbC62;Acinetobacter phage YMC-13-01-C62;taxId=1505225	0	0	0	0	0	0	0	0	0	0	0	0	0	0	0	0	0	0	0	0	0	0	0	0	0	0	0	0	0	0	0	0	0	0	0	0	0	0	0	0	0	0	0	0	0	0	0	0	0
superkingdom=Viruses;dsDNA viruses, no RNA stage;order=Caudovirales;family=Myoviridae;genus=Bc431virus;species=Bacillus phage BCP8-2;taxId=1129192	0	0	0	0	0	0	0	0	0	0	0	0	0	0	0	0	0	0	0	0	0	0	0	0	0	0	0	0	0	0	0	0	0	0	0	0	0	0	0	0	0	0	0	0	0	0	0	0	0
superkingdom=Viruses;dsDNA viruses, no RNA stage;order=Caudovirales;family=Myoviridae;genus=Bc431virus;species=Bacillus phage Bcp1;taxId=584892	0	0	0	0	0	0	0	0	0	0	0	0	0	0	0	0	0	0	0	0	0	0	0	0	0	0	0	0	0	0	0	0	0	0	0	0	0	0	0	0	0	0	0	0	0	0	0	0	0
superkingdom=Viruses;dsDNA viruses, no RNA stage;order=Caudovirales;family=Myoviridae;genus=Cd119virus;species=Clostridium virus phiCD27;taxId=559189	0	0	0	0	0	0	0	0	0	0	0	0	0	0	0	0	0	0	0	0	0	0	0	0	0	0	0	0	0	0	0	0	0	0	0	0	0	0	0	0	0	0	0	0	0	0	0	0	0
superkingdom=Viruses;dsDNA viruses, no RNA stage;order=Caudovirales;family=Myoviridae;genus=Cp51virus;species=Bacillus virus CP51;Bacillus phage CP-51;taxId=1391188	0	0	0	0	0	0	0	0	0	0	0	0	0	0	0	0	0	0	0	0	0	0	0	0	0	0	0	0	0	0	0	0	0	0	0	0	0	0	0	0	0	0	0	0	0	0	0	0	0
superkingdom=Viruses;dsDNA viruses, no RNA stage;order=Caudovirales;family=Myoviridae;genus=Kpp10virus;species=Pseudomonas virus Ab03;Pseudomonas phage vB_PaeM_PAO1_Ab03;taxId=1548901	0	0	0	0	0	0	0	0	0	0	0	0	0	0	0	0	0	0	0	0	0	0	0	0	0	0	0	0	0	0	0	0	0	0	0	0	0	0	0	0	0	0	0	0	0	0	0	0	0
superkingdom=Viruses;dsDNA viruses, no RNA stage;order=Caudovirales;family=Myoviridae;genus=Kpp10virus;species=Pseudomonas virus Ab03;Pseudomonas phage vB_PaeM_PAO1_Ab04;taxId=1548909	0	0	0	0	0	0	0	0	0	0	0	0	0	0	0	0	0	0	0	0	0	0	0	0	0	0	0	0	0	0	0	0	0	0	0	0	0	0	0	0	0	0	0	0	0	0	0	0	0
superkingdom=Viruses;dsDNA viruses, no RNA stage;order=Caudovirales;family=Myoviridae;genus=Kpp10virus;species=Pseudomonas virus Ab03;Pseudomonas phage vB_PaeM_PAO1_Ab17;taxId=1548904	0	0	0	0	0	0	0	0	0	0	0	0	0	0	0	0	0	0	0	0	0	0	0	0	0	0	0	0	0	0	0	0	0	0	0	0	0	0	0	0	0	0	0	0	0	0	0	0	0
superkingdom=Viruses;dsDNA viruses, no RNA stage;order=Caudovirales;family=Myoviridae;genus=Kpp10virus;species=Pseudomonas virus KPP10;Pseudomonas phage KPP10;taxId=582345	0	0	0	0	0	0	0	0	0	0	0	0	0	0	0	0	0	0	0	0	0	0	0	0	0	0	0	0	0	0	0	0	0	0	0	0	0	0	0	0	0	0	0	0	0	0	0	0	0
superkingdom=Viruses;dsDNA viruses, no RNA stage;order=Caudovirales;family=Myoviridae;genus=Kpp10virus;species=Pseudomonas virus PAKP3;Pseudomonas phage CHA_P1;taxId=1327965	0	0	0	0	0	0	0	0	0	0	0	0	0	0	0	0	0	0	0	0	0	0	0	0	0	0	0	0	0	0	0	0	0	0	0	0	0	0	0	0	0	0	0	0	0	0	0	0	0
superkingdom=Viruses;dsDNA viruses, no RNA stage;order=Caudovirales;family=Myoviridae;genus=Kpp10virus;species=Pseudomonas virus PAKP3;Pseudomonas phage P3_CHA;taxId=981430	0	0	0	0	0	0	0	0	0	0	0	0	0	0	0	0	0	0	0	0	0	0	0	0	0	0	0	0	0	0	0	0	0	0	0	0	0	0	0	0	0	0	0	0	0	0	0	0	0
superkingdom=Viruses;dsDNA viruses, no RNA stage;order=Caudovirales;family=Myoviridae;genus=Kpp10virus;species=Pseudomonas virus PAKP3;Pseudomonas phage PAK_P3;taxId=981431	0	0	0	0	0	0	0	0	0	0	0	0	0	0	0	0	0	0	0	0	0	0	0	0	0	0	0	0	0	0	0	0	0	0	0	0	0	0	0	0	0	0	0	0	0	0	0	0	0
superkingdom=Viruses;dsDNA viruses, no RNA stage;order=Caudovirales;family=Myoviridae;genus=Pakpunavirus;species=Pseudomonas virus CAb1;Pseudomonas phage vB_PaeM_C2-10_Ab08;taxId=1548903	0	0	0	0	0	0	0	0	0	0	0	0	0	0	0	0	0	0	0	0	0	0	0	0	0	0	0	0	0	0	0	0	0	0	0	0	0	0	0	0	0	0	0	0	0	0	0	0	0
superkingdom=Viruses;dsDNA viruses, no RNA stage;order=Caudovirales;family=Myoviridae;genus=Pakpunavirus;species=Pseudomonas virus JG004;Pseudomonas phage JG004;taxId=757342	0	0	0	0	0	0	0	0	0	0	0	0	0	0	0	0	0	0	0	0	0	0	0	0	0	0	0	0	0	0	0	0	0	0	0	0	0	0	0	0	0	0	0	0	0	0	0	0	0
superkingdom=Viruses;dsDNA viruses, no RNA stage;order=Caudovirales;family=Myoviridae;genus=Pakpunavirus;species=Pseudomonas virus PAKP1;Pseudomonas phage PAK_P1;taxId=743813	0	0	0	0	0	0	0	0	0	0	0	0	0	0	0	0	0	0	0	0	0	0	0	0	0	0	0	0	0	0	0	0	0	0	0	0	0	0	0	0	0	0	0	0	0	0	0	0	0
superkingdom=Viruses;dsDNA viruses, no RNA stage;order=Caudovirales;family=Myoviridae;genus=Phikzvirus;unclassified phiKZ-like viruses;species=Pseudomonas phage PhiPA3;taxId=998086	0	0	0	0	0	0	0	0	0	0	0	0	0	0	0	0	0	0	0	0	0	0	0	0	0	0	0	0	0	0	0	0	0	0	0	0	0	0	0	0	0	0	0	0	0	0	0	0	0
superkingdom=Viruses;dsDNA viruses, no RNA stage;order=Caudovirales;family=Myoviridae;subfamily=Eucampyvirinae;genus=Cp220virus;species=Campylobacter virus CP220;taxId=722417	0	0	0	0	0	0	0	0	0	0	0	0	0	0	0	0	0	0	0	0	0	0	0	0	0	0	0	0	0	0	0	0	0	0	0	0	0	0	0	0	0	0	0	0	0	0	0	0	0
superkingdom=Viruses;dsDNA viruses, no RNA stage;order=Caudovirales;family=Myoviridae;subfamily=Eucampyvirinae;genus=Cp220virus;species=Campylobacter virus CPt10;taxId=722418	0	0	0	0	0	0	0	0	0	0	0	0	0	0	0	0	0	0	0	0	0	0	0	0	0	0	0	0	0	0	0	0	0	0	0	0	0	0	0	0	0	0	0	0	0	0	0	0	0
superkingdom=Viruses;dsDNA viruses, no RNA stage;order=Caudovirales;family=Myoviridae;subfamily=Peduovirinae;genus=Hp1virus;species=Haemophilus phage HP1;taxId=10690	0	0	0	0	0	0	0	0	0	0	0	0	0	0	0	0	0	0	0	0	0	0	0	0	0	0	0	0	0	0	0	0	0	0	0	0	0	0	0	0	0	0	0	0	0	0	0	0	0
superkingdom=Viruses;dsDNA viruses, no RNA stage;order=Caudovirales;family=Myoviridae;subfamily=Peduovirinae;genus=Hp1virus;species=Haemophilus phage HP2;taxId=157239	0	0	0	0	0	0	0	0	0	0	0	0	0	0	0	0	0	0	0	0	0	0	0	0	0	0	0	0	0	0	0	0	0	0	0	0	0	0	0	0	0	0	0	0	0	0	0	0	0
superkingdom=Viruses;dsDNA viruses, no RNA stage;order=Caudovirales;family=Myoviridae;subfamily=Spounavirinae;genus=Kayvirus;species=Staphylococcus virus G1;Staphylococcus phage ISP;taxId=1028375	0	0	0	0	0	0	0	0	0	0	0	0	0	0	0	0	0	0	0	0	0	0	0	0	0	0	0	0	0	0	0	0	0	0	0	0	0	0	0	0	0	0	0	0	0	0	0	0	0
superkingdom=Viruses;dsDNA viruses, no RNA stage;order=Caudovirales;family=Myoviridae;subfamily=Spounavirinae;genus=Spo1virus;species=Bacillus virus SPO1;taxId=10685	0	0	0	0	0	0	0	0	0	0	0	0	0	0	0	0	0	0	0	0	0	0	0	0	0	0	0	0	0	0	0	0	0	0	0	0	0	0	0	0	0	0	0	0	0	0	0	0	0
superkingdom=Viruses;dsDNA viruses, no RNA stage;order=Caudovirales;family=Myoviridae;subfamily=Spounavirinae;genus=Twortvirus;species=Staphylococcus phage Twort;taxId=55510	0	0	0	0	0	0	0	0	0	0	0	0	0	0	0	0	0	0	0	0	0	0	0	0	0	0	0	0	0	0	0	0	0	0	0	0	0	0	0	0	0	0	0	0	0	0	0	0	0
superkingdom=Viruses;dsDNA viruses, no RNA stage;order=Caudovirales;family=Myoviridae;subfamily=Spounavirinae;unclassified Spounavirinae;species=Brochothrix phage A9;taxId=857312	0	0	0	0	0	0	0	0	0	0	0	0	0	0	0	0	0	0	0	0	0	0	0	0	0	0	0	0	0	0	0	0	0	0	0	0	0	0	0	0	0	0	0	0	0	0	0	0	0
superkingdom=Viruses;dsDNA viruses, no RNA stage;order=Caudovirales;family=Myoviridae;subfamily=Tevenvirinae;genus=T4virus;unclassified T4virus;species=Aeromonas virus 31;taxId=321023	0	0	0	0	0	0	0	0	0	0	0	0	0	0	0	0	0	0	0	0	0	0	0	0	0	0	0	0	0	0	0	0	0	0	0	0	0	0	0	0	0	0	0	0	0	0	0	0	0
superkingdom=Viruses;dsDNA viruses, no RNA stage;order=Caudovirales;family=Myoviridae;subfamily=Tevenvirinae;genus=T4virus;unclassified T4virus;species=Sinorhizobium phage phiM19;Sinorhizobium phage phiM7;taxId=1647403	0	0	0	0	0	0	0	0	0	0	0	0	0	0	0	0	0	0	0	0	0	0	0	0	0	0	0	0	0	0	0	0	0	0	0	0	0	0	0	0	0	0	0	0	0	0	0	0	0
superkingdom=Viruses;dsDNA viruses, no RNA stage;order=Caudovirales;family=Myoviridae;subfamily=Vequintavirinae;genus=Cr3virus;species=Cronobacter virus CR3;Cronobacter phage CR3;taxId=1162295	0	0	0	0	0	0	0	0	0	0	0	0	0	0	0	0	0	0	0	0	0	0	0	0	0	0	0	0	0	0	0	0	0	0	0	0	0	0	0	0	0	0	0	0	0	0	0	0	0
superkingdom=Viruses;dsDNA viruses, no RNA stage;order=Caudovirales;family=Myoviridae;subfamily=Vequintavirinae;genus=V5virus;species=Escherichia virus FV3;Escherichia phage FV3;taxId=1131317	0	0	0	0	0	0	0	0	0	0	0	0	0	0	0	0	0	0	0	0	0	0	0	0	0	0	0	0	0	0	0	0	0	0	0	0	0	0	0	0	0	0	0	0	0	0	0	0	0
superkingdom=Viruses;dsDNA viruses, no RNA stage;order=Caudovirales;family=Myoviridae;unassigned Myoviridae;species=Bacillus virus G;taxId=1084719	0	0	0	0	0	0	0	0	0	0	0	0	0	0	0	0	0	0	0	0	0	0	0	0	0	0	0	0	0	0	0	0	0	0	0	0	0	0	0	0	0	0	0	0	0	0	0	0	0
superkingdom=Viruses;dsDNA viruses, no RNA stage;order=Caudovirales;family=Myoviridae;unassigned Myoviridae;species=Microcystis aeruginosa phage Ma-LMM01;taxId=340435	0	0	0	0	0	0	0	0	0	0	0	0	0	0	0	0	0	0	0	0	0	0	0	0	0	0	0	0	0	0	0	0	0	0	0	0	0	0	0	0	0	0	0	0	0	0	0	0	0
superkingdom=Viruses;dsDNA viruses, no RNA stage;order=Caudovirales;family=Myoviridae;unclassified Myoviridae;species=Acinetobacter phage AB1;taxId=889876	0	0	0	0	0	0	0	0	0	0	0	0	0	0	0	0	0	0	0	0	0	0	0	0	0	0	0	0	0	0	0	0	0	0	0	0	0	0	0	0	0	0	0	0	0	0	0	0	0
superkingdom=Viruses;dsDNA viruses, no RNA stage;order=Caudovirales;family=Myoviridae;unclassified Myoviridae;species=Acinetobacter phage LZ35;taxId=1792222	0	0	0	0	0	0	0	0	0	0	0	0	0	0	0	0	0	0	0	0	0	0	0	0	0	0	0	0	0	0	0	0	0	0	0	0	0	0	0	0	0	0	0	0	0	0	0	0	0
superkingdom=Viruses;dsDNA viruses, no RNA stage;order=Caudovirales;family=Myoviridae;unclassified Myoviridae;species=Acinetobacter phage YMC11/12/R1215;taxId=1628722	0	0	0	0	0	0	0	0	0	0	0	0	0	0	0	0	0	0	0	0	0	0	0	0	0	0	0	0	0	0	0	0	0	0	0	0	0	0	0	0	0	0	0	0	0	0	0	0	0
superkingdom=Viruses;dsDNA viruses, no RNA stage;order=Caudovirales;family=Myoviridae;unclassified Myoviridae;species=Acinetobacter phage YMC13/03/R2096;taxId=1560342	0	0	0	0	0	0	0	0	0	0	0	0	0	0	0	0	0	0	0	0	0	0	0	0	0	0	0	0	0	0	0	0	0	0	0	0	0	0	0	0	0	0	0	0	0	0	0	0	0
superkingdom=Viruses;dsDNA viruses, no RNA stage;order=Caudovirales;family=Myoviridae;unclassified Myoviridae;species=Acinetobacter phage phiAC-1;taxId=1229760	0	0	0	0	0	0	0	0	0	0	0	0	0	0	0	0	0	0	0	0	0	0	0	0	0	0	0	0	0	0	0	0	0	0	0	0	0	0	0	0	0	0	0	0	0	0	0	0	0
superkingdom=Viruses;dsDNA viruses, no RNA stage;order=Caudovirales;family=Myoviridae;unclassified Myoviridae;species=Acinetobacter phage vB_AbaM_Acibel004;taxId=1481186	0	0	0	0	0	0	0	0	0	0	0	0	0	0	0	0	0	0	0	0	0	0	0	0	0	0	0	0	0	0	0	0	0	0	0	0	0	0	0	0	0	0	0	0	0	0	0	0	0
superkingdom=Viruses;dsDNA viruses, no RNA stage;order=Caudovirales;family=Myoviridae;unclassified Myoviridae;species=Acinetobacter phage vB_AbaM_phiAbaA1;taxId=1605379	0	0	0	0	0	0	0	0	0	0	0	0	0	0	0	0	0	0	0	0	0	0	0	0	0	0	0	0	0	0	0	0	0	0	0	0	0	0	0	0	0	0	0	0	0	0	0	0	0
superkingdom=Viruses;dsDNA viruses, no RNA stage;order=Caudovirales;family=Myoviridae;unclassified Myoviridae;species=Aeromonas phage vB_AsaM-56;taxId=1127514	0	0	0	0	0	0	0	0	0	0	0	0	0	0	0	0	0	0	0	0	0	0	0	0	0	0	0	0	0	0	0	0	0	0	0	0	0	0	0	0	0	0	0	0	0	0	0	0	0
superkingdom=Viruses;dsDNA viruses, no RNA stage;order=Caudovirales;family=Myoviridae;unclassified Myoviridae;species=Aggregatibacter phage S1249;taxId=683735	0	0	0	0	0	0	0	0	0	0	0	0	0	0	0	0	0	0	0	0	0	0	0	0	0	0	0	0	0	0	0	0	0	0	0	0	0	0	0	0	0	0	0	0	0	0	0	0	0
superkingdom=Viruses;dsDNA viruses, no RNA stage;order=Caudovirales;family=Myoviridae;unclassified Myoviridae;species=Bacillus phage 0305phi8-36;taxId=458639	0	0	0	0	0	0	0	0	0	0	0	0	0	0	0	0	0	0	0	0	0	0	0	0	0	0	0	0	0	0	0	0	0	0	0	0	0	0	0	0	0	0	0	0	0	0	0	0	0
superkingdom=Viruses;dsDNA viruses, no RNA stage;order=Caudovirales;family=Myoviridae;unclassified Myoviridae;species=Bacillus phage AR9;taxId=1815509	0	0	0	0	0	0	0	0	0	0	0	0	0	0	0	0	0	0	0	0	0	0	0	0	0	0	0	0	0	0	72	0	0	0	0	0	0	0	0	0	0	0	0	0	0	0	0	0	0
superkingdom=Viruses;dsDNA viruses, no RNA stage;order=Caudovirales;family=Myoviridae;unclassified Myoviridae;species=Bacillus phage BCD7;taxId=1136534	0	0	0	0	0	0	0	0	0	0	0	0	0	0	0	0	0	0	0	0	0	0	0	0	0	0	0	0	0	0	0	0	0	0	0	0	0	0	0	0	0	0	0	0	0	0	0	0	0
superkingdom=Viruses;dsDNA viruses, no RNA stage;order=Caudovirales;family=Myoviridae;unclassified Myoviridae;species=Bacillus phage Mater;taxId=1540090	0	0	0	0	0	0	0	0	0	0	0	0	0	0	0	0	0	0	0	0	0	0	0	0	0	0	0	0	0	0	0	0	0	0	0	0	0	0	0	0	0	0	0	0	0	0	0	0	0
superkingdom=Viruses;dsDNA viruses, no RNA stage;order=Caudovirales;family=Myoviridae;unclassified Myoviridae;species=Bacillus phage SP-15;taxId=1792032	0	0	0	0	0	0	0	0	0	0	0	0	0	0	0	0	0	0	0	0	0	0	0	0	0	0	0	0	0	0	0	0	0	0	0	0	0	0	0	0	0	0	0	0	0	0	0	0	0
superkingdom=Viruses;dsDNA viruses, no RNA stage;order=Caudovirales;family=Myoviridae;unclassified Myoviridae;species=Bacillus phage vB_BpuM-BpSp;taxId=1739968	0	0	0	0	0	0	0	0	0	0	0	0	0	0	0	0	0	0	0	0	0	0	0	0	0	0	0	0	0	0	0	0	0	0	0	0	0	0	0	0	0	0	0	0	0	0	0	0	0
superkingdom=Viruses;dsDNA viruses, no RNA stage;order=Caudovirales;family=Myoviridae;unclassified Myoviridae;species=Bdellovibrio phage phi1422;taxId=1127515	0	0	0	0	0	0	0	0	0	0	0	0	0	0	0	0	0	0	0	0	0	0	0	0	0	0	0	0	0	0	0	0	0	0	0	0	0	0	0	0	0	0	0	0	0	0	0	0	0
superkingdom=Viruses;dsDNA viruses, no RNA stage;order=Caudovirales;family=Myoviridae;unclassified Myoviridae;species=Cellulophaga phage phiSM;Cellulophaga phage phi3:1;taxId=756279	0	0	0	0	0	0	0	0	0	0	0	0	0	0	0	0	0	0	0	0	0	0	0	0	0	0	0	0	0	0	0	0	0	0	0	0	0	0	0	0	0	0	0	0	0	0	0	0	0
superkingdom=Viruses;dsDNA viruses, no RNA stage;order=Caudovirales;family=Myoviridae;unclassified Myoviridae;species=Cronobacter phage PBES 02;taxId=1684115	0	0	0	0	0	0	0	0	0	0	0	0	0	0	0	0	0	0	0	0	0	0	0	0	0	0	0	0	0	0	0	0	0	0	0	0	0	0	0	0	0	0	0	0	0	0	0	0	0
superkingdom=Viruses;dsDNA viruses, no RNA stage;order=Caudovirales;family=Myoviridae;unclassified Myoviridae;species=Edwardsiella phage PEi2;Edwardsiella phage PEi21;taxId=1325372	0	0	0	0	0	0	0	0	0	0	0	0	0	0	0	0	0	0	0	0	0	0	0	0	0	0	0	0	0	0	0	0	0	0	0	0	0	0	0	0	0	0	0	0	0	0	0	0	0
superkingdom=Viruses;dsDNA viruses, no RNA stage;order=Caudovirales;family=Myoviridae;unclassified Myoviridae;species=Enterobacteria phage ECGD1;taxId=1784948	0	0	0	0	0	0	0	0	0	0	0	0	0	0	0	0	0	0	0	0	0	0	0	0	0	0	0	0	0	0	0	0	0	0	0	0	0	0	0	0	0	0	0	0	0	0	0	0	0
superkingdom=Viruses;dsDNA viruses, no RNA stage;order=Caudovirales;family=Myoviridae;unclassified Myoviridae;species=Enterobacteria phage vB_KleM-RaK2;taxId=1147094	0	0	0	0	0	0	0	0	0	0	0	0	0	0	0	0	0	0	0	0	0	0	0	0	0	0	0	0	0	0	0	0	0	0	0	0	0	0	0	0	0	0	0	0	0	0	0	0	0
superkingdom=Viruses;dsDNA viruses, no RNA stage;order=Caudovirales;family=Myoviridae;unclassified Myoviridae;species=Enterococcus phage EFDG1;taxId=1597976	0	0	0	0	0	0	0	0	0	0	0	0	0	0	0	0	0	0	0	0	0	0	0	0	0	0	0	0	0	0	0	0	0	0	0	0	0	0	0	0	0	0	0	0	0	0	0	0	0
superkingdom=Viruses;dsDNA viruses, no RNA stage;order=Caudovirales;family=Myoviridae;unclassified Myoviridae;species=Erwinia phage Ea35-70;Erwinia phage vB_EamM_Special G;taxId=1815989	0	0	0	0	0	0	0	0	0	0	0	0	0	0	0	0	0	0	0	0	0	0	0	0	0	0	0	0	0	0	0	0	0	0	0	0	0	0	0	0	0	0	0	0	0	0	0	0	0
superkingdom=Viruses;dsDNA viruses, no RNA stage;order=Caudovirales;family=Myoviridae;unclassified Myoviridae;species=Escherichia phage ESCO5;taxId=1897495	0	0	0	0	0	0	0	0	0	0	0	0	0	0	0	0	0	0	0	0	0	0	0	0	0	0	0	0	0	0	0	0	0	0	0	0	0	0	0	0	0	0	0	0	0	0	0	0	0
superkingdom=Viruses;dsDNA viruses, no RNA stage;order=Caudovirales;family=Myoviridae;unclassified Myoviridae;species=Flavobacterium phage FCL-2;taxId=908819	0	0	0	0	0	0	0	0	0	0	0	0	0	0	0	0	0	0	0	0	0	0	0	0	0	0	0	0	0	0	0	0	0	0	0	0	0	0	0	0	0	0	0	0	0	0	0	0	0
superkingdom=Viruses;dsDNA viruses, no RNA stage;order=Caudovirales;family=Myoviridae;unclassified Myoviridae;species=Flavobacterium sp. phage 1/32;taxId=1458858	0	0	0	0	0	0	0	0	0	0	0	0	0	0	0	0	0	0	0	0	0	0	0	0	0	0	0	0	0	0	0	0	0	0	0	0	0	0	0	0	0	0	0	0	0	0	0	0	0
superkingdom=Viruses;dsDNA viruses, no RNA stage;order=Caudovirales;family=Myoviridae;unclassified Myoviridae;species=Klebsiella phage Matisse;Klebsiella phage Miro;taxId=1675608	0	0	0	0	0	0	0	0	0	0	0	0	0	0	0	0	0	0	0	0	0	0	0	0	0	0	0	0	0	0	0	0	0	0	0	0	0	0	0	0	0	0	0	0	0	0	0	0	0
superkingdom=Viruses;dsDNA viruses, no RNA stage;order=Caudovirales;family=Myoviridae;unclassified Myoviridae;species=Klebsiella phage vB_KpnM_KB57;taxId=1719140	0	0	0	0	0	0	0	0	0	0	0	0	0	0	0	0	0	0	0	0	0	0	0	0	0	0	0	0	0	0	0	0	0	0	0	0	0	0	0	0	0	0	0	0	0	0	0	0	0
superkingdom=Viruses;dsDNA viruses, no RNA stage;order=Caudovirales;family=Myoviridae;unclassified Myoviridae;species=Listeria phage LMSP-25;Listeria phage LMTA-94;taxId=1486419	0	0	0	0	0	0	0	0	0	0	0	0	0	0	0	0	0	0	0	0	0	0	0	0	0	0	0	0	0	0	0	0	0	0	0	0	0	0	0	0	0	0	0	0	0	0	0	0	0
superkingdom=Viruses;dsDNA viruses, no RNA stage;order=Caudovirales;family=Myoviridae;unclassified Myoviridae;species=Pectobacterium phage phiTE;taxId=1116482	0	0	0	0	0	0	0	0	0	0	0	0	0	0	0	0	0	0	0	0	0	0	0	0	0	0	0	0	0	0	0	0	0	0	0	0	0	0	0	0	0	0	0	0	0	0	0	0	0
superkingdom=Viruses;dsDNA viruses, no RNA stage;order=Caudovirales;family=Myoviridae;unclassified Myoviridae;species=Pseudoalteromonas phage H101;taxId=1654919	0	0	0	0	0	0	0	0	0	0	0	0	0	0	0	0	0	0	0	0	0	0	0	0	0	0	0	0	0	0	0	0	0	0	0	0	0	0	0	0	0	0	0	0	0	0	0	0	0
superkingdom=Viruses;dsDNA viruses, no RNA stage;order=Caudovirales;family=Myoviridae;unclassified Myoviridae;species=Pseudoalteromonas phage HP1;taxId=1357706	0	0	0	0	0	0	0	0	0	0	0	0	0	0	0	0	0	0	0	0	0	0	0	0	0	0	0	0	0	0	0	0	0	0	0	0	0	0	0	0	0	0	0	0	0	0	0	0	0
superkingdom=Viruses;dsDNA viruses, no RNA stage;order=Caudovirales;family=Myoviridae;unclassified Myoviridae;species=Pseudomonas phage C11;taxId=1735586	0	0	0	0	0	0	0	0	0	0	0	0	0	0	0	0	0	0	0	0	0	0	0	0	0	0	0	0	0	0	0	0	0	0	0	0	0	0	0	0	0	0	0	0	0	0	0	0	0
superkingdom=Viruses;dsDNA viruses, no RNA stage;order=Caudovirales;family=Myoviridae;unclassified Myoviridae;species=Pseudomonas phage PA10;taxId=1913575	0	0	0	0	0	0	0	0	0	0	0	0	0	0	0	0	0	0	0	0	0	0	0	0	0	0	0	0	0	0	0	0	0	0	0	0	0	0	0	0	0	0	0	0	0	0	0	0	0
superkingdom=Viruses;dsDNA viruses, no RNA stage;order=Caudovirales;family=Myoviridae;unclassified Myoviridae;species=Pseudomonas phage PAK_P2;taxId=1348912	0	0	0	0	0	0	0	0	0	0	0	0	0	0	0	0	0	0	0	0	0	0	0	0	0	0	0	0	0	0	0	0	0	0	0	0	0	0	0	0	0	0	0	0	0	0	0	0	0
superkingdom=Viruses;dsDNA viruses, no RNA stage;order=Caudovirales;family=Myoviridae;unclassified Myoviridae;species=Pseudomonas phage PaoP5;taxId=1716042	0	0	0	0	0	0	0	0	0	0	0	0	0	0	0	0	0	0	0	0	0	0	0	0	0	0	0	0	0	0	0	0	0	0	0	0	0	0	0	0	0	0	0	0	0	0	0	0	0
superkingdom=Viruses;dsDNA viruses, no RNA stage;order=Caudovirales;family=Myoviridae;unclassified Myoviridae;species=Pseudomonas phage VCM;taxId=1729937	0	0	0	0	0	0	0	0	0	0	0	0	0	0	0	0	0	0	0	0	0	0	0	0	0	0	0	0	0	0	0	0	0	0	0	0	0	0	0	0	0	0	0	0	0	0	0	0	0
superkingdom=Viruses;dsDNA viruses, no RNA stage;order=Caudovirales;family=Myoviridae;unclassified Myoviridae;species=Pseudomonas phage phiPsa374;taxId=1458843	0	0	0	0	0	0	0	0	0	0	0	0	0	0	0	0	0	0	0	0	0	0	0	0	0	0	0	0	0	0	0	0	0	0	0	0	0	0	0	0	0	0	0	0	0	0	0	0	0
superkingdom=Viruses;dsDNA viruses, no RNA stage;order=Caudovirales;family=Myoviridae;unclassified Myoviridae;species=Pseudomonas phage vB_PaeM_PS24;taxId=1542092	0	0	0	0	0	0	0	0	0	0	0	0	0	0	0	0	0	0	0	0	0	0	0	0	0	0	0	0	0	0	0	0	0	0	0	0	0	0	0	0	0	0	0	0	0	0	0	0	0
superkingdom=Viruses;dsDNA viruses, no RNA stage;order=Caudovirales;family=Myoviridae;unclassified Myoviridae;species=Pseudomonas phage vB_PsyM_KIL1;Pseudomonas phage vB_PsyM_KIL2;taxId=1777066	0	0	0	0	0	0	0	0	0	0	0	0	0	0	0	0	0	0	0	0	0	0	0	0	0	0	0	0	0	0	0	0	0	0	0	0	0	0	0	0	0	0	0	0	0	0	0	0	0
superkingdom=Viruses;dsDNA viruses, no RNA stage;order=Caudovirales;family=Myoviridae;unclassified Myoviridae;species=Pseudomonas phage vB_PsyM_KIL1;Pseudomonas phage vB_PsyM_KIL3;taxId=1777067	0	0	0	0	0	0	0	0	0	0	0	0	0	0	0	0	0	0	0	0	0	0	0	0	0	0	0	0	0	0	0	0	0	0	0	0	0	0	0	0	0	0	0	0	0	0	0	0	0
superkingdom=Viruses;dsDNA viruses, no RNA stage;order=Caudovirales;family=Myoviridae;unclassified Myoviridae;species=Pseudomonas phage vB_PsyM_KIL1;Pseudomonas phage vB_PsyM_KIL3b;taxId=1777068	0	0	0	0	0	0	0	0	0	0	0	0	0	0	0	0	0	0	0	0	0	0	0	0	0	0	0	0	0	0	0	0	0	0	0	0	0	0	0	0	0	0	0	0	0	0	0	0	0
superkingdom=Viruses;dsDNA viruses, no RNA stage;order=Caudovirales;family=Myoviridae;unclassified Myoviridae;species=Pseudomonas phage vB_PsyM_KIL1;Pseudomonas phage vB_PsyM_KIL4;taxId=1777069	0	0	0	0	0	0	0	0	0	0	0	0	0	0	0	0	0	0	0	0	0	0	0	0	0	0	0	0	0	0	0	0	0	0	0	0	0	0	0	0	0	0	0	0	0	0	0	0	0
superkingdom=Viruses;dsDNA viruses, no RNA stage;order=Caudovirales;family=Myoviridae;unclassified Myoviridae;species=Pseudomonas phage vB_PsyM_KIL1;taxId=1777065	0	0	0	0	0	0	0	0	0	0	0	0	0	0	0	0	0	0	0	0	0	0	0	0	0	0	0	0	0	0	0	0	0	0	0	0	0	0	0	0	0	0	0	0	0	0	0	0	0
superkingdom=Viruses;dsDNA viruses, no RNA stage;order=Caudovirales;family=Myoviridae;unclassified Myoviridae;species=Psychrobacter phage pOW20-A;taxId=754048	0	0	0	0	0	0	0	0	0	0	0	0	0	0	0	0	0	0	0	0	0	0	0	0	0	0	0	0	0	0	0	0	0	0	0	0	0	0	0	0	0	0	0	0	0	0	0	0	0
superkingdom=Viruses;dsDNA viruses, no RNA stage;order=Caudovirales;family=Myoviridae;unclassified Myoviridae;species=Ralstonia phage RSL1;taxId=482058	0	0	0	0	0	0	0	0	0	0	0	0	0	0	0	0	0	0	0	0	0	0	0	0	0	0	0	0	0	0	0	0	0	0	0	0	0	0	0	0	0	0	0	0	0	0	0	0	0
superkingdom=Viruses;dsDNA viruses, no RNA stage;order=Caudovirales;family=Myoviridae;unclassified Myoviridae;species=Salmonella phage NR01;taxId=1647411	0	0	0	0	0	0	0	0	0	0	0	0	0	0	0	0	0	0	0	0	0	0	0	0	0	0	0	0	0	0	0	0	0	0	0	0	0	0	0	0	0	0	0	0	0	0	0	0	0
superkingdom=Viruses;dsDNA viruses, no RNA stage;order=Caudovirales;family=Myoviridae;unclassified Myoviridae;species=Shewanella sp. phage 1/4;taxId=1458859	0	0	0	0	0	0	0	0	0	0	0	0	0	0	0	0	0	0	0	0	0	0	0	0	0	0	0	0	0	0	0	0	0	0	0	0	0	0	0	0	0	0	0	0	0	0	0	0	0
superkingdom=Viruses;dsDNA viruses, no RNA stage;order=Caudovirales;family=Myoviridae;unclassified Myoviridae;species=Streptococcus phage EJ-1;taxId=12402	0	0	0	0	0	0	0	0	0	0	0	0	0	0	0	0	0	0	0	0	0	0	0	0	0	0	0	0	0	0	0	0	0	0	0	0	0	0	0	0	0	0	0	0	0	0	0	0	0
superkingdom=Viruses;dsDNA viruses, no RNA stage;order=Caudovirales;family=Myoviridae;unclassified Myoviridae;species=Synechococcus phage S-CRM01;taxId=1026955	0	0	0	0	0	0	0	0	0	0	0	0	0	0	0	0	0	0	0	0	0	0	0	0	0	0	0	0	0	0	0	0	0	0	0	0	0	0	0	0	0	0	0	0	0	0	0	0	0
superkingdom=Viruses;dsDNA viruses, no RNA stage;order=Caudovirales;family=Myoviridae;unclassified Myoviridae;species=Vibrio phage 11895-B1;taxId=754075	0	0	0	0	0	0	0	0	0	0	0	0	0	0	0	0	0	0	0	0	0	0	0	0	0	0	0	0	0	0	0	0	0	0	0	0	0	0	0	0	0	0	0	0	0	0	0	0	0
superkingdom=Viruses;dsDNA viruses, no RNA stage;order=Caudovirales;family=Myoviridae;unclassified Myoviridae;species=Vibrio phage ICP1;Vibrio phage ICP1_2004_A;taxId=979527	0	0	0	0	0	0	0	0	0	0	0	0	0	0	0	0	0	0	0	0	0	0	0	0	0	0	0	0	0	0	0	0	0	0	0	0	0	0	0	0	0	0	0	0	0	0	0	0	0
superkingdom=Viruses;dsDNA viruses, no RNA stage;order=Caudovirales;family=Myoviridae;unclassified Myoviridae;species=Yersinia phage PY100;taxId=342373	0	0	0	0	0	0	0	0	0	0	0	0	0	0	0	0	0	0	0	0	0	0	0	0	0	0	0	0	0	0	0	0	0	0	0	0	0	0	0	0	0	0	0	0	0	0	0	0	0
superkingdom=Viruses;dsDNA viruses, no RNA stage;order=Caudovirales;family=Myoviridae;unclassified Myoviridae;species=Yersinia phage phiR1-37;taxId=331278	0	0	0	0	0	0	0	0	0	0	0	0	0	0	0	0	0	0	0	0	0	0	0	0	0	0	0	0	0	0	0	0	0	0	0	0	0	0	0	0	0	0	0	0	0	0	0	0	0
superkingdom=Viruses;dsDNA viruses, no RNA stage;order=Caudovirales;family=Podoviridae;genus=Bcep22likevirus;species=Burkholderia virus Bcep22;taxId=242527	0	0	0	0	0	0	0	0	0	0	0	0	0	0	0	0	0	0	0	0	0	0	0	0	0	0	0	0	0	0	0	0	0	0	0	0	0	0	0	0	0	0	0	0	0	0	0	0	0
superkingdom=Viruses;dsDNA viruses, no RNA stage;order=Caudovirales;family=Podoviridae;genus=Bcep22likevirus;species=Burkholderia virus Bcepmigl;taxId=1195073	0	0	0	0	0	0	0	0	0	0	0	0	0	0	0	0	0	0	0	0	0	0	0	0	0	0	0	0	0	0	0	0	0	0	0	0	0	0	0	0	0	0	0	0	0	0	0	0	0
superkingdom=Viruses;dsDNA viruses, no RNA stage;order=Caudovirales;family=Podoviridae;genus=Bcep22likevirus;species=Burkholderia virus DC1;taxId=1136535	0	0	0	0	0	0	0	0	0	0	0	0	0	0	0	0	0	0	0	0	0	0	0	0	0	0	0	0	0	0	0	0	0	0	0	0	0	0	0	0	0	0	0	0	0	0	0	0	0
superkingdom=Viruses;dsDNA viruses, no RNA stage;order=Caudovirales;family=Podoviridae;genus=Cba41virus;species=Cellulophaga virus Cba172;Cellulophaga phage phi17:2;Cellulophaga phage phi17:2_18;taxId=1747283	0	0	0	0	0	0	0	0	0	0	0	0	0	0	0	0	0	0	0	0	0	0	0	0	0	0	0	0	0	0	0	0	0	0	0	0	0	0	0	0	0	0	0	0	0	0	0	0	0
superkingdom=Viruses;dsDNA viruses, no RNA stage;order=Caudovirales;family=Podoviridae;genus=Cba41virus;species=Cellulophaga virus Cba172;Cellulophaga phage phi17:2;taxId=1327972	0	0	0	0	0	0	0	0	0	0	0	0	0	0	0	0	0	0	0	0	0	0	0	0	0	0	0	0	0	0	0	0	0	0	0	0	0	0	0	0	0	0	0	0	0	0	0	0	0
superkingdom=Viruses;dsDNA viruses, no RNA stage;order=Caudovirales;family=Podoviridae;genus=Cba41virus;species=Cellulophaga virus Cba41;Cellulophaga phage phi4:1;Cellulophaga phage phi4:1_18;taxId=1747285	0	0	0	0	0	0	0	0	0	0	0	0	0	0	0	0	0	0	0	0	0	0	0	0	0	0	0	0	0	0	0	0	0	0	0	0	0	0	0	0	0	0	0	0	0	0	0	0	0
superkingdom=Viruses;dsDNA viruses, no RNA stage;order=Caudovirales;family=Podoviridae;genus=Cba41virus;species=Cellulophaga virus Cba41;Cellulophaga phage phi4:1;taxId=1328029	0	0	0	0	0	0	0	0	0	0	0	0	0	0	0	0	0	0	0	0	0	0	0	0	0	0	0	0	0	0	0	0	0	0	0	0	0	0	0	0	0	0	0	0	0	0	0	0	0
superkingdom=Viruses;dsDNA viruses, no RNA stage;order=Caudovirales;family=Podoviridae;genus=N4virus;unclassified N4likevirus;species=Achromobacter phage phiAxp-3;taxId=1664247	0	0	0	0	0	0	0	0	0	0	0	0	0	0	0	0	0	0	0	0	0	0	0	0	0	0	0	0	0	0	0	0	0	0	0	0	0	0	0	0	0	0	0	0	0	0	0	0	0
superkingdom=Viruses;dsDNA viruses, no RNA stage;order=Caudovirales;family=Podoviridae;genus=N4virus;unclassified N4likevirus;species=Dinoroseobacter phage DFL12phi1;Dinoroseobacter phage vBDshPR2C;taxId=1498169	0	0	0	0	0	0	0	0	0	0	0	0	0	0	0	0	0	0	0	0	0	0	0	0	0	0	0	0	0	0	0	0	0	0	0	0	0	0	0	0	0	0	0	0	0	0	0	0	0
superkingdom=Viruses;dsDNA viruses, no RNA stage;order=Caudovirales;family=Podoviridae;genus=N4virus;unclassified N4likevirus;species=Enterobacter phage EcP1;taxId=942016	0	0	0	0	0	0	0	0	0	0	0	0	0	0	0	0	0	0	0	0	0	0	0	0	0	0	0	0	0	0	0	0	0	0	0	0	0	0	0	0	0	0	0	0	0	0	0	0	0
superkingdom=Viruses;dsDNA viruses, no RNA stage;order=Caudovirales;family=Podoviridae;genus=N4virus;unclassified N4likevirus;species=Salmonella phage FSL SP-058;taxId=1173761	0	0	0	0	0	0	0	0	0	0	0	0	0	0	0	0	0	0	0	0	0	0	0	0	0	0	0	0	0	0	0	0	0	0	0	0	0	0	0	0	0	0	0	0	0	0	0	0	0
superkingdom=Viruses;dsDNA viruses, no RNA stage;order=Caudovirales;family=Podoviridae;genus=N4virus;unclassified N4likevirus;species=Vibrio phage JA-1;Vibrio phage VCO139;taxId=1283073	0	0	0	0	0	0	0	0	0	0	0	0	0	0	0	0	0	0	0	0	0	0	0	0	0	0	0	0	0	0	0	0	0	0	0	0	0	0	0	0	0	0	0	0	0	0	0	0	0
superkingdom=Viruses;dsDNA viruses, no RNA stage;order=Caudovirales;family=Podoviridae;genus=N4virus;unclassified N4likevirus;species=Vibrio phage VBP32;taxId=754072	0	0	0	0	0	0	0	0	0	0	0	0	0	0	0	0	0	0	0	0	0	0	0	0	0	0	0	0	0	0	0	0	0	0	0	0	0	0	0	0	0	0	0	0	0	0	0	0	0
superkingdom=Viruses;dsDNA viruses, no RNA stage;order=Caudovirales;family=Podoviridae;genus=P22virus;species=Shigella phage Sf6;taxId=10761	0	0	0	0	0	0	0	0	0	0	0	0	0	0	0	0	0	0	0	0	0	0	0	0	0	0	0	0	0	0	0	0	0	0	0	0	0	0	0	0	0	0	0	0	0	0	0	0	0
superkingdom=Viruses;dsDNA viruses, no RNA stage;order=Caudovirales;family=Podoviridae;genus=Phieco32virus;unclassified Phieco32likevirus;species=Cronobacter phage vB_CsaP_GAP52;taxId=1141137	0	0	0	0	0	0	0	0	0	0	0	0	0	0	0	0	0	0	0	0	0	0	0	0	0	0	0	0	0	0	0	0	0	0	0	0	0	0	0	0	0	0	0	0	0	0	0	0	0
superkingdom=Viruses;dsDNA viruses, no RNA stage;order=Caudovirales;family=Podoviridae;subfamily=Autographivirinae;genus=T7virus;unclassified T7-like viruses;species=Enterobacteria phage EcoDS1;taxId=532075	0	0	0	0	0	0	0	0	0	0	0	0	0	0	0	0	0	0	0	0	0	0	0	0	0	0	0	0	0	0	0	0	0	0	0	0	0	0	0	0	0	0	0	0	0	0	0	0	0
superkingdom=Viruses;dsDNA viruses, no RNA stage;order=Caudovirales;family=Podoviridae;subfamily=Autographivirinae;genus=T7virus;unclassified T7-like viruses;species=Vibrio phage ICP3;Vibrio phage ICP3_2008_A;taxId=979537	0	0	0	0	0	0	0	0	0	0	0	0	0	0	0	0	0	0	0	0	0	0	0	0	0	0	0	0	0	0	0	0	0	0	0	0	0	0	0	0	0	0	0	0	0	0	0	0	0
superkingdom=Viruses;dsDNA viruses, no RNA stage;order=Caudovirales;family=Podoviridae;subfamily=Autographivirinae;unclassified Autographivirinae;species=Ralstonia phage RSB2;taxId=913183	0	0	0	0	0	0	0	0	0	0	0	0	0	0	0	0	0	0	0	0	0	0	0	0	0	0	0	0	0	0	0	0	0	0	0	0	0	0	0	0	0	0	0	0	0	0	0	0	0
superkingdom=Viruses;dsDNA viruses, no RNA stage;order=Caudovirales;family=Podoviridae;subfamily=Picovirinae;genus=G7cvirus;species=Escherichia virus APEC5;Escherichia phage vB_EcoP_PhAPEC5;taxId=1395983	0	0	0	0	0	0	0	0	0	0	0	0	0	0	0	0	0	0	0	0	0	0	0	0	0	0	0	0	0	0	0	0	0	0	0	0	0	0	0	0	0	0	0	0	0	0	0	0	0
superkingdom=Viruses;dsDNA viruses, no RNA stage;order=Caudovirales;family=Podoviridae;subfamily=Picovirinae;genus=Phi29virus;species=Bacillus virus GA1;taxId=12345	0	0	0	0	0	0	0	0	0	0	0	0	0	0	0	0	0	0	0	0	0	0	0	0	0	0	0	0	0	0	0	0	0	0	0	0	0	0	0	0	0	0	0	0	0	0	0	0	0
superkingdom=Viruses;dsDNA viruses, no RNA stage;order=Caudovirales;family=Podoviridae;unassigned Podoviridae;species=Lactococcus phage KSY1;taxId=388452	0	0	0	0	0	0	0	0	0	0	0	0	0	0	0	0	0	0	0	0	0	0	0	0	0	0	0	0	0	0	0	0	0	0	0	0	0	0	0	0	0	0	0	0	0	0	0	0	0
superkingdom=Viruses;dsDNA viruses, no RNA stage;order=Caudovirales;family=Podoviridae;unassigned Podoviridae;species=Phormidium phage Pf-WMP4;taxId=400567	0	0	0	0	0	0	0	0	0	0	0	0	0	0	0	0	0	0	0	0	0	0	0	0	0	0	0	0	0	0	0	0	0	0	0	0	0	0	0	0	0	0	0	0	0	0	0	0	0
superkingdom=Viruses;dsDNA viruses, no RNA stage;order=Caudovirales;family=Podoviridae;unassigned Podoviridae;species=Roseobacter phage SIO1;taxId=136084	0	0	0	0	0	0	0	0	0	0	0	0	0	0	0	0	0	0	0	0	0	0	0	0	0	0	0	0	0	0	0	0	0	0	0	0	0	0	0	0	0	0	0	0	0	0	0	0	0
superkingdom=Viruses;dsDNA viruses, no RNA stage;order=Caudovirales;family=Podoviridae;unclassified Podoviridae;Escherichia phage phi191 sensu lato;species=Streptococcus phage A25;taxId=1701850	0	0	0	0	0	0	0	0	0	0	0	0	0	0	0	0	0	0	0	0	0	0	0	0	0	0	0	0	0	0	0	0	0	0	0	0	0	0	0	0	0	0	0	0	0	0	0	0	0
superkingdom=Viruses;dsDNA viruses, no RNA stage;order=Caudovirales;family=Podoviridae;unclassified Podoviridae;Escherichia phage phi191 sensu lato;species=Streptococcus phage phi5218;taxId=1289597	0	0	0	0	0	0	0	0	0	0	0	0	0	0	0	0	0	0	0	0	0	0	0	0	0	0	0	0	0	0	0	0	0	0	0	0	0	0	0	0	0	0	0	0	0	0	0	0	0
superkingdom=Viruses;dsDNA viruses, no RNA stage;order=Caudovirales;family=Podoviridae;unclassified Podoviridae;Escherichia phage phi191 sensu lato;species=Streptococcus phage phiS10;taxId=1289601	0	0	0	0	0	0	0	0	0	0	0	0	0	0	0	0	0	0	0	0	0	0	0	0	0	0	0	0	0	0	0	0	0	0	0	0	0	0	0	0	0	0	0	0	0	0	0	0	0
superkingdom=Viruses;dsDNA viruses, no RNA stage;order=Caudovirales;family=Podoviridae;unclassified Podoviridae;species=Alteromonas phage vB_AmaP_AD45-P;Alteromonas phage vB_AmaP_AD45-P4;taxId=1300007	0	0	0	0	0	0	0	0	0	0	0	0	0	0	0	0	0	0	0	0	0	0	0	0	0	0	0	0	0	0	0	0	0	0	0	0	0	0	0	0	0	0	0	0	0	0	0	0	0
superkingdom=Viruses;dsDNA viruses, no RNA stage;order=Caudovirales;family=Podoviridae;unclassified Podoviridae;species=Cellulophaga phage phi13:2;taxId=1328030	0	0	0	0	0	0	0	0	0	0	0	0	0	0	0	0	0	0	0	0	0	0	0	0	0	0	0	0	0	0	0	0	0	0	0	0	0	0	0	0	0	0	0	0	0	0	0	0	0
superkingdom=Viruses;dsDNA viruses, no RNA stage;order=Caudovirales;family=Podoviridae;unclassified Podoviridae;species=Cellulophaga phage phi14:2;taxId=1327990	0	0	0	0	0	0	0	0	0	0	0	0	0	0	0	0	0	0	0	0	0	0	0	0	0	0	0	0	0	0	0	0	0	0	0	0	0	0	0	0	0	0	0	0	0	0	0	0	0
superkingdom=Viruses;dsDNA viruses, no RNA stage;order=Caudovirales;family=Podoviridae;unclassified Podoviridae;species=Cellulophaga phage phi18:3;taxId=1327983	0	0	0	0	0	0	0	0	0	0	0	0	0	0	0	0	0	0	0	0	0	0	0	0	0	0	0	0	0	0	0	0	0	0	0	0	0	0	0	0	0	0	0	0	0	0	0	0	0
superkingdom=Viruses;dsDNA viruses, no RNA stage;order=Caudovirales;family=Podoviridae;unclassified Podoviridae;species=Cellulophaga phage phi38:1;Cellulophaga phage phi40:1;taxId=1327975	0	0	0	0	0	0	0	0	0	0	0	0	0	0	0	0	0	0	0	0	0	0	0	0	0	0	0	0	0	0	0	0	0	0	0	0	0	0	0	0	0	0	0	0	0	0	0	0	0
superkingdom=Viruses;dsDNA viruses, no RNA stage;order=Caudovirales;family=Podoviridae;unclassified Podoviridae;species=Cellulophaga phage phi46:3;taxId=1327985	0	0	0	0	0	0	0	0	0	0	0	0	0	0	0	0	0	0	0	0	0	0	0	0	0	0	0	0	0	0	0	0	0	0	0	0	0	0	0	0	0	0	0	0	0	0	0	0	0
superkingdom=Viruses;dsDNA viruses, no RNA stage;order=Caudovirales;family=Podoviridae;unclassified Podoviridae;species=Citrobacter phage CVT22;taxId=1622234	0	0	0	0	0	0	0	0	0	0	0	0	0	0	0	0	0	0	0	0	0	0	0	0	0	0	0	0	0	0	0	0	0	0	0	0	0	0	0	0	0	0	0	0	0	0	0	0	0
superkingdom=Viruses;dsDNA viruses, no RNA stage;order=Caudovirales;family=Podoviridae;unclassified Podoviridae;species=EBPR podovirus 1;taxId=1048515	0	0	0	0	0	0	0	0	0	0	0	0	0	0	0	0	0	0	0	0	0	0	0	0	0	0	0	0	0	0	0	0	0	0	0	0	0	0	0	0	0	0	0	0	0	0	0	0	0
superkingdom=Viruses;dsDNA viruses, no RNA stage;order=Caudovirales;family=Podoviridae;unclassified Podoviridae;species=EBPR podovirus 3;taxId=1048517	0	0	0	0	0	0	0	0	0	0	0	0	0	0	0	0	0	0	0	0	0	0	0	0	0	0	0	0	0	0	0	0	0	0	0	0	0	0	0	0	0	0	0	0	0	0	0	0	0
superkingdom=Viruses;dsDNA viruses, no RNA stage;order=Caudovirales;family=Podoviridae;unclassified Podoviridae;species=Erwinia phage PEp14;taxId=1131315	0	0	0	0	0	0	0	0	0	0	0	0	0	0	0	0	0	0	0	0	0	0	0	0	0	0	0	0	0	0	0	0	0	0	0	0	0	0	0	0	0	0	0	0	0	0	0	0	0
superkingdom=Viruses;dsDNA viruses, no RNA stage;order=Caudovirales;family=Podoviridae;unclassified Podoviridae;species=Escherichia phage Pollock;taxId=1540097	0	0	0	0	0	0	0	0	0	0	0	0	0	0	0	0	0	0	0	0	0	0	0	0	0	0	0	0	0	0	0	0	0	0	0	0	0	0	0	0	0	0	0	0	0	0	0	0	0
superkingdom=Viruses;dsDNA viruses, no RNA stage;order=Caudovirales;family=Podoviridae;unclassified Podoviridae;species=Podovirus Lau218;taxId=1465639	0	0	0	0	0	0	0	0	0	0	0	0	0	0	0	0	0	0	0	0	0	0	0	0	0	0	0	0	0	0	0	0	0	0	0	0	0	0	0	0	0	0	0	0	0	0	0	0	0
superkingdom=Viruses;dsDNA viruses, no RNA stage;order=Caudovirales;family=Podoviridae;unclassified Podoviridae;species=Pseudoalteromonas phage RIO-1;taxId=1316739	0	0	0	0	0	0	0	0	0	0	0	0	0	0	0	0	0	0	0	0	0	0	0	0	0	0	0	0	0	0	0	0	0	0	0	0	0	0	0	0	0	0	0	0	0	0	0	0	0
superkingdom=Viruses;dsDNA viruses, no RNA stage;order=Caudovirales;family=Podoviridae;unclassified Podoviridae;species=Pseudomonas phage PaP2;Pseudomonas phage PaMx35;taxId=1815975	0	0	0	0	0	0	0	0	0	0	0	0	0	0	0	0	0	0	0	0	0	0	0	0	0	0	0	0	0	0	0	0	0	0	0	0	0	0	0	0	0	0	0	0	0	0	0	0	0
superkingdom=Viruses;dsDNA viruses, no RNA stage;order=Caudovirales;family=Podoviridae;unclassified Podoviridae;species=Pseudomonas phage PaP2;Pseudomonas phage PaMx41;taxId=1815976	0	0	0	0	0	0	0	0	0	0	0	0	0	0	0	0	0	0	0	0	0	0	0	0	0	0	0	0	0	0	0	0	0	0	0	0	0	0	0	0	0	0	0	0	0	0	0	0	0
superkingdom=Viruses;dsDNA viruses, no RNA stage;order=Caudovirales;family=Podoviridae;unclassified Podoviridae;species=Pseudomonas phage PaP2;Pseudomonas phage PaMx43;taxId=1815977	0	0	0	0	0	0	0	0	0	0	0	0	0	0	0	0	0	0	0	0	0	0	0	0	0	0	0	0	0	0	0	0	0	0	0	0	0	0	0	0	0	0	0	0	0	0	0	0	0
superkingdom=Viruses;dsDNA viruses, no RNA stage;order=Caudovirales;family=Podoviridae;unclassified Podoviridae;species=Pseudomonas phage PaP2;taxId=270673	0	0	0	0	0	0	0	0	0	0	0	0	0	0	0	0	0	0	0	0	0	0	0	0	0	0	0	0	0	0	0	0	0	0	0	0	0	0	0	0	0	0	0	0	0	0	0	0	0
superkingdom=Viruses;dsDNA viruses, no RNA stage;order=Caudovirales;family=Podoviridae;unclassified Podoviridae;species=Pseudomonas phage vB_PaeP_MAG4;taxId=1639814	0	0	0	0	0	0	0	0	0	0	0	0	0	0	0	0	0	0	0	0	0	0	0	0	0	0	0	0	0	0	0	0	0	0	0	0	0	0	0	0	0	0	0	0	0	0	0	0	0
superkingdom=Viruses;dsDNA viruses, no RNA stage;order=Caudovirales;family=Podoviridae;unclassified Podoviridae;species=Ralstonia phage RSJ5;taxId=1538364	0	0	0	0	0	0	0	0	0	0	0	0	0	0	0	0	0	0	0	0	0	0	0	0	0	0	0	0	0	0	0	0	0	0	0	0	0	0	0	0	0	0	0	0	0	0	0	0	0
superkingdom=Viruses;dsDNA viruses, no RNA stage;order=Caudovirales;family=Podoviridae;unclassified Podoviridae;species=Rhodoferax phage P26218;taxId=1636270	0	0	0	0	0	0	0	0	0	0	0	0	0	0	0	0	0	0	0	0	0	0	0	0	0	0	0	0	0	0	0	0	0	0	0	0	0	0	0	0	0	0	0	0	0	0	0	0	0
superkingdom=Viruses;dsDNA viruses, no RNA stage;order=Caudovirales;family=Podoviridae;unclassified Podoviridae;species=Vibrio phage VvAW1;taxId=1168281	0	0	0	0	0	0	0	0	0	0	0	0	0	0	0	0	0	0	0	0	0	0	0	0	0	0	0	0	0	0	0	0	0	0	0	0	0	0	0	0	0	0	0	0	0	0	0	0	0
superkingdom=Viruses;dsDNA viruses, no RNA stage;order=Caudovirales;family=Podoviridae;unclassified Podoviridae;species=Vibrio phage pVa5;taxId=1913109	0	0	0	0	0	0	0	0	0	0	0	0	0	0	0	0	0	0	0	0	0	0	0	0	0	0	0	0	0	0	0	0	0	0	0	0	0	0	0	0	0	0	0	0	0	0	0	0	0
superkingdom=Viruses;dsDNA viruses, no RNA stage;order=Caudovirales;family=Podoviridae;unclassified Podoviridae;species=Vibrio phage phi 1;taxId=1589297	0	0	0	0	0	0	0	0	0	0	0	0	0	0	0	0	0	0	0	0	0	0	0	0	0	0	0	0	0	0	0	0	0	0	0	0	0	0	0	0	0	0	0	0	0	0	0	0	0
superkingdom=Viruses;dsDNA viruses, no RNA stage;order=Caudovirales;family=Podoviridae;unclassified Podoviridae;species=Xanthomonas citri phage CP2;taxId=1188795	0	0	0	0	0	0	0	0	0	0	0	0	0	0	0	0	0	0	0	0	0	0	0	0	0	0	0	0	0	0	0	0	0	0	0	0	0	0	0	0	0	0	0	0	0	0	0	0	0
superkingdom=Viruses;dsDNA viruses, no RNA stage;order=Caudovirales;family=Siphoviridae;genus=Cba181virus;species=Cellulophaga virus Cba121;Cellulophaga phage phi12:1;taxId=1327976	0	0	0	0	0	0	0	0	0	0	0	0	0	0	0	0	0	0	0	0	0	0	0	0	0	0	0	0	0	0	0	0	0	0	0	0	0	0	0	0	0	0	0	0	0	0	0	0	0
superkingdom=Viruses;dsDNA viruses, no RNA stage;order=Caudovirales;family=Siphoviridae;genus=Cba181virus;species=Cellulophaga virus Cba171;Cellulophaga phage phi17:1;taxId=1327980	0	0	0	0	0	0	0	0	0	0	0	0	0	0	0	0	0	0	0	0	0	0	0	0	0	0	0	0	0	0	0	0	0	0	0	0	0	0	0	0	0	0	0	0	0	0	0	0	0
superkingdom=Viruses;dsDNA viruses, no RNA stage;order=Caudovirales;family=Siphoviridae;genus=Cba181virus;species=Cellulophaga virus Cba181;Cellulophaga phage phi18:1;taxId=1327982	0	0	0	0	0	0	0	0	0	0	0	0	0	0	0	0	0	0	0	0	0	0	0	0	0	0	0	0	0	0	0	0	0	0	0	0	0	0	0	0	0	0	0	0	0	0	0	0	0
superkingdom=Viruses;dsDNA viruses, no RNA stage;order=Caudovirales;family=Siphoviridae;genus=Cbastvirus;species=Cellulophaga virus ST;Cellulophaga phage phiST;Cellulophaga phage phi13:1;taxId=1327992	0	0	0	0	0	0	0	0	0	0	0	0	0	0	0	0	0	0	0	0	0	0	0	0	0	0	0	0	0	0	0	0	0	0	0	0	0	0	0	0	0	0	0	0	0	0	0	0	0
superkingdom=Viruses;dsDNA viruses, no RNA stage;order=Caudovirales;family=Siphoviridae;genus=Reyvirus;species=Mycobacterium phage Bongo;taxId=1088864	0	0	0	0	0	0	0	0	0	0	0	0	0	0	0	0	0	0	0	0	0	0	0	0	0	0	0	0	0	0	0	0	0	0	0	0	0	0	0	0	0	0	0	0	0	0	0	0	0
superkingdom=Viruses;dsDNA viruses, no RNA stage;order=Caudovirales;family=Siphoviridae;genus=Sap6virus;species=Enterococcus phage IMEEF1;taxId=1351735	0	0	0	0	0	0	0	0	0	0	0	0	0	0	0	0	0	0	0	0	0	0	0	0	0	0	0	0	0	0	0	0	0	0	0	0	0	0	0	0	0	0	0	0	0	0	0	0	0
superkingdom=Viruses;dsDNA viruses, no RNA stage;order=Caudovirales;family=Siphoviridae;genus=Sextaecvirus;species=Staphylococcus virus SEP9;Staphylococcus phage vB_SepS_SEP9;taxId=1434319	0	0	0	0	0	0	0	0	0	0	0	0	0	0	0	0	0	0	0	0	0	0	0	0	0	0	0	0	0	0	0	0	0	0	0	0	0	0	0	0	0	0	0	0	0	0	0	0	0
superkingdom=Viruses;dsDNA viruses, no RNA stage;order=Caudovirales;family=Siphoviridae;genus=Sfi21dt1virus;species=Streptococcus phage Sfi21;taxId=64186	0	0	0	0	0	0	0	0	0	0	0	0	0	0	0	0	0	0	0	0	0	0	0	0	0	0	0	0	0	0	0	0	0	0	0	0	0	0	0	0	0	0	0	0	0	0	0	0	0
superkingdom=Viruses;dsDNA viruses, no RNA stage;order=Caudovirales;family=Siphoviridae;genus=Ssp2virus;species=Vibrio virus SSP002;Vibrio phage SSP002;taxId=1161928	0	0	0	0	0	0	0	0	0	0	0	0	0	0	0	0	0	0	0	0	0	0	0	0	0	0	0	0	0	0	0	0	0	0	0	0	0	0	0	0	0	0	0	0	0	0	0	0	0
superkingdom=Viruses;dsDNA viruses, no RNA stage;order=Caudovirales;family=Siphoviridae;genus=T5virus;species=Escherichia virus BF23;taxId=10707	0	0	0	0	0	0	0	0	0	0	0	0	0	0	0	0	0	0	0	0	0	0	0	0	0	0	0	0	0	0	0	0	0	0	0	0	0	0	0	0	0	0	0	0	0	0	0	0	0
superkingdom=Viruses;dsDNA viruses, no RNA stage;order=Caudovirales;family=Siphoviridae;genus=T5virus;species=Escherichia virus DT57C;taxId=1567006	0	0	0	0	0	0	0	0	0	0	0	0	0	0	0	0	0	0	0	0	0	0	0	0	0	0	0	0	0	0	0	0	0	0	0	0	0	0	0	0	0	0	0	0	0	0	0	0	0
superkingdom=Viruses;dsDNA viruses, no RNA stage;order=Caudovirales;family=Siphoviridae;genus=T5virus;unclassified T5likevirus;species=Vibrio phage phi 3;taxId=1589298	0	0	0	0	0	0	0	0	0	0	0	0	0	0	0	0	0	0	0	0	0	0	0	0	0	0	0	0	0	0	0	0	0	0	0	0	0	0	0	0	0	0	0	0	0	0	0	0	0
superkingdom=Viruses;dsDNA viruses, no RNA stage;order=Caudovirales;family=Siphoviridae;genus=Xp10virus;species=Xanthomonas phage phiL7;taxId=538979	0	0	0	0	0	0	0	0	0	0	0	0	0	0	0	0	0	0	0	0	0	0	0	0	0	0	0	0	0	0	0	0	0	0	0	0	0	0	0	0	0	0	0	0	0	0	0	0	0
superkingdom=Viruses;dsDNA viruses, no RNA stage;order=Caudovirales;family=Siphoviridae;unclassified Siphoviridae;species=Achromobacter phage phiAxp-2;taxId=1664246	0	0	0	0	0	0	0	0	0	0	0	0	0	0	0	0	0	0	0	0	0	0	0	0	0	0	0	0	0	0	0	0	0	0	0	0	0	0	0	0	0	0	0	0	0	0	0	0	0
superkingdom=Viruses;dsDNA viruses, no RNA stage;order=Caudovirales;family=Siphoviridae;unclassified Siphoviridae;species=Arthrobacter phage Circum;taxId=1772295	0	0	0	0	0	0	0	0	0	0	0	0	0	0	0	0	0	0	0	0	0	0	0	0	0	0	0	0	0	0	0	0	0	0	0	0	0	0	0	0	0	0	0	0	0	0	0	0	0
superkingdom=Viruses;dsDNA viruses, no RNA stage;order=Caudovirales;family=Siphoviridae;unclassified Siphoviridae;species=Bacillus phage Silence;taxId=1675599	0	0	0	0	0	0	0	0	0	0	0	0	0	0	0	0	0	0	0	0	0	0	0	0	0	0	0	0	0	0	0	0	0	0	0	0	0	0	0	0	0	0	0	0	0	0	0	0	0
superkingdom=Viruses;dsDNA viruses, no RNA stage;order=Caudovirales;family=Siphoviridae;unclassified Siphoviridae;species=Bacillus phage vB_BanS-Tsamsa;taxId=1308863	0	0	0	0	0	0	0	0	0	0	0	0	0	0	0	0	0	0	0	0	0	0	0	0	0	0	0	0	0	0	0	0	0	0	0	0	0	0	0	0	0	0	0	0	0	0	0	0	0
superkingdom=Viruses;dsDNA viruses, no RNA stage;order=Caudovirales;family=Siphoviridae;unclassified Siphoviridae;species=Brochothrix phage NF5;taxId=764561	0	0	0	0	0	0	0	0	0	0	0	0	0	0	0	0	0	0	0	0	0	0	0	0	0	0	0	0	0	0	0	0	0	0	0	0	0	0	0	0	0	0	0	0	0	0	0	0	0
superkingdom=Viruses;dsDNA viruses, no RNA stage;order=Caudovirales;family=Siphoviridae;unclassified Siphoviridae;species=Burkholderia phage AH2;taxId=1133022	0	0	0	0	0	0	0	0	0	0	0	0	0	0	0	0	0	0	0	0	0	0	0	0	0	0	0	0	0	0	0	0	0	0	0	0	0	0	0	0	0	0	0	0	0	0	0	0	0
superkingdom=Viruses;dsDNA viruses, no RNA stage;order=Caudovirales;family=Siphoviridae;unclassified Siphoviridae;species=Cellulophaga phage phi10:1;taxId=1327981	0	0	0	0	0	0	0	0	0	0	0	0	0	0	0	0	0	0	0	0	0	0	0	0	0	0	0	0	0	0	34	0	0	0	0	0	0	0	0	0	0	0	0	0	0	0	0	0	0
superkingdom=Viruses;dsDNA viruses, no RNA stage;order=Caudovirales;family=Siphoviridae;unclassified Siphoviridae;species=Cellulophaga phage phi19:1;taxId=1327970	0	0	0	0	0	0	0	0	0	0	0	0	0	0	0	0	0	0	0	0	0	0	0	0	0	0	0	0	0	0	0	0	0	0	0	0	0	0	0	0	0	0	0	0	0	0	0	0	0
superkingdom=Viruses;dsDNA viruses, no RNA stage;order=Caudovirales;family=Siphoviridae;unclassified Siphoviridae;species=Cellulophaga phage phi46:1;taxId=1327974	0	0	0	0	0	0	0	0	0	0	0	0	0	0	0	0	0	0	0	0	0	0	0	0	0	0	0	0	0	0	0	0	0	0	0	0	0	0	0	0	0	0	0	0	0	0	0	0	0
superkingdom=Viruses;dsDNA viruses, no RNA stage;order=Caudovirales;family=Siphoviridae;unclassified Siphoviridae;species=Clostridium phage phiCP39-O;taxId=541865	0	0	0	0	0	0	0	0	0	0	0	0	0	0	0	0	0	0	0	0	0	0	0	0	0	0	0	0	0	0	0	0	0	0	0	0	0	0	0	0	0	0	0	0	0	0	0	0	0
superkingdom=Viruses;dsDNA viruses, no RNA stage;order=Caudovirales;family=Siphoviridae;unclassified Siphoviridae;species=Croceibacter phage P2559Y;taxId=1327037	0	0	0	0	0	0	0	0	0	0	0	0	0	0	0	0	0	0	0	0	0	0	0	0	0	0	0	0	0	0	0	0	0	0	0	0	0	0	0	0	0	0	0	0	0	0	0	0	0
superkingdom=Viruses;dsDNA viruses, no RNA stage;order=Caudovirales;family=Siphoviridae;unclassified Siphoviridae;species=EBPR siphovirus 1;taxId=1048520	0	0	0	0	0	0	0	0	0	0	0	0	0	0	0	0	0	0	0	0	0	0	0	0	0	0	0	0	0	0	0	0	0	0	0	0	0	0	0	0	0	0	0	0	0	0	0	0	0
superkingdom=Viruses;dsDNA viruses, no RNA stage;order=Caudovirales;family=Siphoviridae;unclassified Siphoviridae;species=EBPR siphovirus 2;taxId=1048521	0	0	0	0	0	0	0	0	0	0	0	0	0	0	0	0	0	0	0	0	0	0	0	0	0	0	0	0	0	0	0	0	0	0	0	0	0	0	0	0	0	0	0	0	0	0	0	0	0
superkingdom=Viruses;dsDNA viruses, no RNA stage;order=Caudovirales;family=Siphoviridae;unclassified Siphoviridae;species=Enterococcus phage EFC-1;taxId=1486428	0	0	0	0	0	0	0	0	0	0	0	0	0	0	0	0	0	0	0	0	0	0	0	0	0	0	0	0	0	0	0	0	0	0	0	0	0	0	0	0	0	0	0	0	0	0	0	0	0
superkingdom=Viruses;dsDNA viruses, no RNA stage;order=Caudovirales;family=Siphoviridae;unclassified Siphoviridae;species=Escherichia phage Greed;taxId=1883203	0	0	0	0	0	0	0	0	0	0	0	0	0	0	0	0	0	0	0	0	0	0	0	0	0	0	0	0	0	0	0	0	0	0	0	0	0	0	0	0	0	0	0	0	0	0	0	0	0
superkingdom=Viruses;dsDNA viruses, no RNA stage;order=Caudovirales;family=Siphoviridae;unclassified Siphoviridae;species=Flavobacterium phage 11b;taxId=294631	0	0	0	0	0	0	0	0	0	0	0	0	0	0	0	0	0	0	0	0	0	0	0	0	0	0	0	0	0	0	0	0	0	0	0	0	0	0	0	0	0	0	0	0	0	0	0	0	0
superkingdom=Viruses;dsDNA viruses, no RNA stage;order=Caudovirales;family=Siphoviridae;unclassified Siphoviridae;species=Geobacillus phage GBK2;taxId=1458842	0	0	0	0	0	0	0	0	0	0	0	0	0	0	0	0	0	0	0	0	0	0	0	0	0	0	0	0	0	0	0	0	0	0	0	0	0	0	0	0	0	0	0	0	0	0	0	0	0
superkingdom=Viruses;dsDNA viruses, no RNA stage;order=Caudovirales;family=Siphoviridae;unclassified Siphoviridae;species=Geobacillus virus E3;taxId=1572712	0	0	0	0	0	0	0	0	0	0	0	0	0	0	0	0	0	0	0	0	0	0	0	0	0	0	0	0	0	0	0	0	0	0	0	0	0	0	0	0	0	0	0	0	0	0	0	0	0
superkingdom=Viruses;dsDNA viruses, no RNA stage;order=Caudovirales;family=Siphoviridae;unclassified Siphoviridae;species=Gordonia phage Smoothie;taxId=1838078	0	0	0	0	0	0	0	0	0	0	0	0	0	0	0	0	0	0	0	0	0	0	0	0	0	0	0	0	0	0	0	0	0	0	0	0	0	0	0	0	0	0	0	0	0	0	0	0	0
superkingdom=Viruses;dsDNA viruses, no RNA stage;order=Caudovirales;family=Siphoviridae;unclassified Siphoviridae;species=Idiomarinaceae phage Phi1M2-2;taxId=1527515	0	0	0	0	0	0	0	0	0	0	0	0	0	0	0	0	0	0	0	0	0	0	0	0	0	0	0	0	0	0	0	0	0	0	0	0	0	0	0	0	0	0	0	0	0	0	0	0	0
superkingdom=Viruses;dsDNA viruses, no RNA stage;order=Caudovirales;family=Siphoviridae;unclassified Siphoviridae;species=Lactobacillus prophage Lj928;taxId=139872	0	0	0	0	0	0	0	0	0	0	0	0	0	0	0	0	0	0	0	0	0	0	0	0	0	0	0	0	0	0	0	0	0	0	0	0	0	0	0	0	0	0	0	0	0	0	0	0	0
superkingdom=Viruses;dsDNA viruses, no RNA stage;order=Caudovirales;family=Siphoviridae;unclassified Siphoviridae;species=Moraxella phage Mcat12;taxId=1647527	0	0	0	0	0	0	0	0	0	0	0	0	0	0	0	0	0	0	0	0	0	0	0	0	0	0	0	0	0	0	0	0	0	0	0	0	0	0	0	0	0	0	0	0	0	0	0	0	0
superkingdom=Viruses;dsDNA viruses, no RNA stage;order=Caudovirales;family=Siphoviridae;unclassified Siphoviridae;species=Moraxella phage Mcat8;taxId=1647554	0	0	0	0	0	0	0	0	0	0	0	0	0	0	0	0	0	0	0	0	0	0	0	0	0	0	0	0	0	0	0	0	0	0	0	0	0	0	0	0	0	0	0	0	0	0	0	0	0
superkingdom=Viruses;dsDNA viruses, no RNA stage;order=Caudovirales;family=Siphoviridae;unclassified Siphoviridae;species=Mycobacterium phage Gaia;taxId=1486472	0	0	0	0	0	0	0	0	0	0	0	0	0	0	0	0	0	0	0	0	0	0	0	0	0	0	0	0	0	0	0	0	0	0	0	0	0	0	0	0	0	0	0	0	0	0	0	0	0
superkingdom=Viruses;dsDNA viruses, no RNA stage;order=Caudovirales;family=Siphoviridae;unclassified Siphoviridae;species=Polaribacter phage P12002L;taxId=1647386	0	0	0	0	0	0	0	0	0	0	0	0	0	0	0	0	0	0	0	0	0	0	0	0	0	0	0	0	0	0	0	0	0	0	0	0	0	0	0	0	0	0	0	0	0	0	0	0	0
superkingdom=Viruses;dsDNA viruses, no RNA stage;order=Caudovirales;family=Siphoviridae;unclassified Siphoviridae;species=Polaribacter phage P12002S;taxId=1647387	0	0	0	0	0	0	0	0	0	0	0	0	0	0	0	0	0	0	0	0	0	0	0	0	0	0	0	0	0	0	37	0	0	0	0	0	0	0	0	0	0	0	0	0	0	0	0	0	0
superkingdom=Viruses;dsDNA viruses, no RNA stage;order=Caudovirales;family=Siphoviridae;unclassified Siphoviridae;species=Pseudoalteromonas phage H105/1;taxId=877240	0	0	0	0	0	0	0	0	0	0	0	0	0	0	0	0	0	0	0	0	0	0	0	0	0	0	0	0	0	0	0	0	0	0	0	0	0	0	0	0	0	0	0	0	0	0	0	0	0
superkingdom=Viruses;dsDNA viruses, no RNA stage;order=Caudovirales;family=Siphoviridae;unclassified Siphoviridae;species=Pseudoalteromonas phage Pq0;taxId=1667322	0	0	0	0	0	0	0	0	0	0	0	0	0	0	0	0	0	0	0	0	0	0	0	0	0	0	0	0	0	0	0	0	0	0	0	0	0	0	0	0	0	0	0	0	0	0	0	0	0
superkingdom=Viruses;dsDNA viruses, no RNA stage;order=Caudovirales;family=Siphoviridae;unclassified Siphoviridae;species=Pseudoalteromonas phage TW1;taxId=1366055	0	0	0	0	0	0	0	0	0	0	0	0	0	0	0	0	0	0	0	0	0	0	0	0	0	0	0	0	0	0	0	0	0	0	0	0	0	0	0	0	0	0	0	0	0	0	0	0	0
superkingdom=Viruses;dsDNA viruses, no RNA stage;order=Caudovirales;family=Siphoviridae;unclassified Siphoviridae;species=Pseudoalteromonas phage vB_PspS-H40/1;taxId=1856120	0	0	0	0	0	0	0	0	0	0	0	0	0	0	0	0	0	0	0	0	0	0	0	0	0	0	0	0	0	0	0	0	0	0	0	0	0	0	0	0	0	0	0	0	0	0	0	0	0
superkingdom=Viruses;dsDNA viruses, no RNA stage;order=Caudovirales;family=Siphoviridae;unclassified Siphoviridae;species=Pseudoalteromonas phage vB_PspS-H6/1;taxId=1852626	0	0	0	0	0	0	0	0	0	0	0	0	0	0	0	0	0	0	0	0	0	0	0	0	0	0	0	0	0	0	0	0	0	0	0	0	0	0	0	0	0	0	0	0	0	0	0	0	0
superkingdom=Viruses;dsDNA viruses, no RNA stage;order=Caudovirales;family=Siphoviridae;unclassified Siphoviridae;species=Pseudomonas phage NP1;taxId=1844477	0	0	0	0	0	0	0	0	0	0	0	0	0	0	0	0	0	0	0	0	0	0	0	0	0	0	0	0	0	0	0	0	0	0	0	0	0	0	0	0	0	0	0	0	0	0	0	0	0
superkingdom=Viruses;dsDNA viruses, no RNA stage;order=Caudovirales;family=Siphoviridae;unclassified Siphoviridae;species=Pseudomonas phage PAJU2;taxId=504346	0	0	0	0	0	0	0	0	0	0	0	0	0	0	0	0	0	0	0	0	0	0	0	0	0	0	0	0	0	0	0	0	0	0	0	0	0	0	0	0	0	0	0	0	0	0	0	0	0
superkingdom=Viruses;dsDNA viruses, no RNA stage;order=Caudovirales;family=Siphoviridae;unclassified Siphoviridae;species=Pseudomonas phage PaMx25;taxId=1175654	0	0	0	0	0	0	0	0	0	0	0	0	0	0	0	0	0	0	0	0	0	0	0	0	0	0	0	0	0	0	0	0	0	0	0	0	0	0	0	0	0	0	0	0	0	0	0	0	0
superkingdom=Viruses;dsDNA viruses, no RNA stage;order=Caudovirales;family=Siphoviridae;unclassified Siphoviridae;species=Pseudomonas phage PaMx74;taxId=1175663	0	0	0	0	0	0	0	0	0	0	0	0	0	0	0	0	0	0	0	0	0	0	0	0	0	0	0	0	0	0	0	0	0	0	0	0	0	0	0	0	0	0	0	0	0	0	0	0	0
superkingdom=Viruses;dsDNA viruses, no RNA stage;order=Caudovirales;family=Siphoviridae;unclassified Siphoviridae;species=Salmonella phage vB_SenS_Sergei;taxId=1913117	0	0	0	0	0	0	0	0	0	0	0	0	0	0	0	0	0	0	0	0	0	0	0	0	0	0	0	0	0	0	0	0	0	0	0	0	0	0	0	0	0	0	0	0	0	0	0	0	0
superkingdom=Viruses;dsDNA viruses, no RNA stage;order=Caudovirales;family=Siphoviridae;unclassified Siphoviridae;species=Streptococcus phage 5093;taxId=646413	0	0	0	0	0	0	0	0	0	0	0	0	0	0	0	0	0	0	0	0	0	0	0	0	0	0	0	0	0	0	0	0	0	0	0	0	0	0	0	0	0	0	0	0	0	0	0	0	0
superkingdom=Viruses;dsDNA viruses, no RNA stage;order=Caudovirales;family=Siphoviridae;unclassified Siphoviridae;species=Streptococcus phage CHPC1151;taxId=1913083	0	0	0	0	0	0	0	0	0	0	0	0	0	0	0	0	0	0	0	0	0	0	0	0	0	0	0	0	0	0	0	0	0	0	0	0	0	0	0	0	0	0	0	0	0	0	0	0	0
superkingdom=Viruses;dsDNA viruses, no RNA stage;order=Caudovirales;family=Siphoviridae;unclassified Siphoviridae;species=Streptococcus phage CHPC577;taxId=1913081	0	0	0	0	0	0	0	0	0	0	0	0	0	0	0	0	0	0	0	0	0	0	0	0	0	0	0	0	0	0	0	0	0	0	0	0	0	0	0	0	0	0	0	0	0	0	0	0	0
superkingdom=Viruses;dsDNA viruses, no RNA stage;order=Caudovirales;family=Siphoviridae;unclassified Siphoviridae;species=Streptococcus phage DT4;taxId=152562	0	0	0	0	0	0	0	0	0	0	0	0	0	0	0	0	0	0	0	0	0	0	0	0	0	0	0	0	0	0	0	0	0	0	0	0	0	0	0	0	0	0	0	0	0	0	0	0	0
superkingdom=Viruses;dsDNA viruses, no RNA stage;order=Caudovirales;family=Siphoviridae;unclassified Siphoviridae;species=Streptococcus phage Dp-1;taxId=59241	0	0	0	0	0	0	0	0	0	0	0	0	0	0	0	0	0	0	0	0	0	0	0	0	0	0	0	0	0	0	0	0	0	0	0	0	0	0	0	0	0	0	0	0	0	0	0	0	0
superkingdom=Viruses;dsDNA viruses, no RNA stage;order=Caudovirales;family=Siphoviridae;unclassified Siphoviridae;species=Streptococcus phage JX01;taxId=1225806	0	0	0	0	0	0	0	0	0	0	0	0	0	0	0	0	0	0	0	0	0	0	0	0	0	0	0	0	0	0	0	0	0	0	0	0	0	0	0	0	0	0	0	0	0	0	0	0	0
superkingdom=Viruses;dsDNA viruses, no RNA stage;order=Caudovirales;family=Siphoviridae;unclassified Siphoviridae;species=Streptococcus phage MM1;Streptococcus phage MM1 1998;taxId=341698	0	0	0	0	0	0	0	0	0	0	0	0	0	0	0	0	0	0	0	0	0	0	0	0	0	0	0	0	0	0	0	0	0	0	0	0	0	0	0	0	0	0	0	0	0	0	0	0	0
superkingdom=Viruses;dsDNA viruses, no RNA stage;order=Caudovirales;family=Siphoviridae;unclassified Siphoviridae;species=Streptococcus phage MM1;taxId=120574	0	0	0	0	0	0	0	0	0	0	0	0	0	0	0	0	0	0	0	0	0	0	0	0	0	0	0	0	0	0	0	0	0	0	0	0	0	0	0	0	0	0	0	0	0	0	0	0	0
superkingdom=Viruses;dsDNA viruses, no RNA stage;order=Caudovirales;family=Siphoviridae;unclassified Siphoviridae;species=Streptococcus phage PH10;taxId=644007	0	0	0	0	0	0	0	0	0	0	0	0	0	0	0	0	0	0	0	0	0	0	0	0	0	0	0	0	0	0	0	0	0	0	0	0	0	0	0	0	0	0	0	0	0	0	0	0	0
superkingdom=Viruses;dsDNA viruses, no RNA stage;order=Caudovirales;family=Siphoviridae;unclassified Siphoviridae;species=Streptococcus phage PH15;taxId=537874	0	0	0	0	0	0	0	0	0	0	0	0	0	0	0	0	0	0	0	0	0	0	0	0	0	0	0	0	0	0	0	0	0	0	0	0	0	0	0	0	0	0	0	0	0	0	0	0	0
superkingdom=Viruses;dsDNA viruses, no RNA stage;order=Caudovirales;family=Siphoviridae;unclassified Siphoviridae;species=Streptococcus phage SM1;taxId=157924	0	0	0	0	0	0	0	0	0	0	0	0	0	0	0	0	0	0	0	0	0	0	0	0	0	0	0	0	0	0	0	0	0	0	0	0	0	0	0	0	0	0	0	0	0	0	0	0	0
superkingdom=Viruses;dsDNA viruses, no RNA stage;order=Caudovirales;family=Siphoviridae;unclassified Siphoviridae;species=Streptococcus phage SpGS-1;taxId=1897555	0	0	0	0	0	0	0	0	0	0	0	0	0	0	0	0	0	0	0	0	0	0	0	0	0	0	0	0	0	0	0	0	0	0	0	0	0	0	0	0	0	0	0	0	0	0	0	0	0
superkingdom=Viruses;dsDNA viruses, no RNA stage;order=Caudovirales;family=Siphoviridae;unclassified Siphoviridae;species=Streptococcus phage phiARI0746;taxId=1701837	0	0	0	0	0	0	0	0	0	0	0	0	0	0	0	0	0	0	0	0	0	0	0	0	0	0	0	0	0	0	0	0	0	0	0	0	0	0	0	0	0	0	0	0	0	0	0	0	0
superkingdom=Viruses;dsDNA viruses, no RNA stage;order=Caudovirales;family=Siphoviridae;unclassified Siphoviridae;species=Streptococcus phage phiNJ2;taxId=1239381	0	0	0	0	0	0	0	0	0	0	0	0	0	0	0	0	0	0	0	0	0	0	0	0	0	0	0	0	0	0	0	0	0	0	0	0	0	0	0	0	0	0	0	0	0	0	0	0	0
superkingdom=Viruses;dsDNA viruses, no RNA stage;order=Caudovirales;family=Siphoviridae;unclassified Siphoviridae;species=Synechococcus phage S-CBS2;taxId=753084	0	0	0	0	0	0	0	0	0	0	0	0	0	0	0	0	0	0	0	0	0	0	0	0	0	0	0	0	0	0	0	0	0	0	0	0	0	0	0	0	0	0	0	0	0	0	0	0	0
superkingdom=Viruses;dsDNA viruses, no RNA stage;order=Caudovirales;family=Siphoviridae;unclassified Siphoviridae;species=Synechococcus phage S-CBS4;taxId=756275	0	0	0	0	0	0	0	0	0	0	0	0	0	0	0	0	0	0	0	0	0	0	0	0	0	0	0	0	0	0	0	0	0	0	0	0	0	0	0	0	0	0	0	0	0	0	0	0	0
superkingdom=Viruses;dsDNA viruses, no RNA stage;order=Caudovirales;family=Siphoviridae;unclassified Siphoviridae;species=Synechococcus phage S-SKS1;taxId=754042	0	0	0	0	0	0	0	0	0	0	0	0	0	0	0	0	0	0	0	0	0	0	0	0	0	0	0	0	0	0	0	0	0	0	0	0	0	0	0	0	0	0	0	0	0	0	0	0	0
superkingdom=Viruses;dsDNA viruses, no RNA stage;order=Caudovirales;family=Siphoviridae;unclassified Siphoviridae;species=Thermoanaerobacterium phage THSA-485A;taxId=1126885	0	0	0	0	0	0	0	0	0	0	0	0	0	0	0	0	0	0	0	0	0	0	0	0	0	0	0	0	0	0	0	0	0	0	0	0	0	0	0	0	0	0	0	0	0	0	0	0	0
superkingdom=Viruses;dsDNA viruses, no RNA stage;order=Caudovirales;family=Siphoviridae;unclassified Siphoviridae;species=Verrucomicrobia phage P8625;taxId=1636271	0	0	0	0	0	0	0	0	0	0	0	0	0	0	0	0	0	0	0	0	0	0	0	0	0	0	0	0	0	0	0	0	0	0	0	0	0	0	0	0	0	0	0	0	0	0	0	0	0
superkingdom=Viruses;dsDNA viruses, no RNA stage;order=Caudovirales;family=Siphoviridae;unclassified Siphoviridae;species=Vibrio phage SHOU24;taxId=1414739	0	0	0	0	0	0	0	0	0	0	0	0	0	0	0	0	0	0	0	0	0	0	0	0	0	0	0	0	0	0	0	0	0	0	0	0	0	0	0	0	0	0	0	0	0	0	0	0	0
superkingdom=Viruses;dsDNA viruses, no RNA stage;order=Caudovirales;family=Siphoviridae;unclassified Siphoviridae;species=Vibrio phage pYD21-A;taxId=754049	0	0	0	0	0	0	0	0	0	0	0	0	0	0	0	0	0	0	0	0	0	0	0	0	0	0	0	0	0	0	0	0	0	0	0	0	0	0	0	0	0	0	0	0	0	0	0	0	0
superkingdom=Viruses;dsDNA viruses, no RNA stage;order=Caudovirales;family=Siphoviridae;unclassified Siphoviridae;species=Vibrio phage pYD38-B;taxId=929835	0	0	0	0	0	0	0	0	0	0	0	0	0	0	0	0	0	0	0	0	0	0	0	0	0	0	0	0	0	0	0	0	0	0	0	0	0	0	0	0	0	0	0	0	0	0	0	0	0
superkingdom=Viruses;dsDNA viruses, no RNA stage;order=Caudovirales;family=Siphoviridae;unclassified Siphoviridae;species=Xylella phage Sano;taxId=1415148	0	0	0	0	0	0	0	0	0	0	0	0	0	0	0	0	0	0	0	0	0	0	0	0	0	0	0	0	0	0	0	0	0	0	0	0	0	0	0	0	0	0	0	0	0	0	0	0	0
superkingdom=Viruses;dsDNA viruses, no RNA stage;order=Caudovirales;unclassified Caudovirales;species=Escherichia phage vB_Eco_slurp01;taxId=1874688	0	0	0	0	0	0	0	0	0	0	0	0	0	0	0	0	0	0	0	0	0	0	0	0	0	0	0	0	0	0	0	0	0	0	0	0	0	0	0	0	0	0	0	0	0	0	0	0	0
superkingdom=Viruses;dsDNA viruses, no RNA stage;order=Caudovirales;unclassified Caudovirales;species=Nitrincola phage 1M3-16;taxId=1472912	0	0	0	0	0	0	0	0	0	0	0	0	0	0	0	0	0	0	0	0	0	0	0	0	0	0	0	0	0	0	0	0	0	0	0	0	0	0	0	0	0	0	0	0	0	0	0	0	0
superkingdom=Viruses;dsDNA viruses, no RNA stage;order=Caudovirales;unclassified Caudovirales;species=Tetrasphaera phage TJE1;taxId=981335	0	0	0	0	0	0	0	0	0	0	0	0	0	0	0	0	0	0	0	0	0	0	0	0	0	0	0	0	0	0	0	0	0	0	0	0	0	0	0	0	0	0	0	0	0	0	0	0	0
superkingdom=Viruses;dsDNA viruses, no RNA stage;order=Herpesvirales;family=Herpesviridae;subfamily=Alphaherpesvirinae;genus=Simplexvirus;species=Human alphaherpesvirus 1;Herpes simplex virus (type 1 / strain 17);taxId=10299	0	0	0	0	0	0	0	0	0	0	0	0	0	0	0	0	0	0	0	0	0	0	0	0	0	0	0	0	0	0	0	0	0	0	0	0	0	0	0	0	0	0	0	0	0	0	0	0	0
superkingdom=Viruses;dsDNA viruses, no RNA stage;order=Herpesvirales;family=Herpesviridae;subfamily=Alphaherpesvirinae;genus=Simplexvirus;species=Human alphaherpesvirus 1;Herpes simplex virus (type 1 /strain RH2);taxId=946522	0	0	0	0	0	0	0	0	0	0	0	0	0	0	0	0	0	0	0	0	0	0	0	0	0	0	0	0	0	0	0	0	0	0	0	0	0	0	0	0	0	0	0	0	0	0	0	0	0
superkingdom=Viruses;dsDNA viruses, no RNA stage;order=Herpesvirales;family=Herpesviridae;subfamily=Alphaherpesvirinae;genus=Simplexvirus;species=Human alphaherpesvirus 1;taxId=10298	0	0	0	0	0	0	0	0	0	0	0	0	0	0	0	0	0	0	0	0	0	0	0	0	0	0	0	0	0	0	0	0	0	0	0	0	0	0	0	0	0	0	0	0	0	0	0	0	0
superkingdom=Viruses;dsDNA viruses, no RNA stage;order=Herpesvirales;family=Herpesviridae;subfamily=Gammaherpesvirinae;genus=Rhadinovirus;species=Saimiriine gammaherpesvirus 2;taxId=10381	0	0	0	0	0	0	0	0	0	0	0	0	0	0	0	0	0	0	0	0	0	0	0	0	0	0	0	0	0	0	0	0	0	0	0	0	0	0	0	0	0	0	0	0	0	0	0	0	0
superkingdom=Viruses;dsDNA viruses, no RNA stage;unclassified dsDNA phages;species=Deep-sea thermophilic phage D6E;taxId=749413	0	0	0	0	0	0	0	0	0	0	0	0	0	0	0	0	0	0	0	0	0	0	0	0	0	0	0	0	0	0	0	0	0	0	0	0	0	0	0	0	0	0	0	0	0	0	0	0	0
superkingdom=Viruses;dsDNA viruses, no RNA stage;unclassified dsDNA phages;species=Idiomarinaceae phage 1N2-2;taxId=1536592	0	0	0	0	0	0	0	0	0	0	0	0	0	0	0	0	0	0	0	0	0	0	0	0	0	0	0	0	0	0	0	0	0	0	0	0	0	0	0	0	0	0	0	0	0	0	0	0	0
superkingdom=Viruses;dsDNA viruses, no RNA stage;unclassified dsDNA phages;species=Marinomonas phage P12026;taxId=1176423	0	0	0	0	0	0	0	0	0	0	0	0	0	0	0	0	0	0	0	0	0	0	0	0	0	0	0	0	0	0	0	0	0	0	0	0	0	0	0	0	0	0	0	0	0	0	0	0	0
superkingdom=Viruses;dsDNA viruses, no RNA stage;unclassified dsDNA phages;species=Methylophilales phage HIM624-A;taxId=889949	0	0	0	0	0	0	0	0	0	0	0	0	0	0	0	0	0	0	0	0	0	0	0	0	0	0	0	0	0	0	0	0	0	0	0	0	0	0	0	0	0	0	0	0	0	0	0	0	0
superkingdom=Viruses;dsDNA viruses, no RNA stage;unclassified dsDNA phages;species=Pseudomonas phage O4;taxId=1784982	0	0	0	0	0	0	0	0	0	0	0	0	0	0	0	0	0	0	0	0	0	0	0	0	0	0	0	0	0	0	0	0	0	0	0	0	0	0	0	0	0	0	0	0	0	0	0	0	0
superkingdom=Viruses;dsDNA viruses, no RNA stage;unclassified dsDNA phages;species=Salicola phage CGphi29;taxId=754067	0	0	0	0	0	0	0	0	0	0	0	0	0	0	0	0	0	0	0	0	0	0	0	0	0	0	0	0	0	0	0	0	0	0	0	0	0	0	0	0	0	0	0	0	0	0	0	0	0
superkingdom=Viruses;dsDNA viruses, no RNA stage;unclassified dsDNA phages;species=Vibrio phage PWH3a-P1;taxId=754058	0	0	0	0	0	0	0	0	0	0	0	0	0	0	0	0	0	0	0	0	0	0	0	0	0	0	0	0	0	0	0	0	0	0	0	0	0	0	0	0	0	0	0	0	0	0	0	0	0
superkingdom=Viruses;dsDNA viruses, no RNA stage;unclassified dsDNA phages;species=Vibrio phage qdvp001;taxId=1003177	0	0	0	0	0	0	0	0	0	0	0	0	0	0	0	0	0	0	0	0	0	0	0	0	0	0	0	0	0	0	0	0	0	0	0	0	0	0	0	0	0	0	0	0	0	0	0	0	0
superkingdom=Viruses;environmental samples;species=uncultured Mediterranean phage uvDeep-CGR1-KM17-C101;taxId=1868666	0	0	0	0	0	0	0	0	0	0	0	0	0	0	0	0	0	0	0	0	0	0	0	0	0	0	0	0	0	0	0	0	0	0	0	0	0	0	0	0	0	0	0	0	0	0	0	0	0
superkingdom=Viruses;environmental samples;species=uncultured Mediterranean phage uvDeep-CGR2-AD10-C281;taxId=1868667	0	0	0	0	0	0	0	0	0	0	0	0	0	0	0	0	0	0	0	0	0	0	0	0	0	0	0	0	0	0	0	0	0	0	0	0	0	0	0	0	0	0	0	0	0	0	0	0	0
superkingdom=Viruses;environmental samples;species=uncultured Mediterranean phage uvDeep1-CGR2-KM23-C896;taxId=1872723	0	0	0	0	0	0	0	0	0	0	0	0	0	0	0	0	0	0	0	0	0	0	0	0	0	0	0	0	0	0	0	0	0	0	0	0	0	0	0	0	0	0	0	0	0	0	0	0	0
superkingdom=Viruses;environmental samples;species=uncultured Mediterranean phage uvMED;taxId=1407671	0	0	0	0	0	0	0	0	0	0	0	0	0	0	0	0	0	0	0	0	0	0	0	0	0	0	0	0	0	0	160	0	0	0	0	0	0	0	0	0	0	0	0	0	0	0	0	0	0
superkingdom=Viruses;environmental samples;species=uncultured Mediterranean phage;taxId=1868660	0	0	0	0	0	0	0	0	0	0	0	0	0	0	0	0	0	0	0	0	0	0	0	0	0	0	0	0	0	0	0	0	0	0	0	0	0	0	0	0	0	0	0	0	0	0	0	0	0
superkingdom=Viruses;environmental samples;species=uncultured marine virus;taxId=186617	0	0	0	0	0	0	0	0	0	0	0	0	0	0	0	0	0	0	0	0	0	0	0	0	0	0	0	0	0	0	35	0	0	0	0	0	0	0	0	0	0	0	0	0	0	0	0	0	0
superkingdom=Viruses;environmental samples;species=uncultured virus;taxId=340016	0	0	0	0	0	0	0	0	0	0	0	0	0	0	0	0	0	0	0	0	0	0	0	0	0	0	0	0	0	0	22	0	0	0	0	0	0	0	0	0	0	0	0	0	0	0	0	0	0
superkingdom=Viruses;ssDNA viruses;family=Anelloviridae;unclassified Anelloviridae;species=Torque teno virus;taxId=68887	0	0	0	0	0	0	0	0	0	0	0	0	0	0	0	0	0	0	0	0	0	0	0	0	0	0	0	0	0	0	0	0	0	0	0	0	0	0	0	0	0	0	0	0	0	0	0	0	0
superkingdom=Viruses;ssDNA viruses;family=Circoviridae;environmental samples;species=Circoviridae 19 LDMD-2013;taxId=1379723	0	0	0	0	0	0	0	0	0	0	0	0	0	0	0	0	0	0	0	0	0	0	0	0	0	0	0	0	0	0	0	0	0	0	0	0	0	0	0	0	0	0	0	0	0	0	0	0	0
superkingdom=Viruses;ssDNA viruses;family=Circoviridae;environmental samples;species=Circoviridae 9 LDMD-2013;taxId=1379713	0	0	0	0	0	0	0	0	0	0	0	0	0	0	0	0	0	0	0	0	0	0	0	0	0	0	0	0	0	0	0	0	0	0	0	0	0	0	0	0	0	0	0	0	0	0	0	0	0
superkingdom=Viruses;ssDNA viruses;family=Circoviridae;environmental samples;species=Circoviridae LDMD-2013b;Circoviridae 12 LDMD-2013;taxId=1379716	0	0	0	0	0	0	0	0	0	0	0	0	0	0	0	0	0	0	0	0	0	0	0	0	0	0	0	0	0	0	0	0	0	0	0	0	0	0	0	0	0	0	0	0	0	0	0	0	0
superkingdom=Viruses;ssDNA viruses;family=Circoviridae;genus=Circovirus;species=Canine circovirus;Fox circovirus;taxId=1678251	0	0	0	0	0	0	0	0	0	0	0	0	0	0	0	0	0	0	0	0	0	0	0	0	0	0	0	0	0	0	0	0	0	0	0	0	0	0	0	0	0	0	0	0	0	0	0	0	0
superkingdom=Viruses;ssDNA viruses;family=Circoviridae;genus=Circovirus;unclassified Circovirus;species=Bat circovirus;taxId=1329650	0	0	0	0	0	0	0	0	0	0	0	0	0	0	0	0	0	0	0	0	0	0	0	0	0	0	0	0	0	0	0	0	0	0	0	0	0	0	0	0	0	0	0	0	0	0	0	0	0
superkingdom=Viruses;ssDNA viruses;family=Circoviridae;genus=Circovirus;unclassified Circovirus;species=Labidocera aestiva circovirus;taxId=1173709	0	0	0	0	0	0	0	0	0	0	0	0	0	0	0	0	0	0	0	0	0	0	0	0	0	0	0	0	0	0	0	0	0	0	0	0	0	0	0	0	0	0	0	0	0	0	0	0	0
superkingdom=Viruses;ssDNA viruses;family=Circoviridae;unclassified Circoviridae;species=Avon-Heathcote Estuary associated circular virus 14;taxId=1618237	0	0	0	0	0	0	0	0	0	0	0	0	0	0	0	0	0	0	0	0	0	0	0	0	0	0	0	0	0	0	0	0	0	0	0	0	0	0	0	0	0	0	0	0	0	0	0	0	0
superkingdom=Viruses;ssDNA viruses;family=Circoviridae;unclassified Circoviridae;species=Avon-Heathcote Estuary associated circular virus 25;taxId=1618249	0	0	0	0	0	0	0	0	0	0	0	0	0	0	0	0	0	0	0	0	0	0	0	0	0	0	0	0	0	0	0	0	0	0	0	0	0	0	0	0	0	0	0	0	0	0	0	0	0
superkingdom=Viruses;ssDNA viruses;family=Circoviridae;unclassified Circoviridae;species=Avon-Heathcote Estuary associated circular virus 3;taxId=1618254	0	0	0	0	0	0	0	0	0	0	0	0	0	0	0	0	0	0	0	0	0	0	0	0	0	0	0	0	0	0	0	0	0	0	0	0	0	0	0	0	0	0	0	0	0	0	0	0	0
superkingdom=Viruses;ssDNA viruses;family=Circoviridae;unclassified Circoviridae;species=Calanoida sp. copepod associated circular virus;taxId=1692244	0	0	0	0	0	0	0	0	0	0	0	0	0	0	0	0	0	0	0	0	0	0	0	0	0	0	0	0	0	0	0	0	0	0	0	0	0	0	0	0	0	0	0	0	0	0	0	0	0
superkingdom=Viruses;ssDNA viruses;family=Circoviridae;unclassified Circoviridae;species=Circovirus-like NI/2007-3;taxId=1148801	0	0	0	0	0	0	0	0	0	0	0	0	0	0	0	0	0	0	0	0	0	0	0	0	0	0	0	0	0	0	0	0	0	0	0	0	0	0	0	0	0	0	0	0	0	0	0	0	0
superkingdom=Viruses;ssDNA viruses;family=Circoviridae;unclassified Circoviridae;species=Circovirus-like genome DCCV-2;taxId=1788442	0	0	0	0	0	0	0	0	0	0	0	0	0	0	0	0	0	0	0	0	0	0	0	0	0	0	0	0	0	0	0	0	0	0	0	0	0	0	0	0	0	0	0	0	0	0	0	0	0
superkingdom=Viruses;ssDNA viruses;family=Circoviridae;unclassified Circoviridae;species=Circovirus-like genome DCCV-5;taxId=1788445	0	0	0	0	0	0	0	0	0	0	0	0	0	0	0	0	0	0	0	0	0	0	0	0	0	0	0	0	0	0	0	0	0	0	0	0	0	0	0	0	0	0	0	0	0	0	0	0	0
superkingdom=Viruses;ssDNA viruses;family=Circoviridae;unclassified Circoviridae;species=Circovirus-like genome DCCV-7;taxId=1788447	0	0	0	0	0	0	0	0	0	0	0	0	0	0	0	0	0	0	0	0	0	0	0	0	0	0	0	0	0	0	0	0	0	0	0	0	0	0	0	0	0	0	0	0	0	0	0	0	0
superkingdom=Viruses;ssDNA viruses;family=Circoviridae;unclassified Circoviridae;species=Circovirus-like genome DCCV-8;taxId=1788448	0	0	0	0	0	0	0	0	0	0	0	0	0	0	0	0	0	0	0	0	0	0	0	0	0	0	0	0	0	0	0	0	0	0	0	0	0	0	0	0	0	0	0	0	0	0	0	0	0
superkingdom=Viruses;ssDNA viruses;family=Circoviridae;unclassified Circoviridae;species=Circovirus-like genome DHCV-5;taxId=1788454	0	0	0	0	0	0	0	0	0	0	0	0	0	0	0	0	0	0	0	0	0	0	0	0	0	0	0	0	0	0	0	0	0	0	0	0	0	0	0	0	0	0	0	0	0	0	0	0	0
superkingdom=Viruses;ssDNA viruses;family=Circoviridae;unclassified Circoviridae;species=Circovirus-like genome DHCV-6;taxId=1788455	0	0	0	0	0	0	0	0	0	0	0	0	0	0	0	0	0	0	0	0	0	0	0	0	0	0	0	0	0	0	0	0	0	0	0	0	0	0	0	0	0	0	0	0	0	0	0	0	0
superkingdom=Viruses;ssDNA viruses;family=Circoviridae;unclassified Circoviridae;species=Dromedary stool-associated circular ssDNA virus;taxId=1574422	0	0	0	0	0	0	0	0	0	0	0	0	0	0	0	0	0	0	0	0	0	0	0	0	0	0	0	0	0	0	0	0	0	0	0	0	0	0	0	0	0	0	0	0	0	0	0	0	0
superkingdom=Viruses;ssDNA viruses;family=Circoviridae;unclassified Circoviridae;species=Farfantepenaeus duorarum pink shrimp associated circular virus;taxId=1692248	0	0	0	0	0	0	0	0	0	0	0	0	0	0	0	0	0	0	0	0	0	0	0	0	0	0	0	0	0	0	0	0	0	0	0	0	0	0	0	0	0	0	0	0	0	0	0	0	0
superkingdom=Viruses;ssDNA viruses;family=Circoviridae;unclassified Circoviridae;species=Gammarus sp. amphipod associated circular virus;taxId=1692250	0	0	0	0	0	0	0	0	0	0	0	0	0	0	0	0	0	0	0	0	0	0	0	0	0	0	0	0	0	0	0	0	0	0	0	0	0	0	0	0	0	0	0	0	0	0	0	0	0
superkingdom=Viruses;ssDNA viruses;family=Circoviridae;unclassified Circoviridae;species=Hermit crab associated circular virus;taxId=1692252	0	0	0	0	0	0	0	0	0	0	0	0	0	0	0	0	0	0	0	0	0	0	0	0	0	0	0	0	0	0	0	0	0	0	0	0	0	0	0	0	0	0	0	0	0	0	0	0	0
superkingdom=Viruses;ssDNA viruses;family=Circoviridae;unclassified Circoviridae;species=Lytechinus variegatus variable sea urchin associated circular virus;taxId=1692254	0	0	0	0	0	0	0	0	0	0	0	0	0	0	0	0	0	0	0	0	0	0	0	0	0	0	0	0	0	0	0	0	0	0	0	0	0	0	0	0	0	0	0	0	0	0	0	0	0
superkingdom=Viruses;ssDNA viruses;family=Circoviridae;unclassified Circoviridae;species=Marine snail associated circular virus;taxId=1692255	0	0	0	0	0	0	0	0	0	0	0	0	0	0	0	0	0	0	0	0	0	0	0	0	0	0	0	0	0	0	0	0	0	0	0	0	0	0	0	0	0	0	0	0	0	0	0	0	0
superkingdom=Viruses;ssDNA viruses;family=Geminiviridae;genus=Begomovirus;species=Mungbean yellow mosaic virus;taxId=33726	0	0	0	0	0	0	0	0	0	0	0	0	0	0	0	0	0	0	0	0	0	0	0	0	0	0	0	0	0	0	0	0	0	0	0	0	0	0	0	0	0	0	0	0	0	0	0	0	0
superkingdom=Viruses;ssDNA viruses;family=Geminiviridae;genus=Begomovirus;species=Rhynchosia yellow mosaic virus;taxId=529680	0	0	0	0	0	0	0	0	0	0	0	0	0	0	0	0	0	0	0	0	0	0	0	0	0	0	0	0	0	0	0	0	0	0	0	0	0	0	0	0	0	0	0	0	0	0	0	0	0
superkingdom=Viruses;ssDNA viruses;family=Geminiviridae;genus=Begomovirus;unclassified Begomovirus;species=Macroptilium bright mosaic virus;taxId=1904880	0	0	0	0	0	0	0	0	0	0	0	0	0	0	0	0	0	0	0	0	0	0	0	0	0	0	0	0	0	0	0	0	0	0	0	0	0	0	0	0	0	0	0	0	0	0	0	0	0
superkingdom=Viruses;ssDNA viruses;family=Geminiviridae;genus=Mastrevirus;species=Chickpea chlorosis Australia virus;taxId=1302848	0	0	0	0	0	0	0	0	0	0	0	0	0	0	0	0	0	0	0	0	0	0	0	0	0	0	0	0	0	0	0	0	0	0	0	0	0	0	0	0	0	0	0	0	0	0	0	0	0
superkingdom=Viruses;ssDNA viruses;family=Geminiviridae;unclassified Geminiviridae;species=Baminivirus;taxId=1229324	0	0	0	0	0	0	0	0	0	0	0	0	0	0	0	0	0	0	0	0	0	0	0	0	0	0	0	0	0	0	0	0	0	0	0	0	0	0	0	0	0	0	0	0	0	0	0	0	0
superkingdom=Viruses;ssDNA viruses;family=Inoviridae;genus=Inovirus;species=Enterobacteria phage If1;taxId=10868	0	0	0	0	0	0	0	0	0	0	0	0	0	0	0	0	0	0	0	0	0	0	0	0	0	0	0	0	0	0	0	0	0	0	0	0	0	0	0	0	0	0	0	0	0	0	0	0	0
superkingdom=Viruses;ssDNA viruses;family=Microviridae;environmental samples;species=uncultured Gokushovirinae;taxId=1478972	0	0	0	0	0	0	0	0	0	0	0	0	0	0	0	0	0	0	0	0	0	0	0	0	0	0	0	0	0	0	0	0	0	0	0	0	0	0	0	0	0	0	0	0	0	0	0	0	0
superkingdom=Viruses;ssDNA viruses;family=Microviridae;environmental samples;species=uncultured Microviridae;taxId=926697	0	0	0	0	0	0	0	0	0	0	0	0	0	0	0	0	0	0	0	0	0	0	0	0	0	0	0	0	0	0	0	0	0	0	0	0	0	0	0	0	0	0	0	0	0	0	0	0	0
superkingdom=Viruses;ssDNA viruses;family=Microviridae;subfamily=Gokushovirinae;unclassified Gokushovirinae;species=Gokushovirinae Bog1183_53;taxId=1655646	0	0	0	0	0	0	0	0	0	0	0	0	0	0	0	0	0	0	0	0	0	0	0	0	0	0	0	0	0	0	0	0	0	0	0	0	0	0	0	0	0	0	0	0	0	0	0	0	0
superkingdom=Viruses;ssDNA viruses;family=Microviridae;subfamily=Gokushovirinae;unclassified Gokushovirinae;species=Gokushovirinae Bog5712_52;taxId=1655649	0	0	0	0	0	0	0	0	0	0	0	0	0	0	0	0	0	0	0	0	0	0	0	0	0	0	0	0	0	0	0	0	0	0	0	0	0	0	0	0	0	0	0	0	0	0	0	0	0
superkingdom=Viruses;ssDNA viruses;family=Microviridae;subfamily=Gokushovirinae;unclassified Gokushovirinae;species=Gokushovirinae Fen672_31;taxId=1655656	0	0	0	0	0	0	0	0	0	0	0	0	0	0	0	0	0	0	0	0	0	0	0	0	0	0	0	0	0	0	0	0	0	0	0	0	0	0	0	0	0	0	0	0	0	0	0	0	0
superkingdom=Viruses;ssDNA viruses;family=Microviridae;subfamily=Gokushovirinae;unclassified Gokushovirinae;species=Gokushovirinae Fen7875_21;taxId=1655659	0	0	0	0	0	0	0	0	0	0	0	0	0	0	0	0	0	0	0	0	0	0	0	0	0	0	0	0	0	0	0	0	0	0	0	0	0	0	0	0	0	0	0	0	0	0	0	0	0
superkingdom=Viruses;ssDNA viruses;family=Microviridae;subfamily=Gokushovirinae;unclassified Gokushovirinae;species=Gokushovirinae GAIR4;taxId=1701404	0	0	0	0	0	0	0	0	0	0	0	0	0	0	0	0	0	0	0	0	0	0	0	0	0	0	0	0	0	0	0	0	0	0	0	0	0	0	0	0	0	0	0	0	0	0	0	0	0
superkingdom=Viruses;ssDNA viruses;family=Microviridae;subfamily=Gokushovirinae;unclassified Gokushovirinae;species=Gokushovirinae GNX3R;taxId=1701405	0	0	0	0	0	0	0	0	0	0	0	0	0	0	0	0	0	0	0	0	0	0	0	0	0	0	0	0	0	0	0	0	0	0	0	0	0	0	0	0	0	0	0	0	0	0	0	0	0
superkingdom=Viruses;ssDNA viruses;family=Microviridae;subfamily=Gokushovirinae;unclassified Gokushovirinae;species=Gokushovirus WZ-2015a;taxId=1758150	0	0	0	0	0	0	0	0	0	0	0	0	0	0	0	0	0	0	0	0	0	0	0	0	0	0	0	0	0	0	0	0	0	0	0	0	0	0	0	0	0	0	0	0	0	0	0	0	0
superkingdom=Viruses;ssDNA viruses;family=Microviridae;subfamily=Gokushovirinae;unclassified Gokushovirinae;species=Marine gokushovirus;taxId=1385658	0	0	0	0	0	0	0	0	0	0	0	0	0	0	0	0	0	0	0	0	0	0	0	0	0	0	0	0	0	0	0	0	0	0	0	0	0	0	0	0	0	0	0	0	0	0	0	0	0
superkingdom=Viruses;ssDNA viruses;family=Microviridae;unclassified Microviridae;genus=Pequenovirus;species=Eel River basin pequenovirus;taxId=1609634	0	0	0	0	0	0	0	0	0	0	0	0	0	0	0	0	0	0	0	0	0	0	0	0	0	0	0	0	0	0	0	0	0	0	0	0	0	0	0	0	0	0	0	0	0	0	0	0	0
superkingdom=Viruses;ssDNA viruses;family=Microviridae;unclassified Microviridae;species=Microviridae Fen2266_11;taxId=1655652	0	0	0	0	0	0	0	0	0	0	0	0	0	0	0	0	0	0	0	0	0	0	0	0	0	0	0	0	0	0	0	0	0	0	0	0	0	0	0	0	0	0	0	0	0	0	0	0	0
superkingdom=Viruses;ssDNA viruses;family=Microviridae;unclassified Microviridae;species=Microviridae Fen7786_21;taxId=1655658	0	0	0	0	0	0	0	0	0	0	0	0	0	0	0	0	0	0	0	0	0	0	0	0	0	0	0	0	0	0	0	0	0	0	0	0	0	0	0	0	0	0	0	0	0	0	0	0	0
superkingdom=Viruses;ssDNA viruses;family=Microviridae;unclassified Microviridae;species=Microviridae Fen7918_21;taxId=1655661	0	0	0	0	0	0	0	0	0	0	0	0	0	0	0	0	0	0	0	0	0	0	0	0	0	0	0	0	0	0	0	0	0	0	0	0	0	0	0	0	0	0	0	0	0	0	0	0	0
superkingdom=Viruses;ssDNA viruses;family=Microviridae;unclassified Microviridae;species=Microviridae Fen7940_21;taxId=1655662	0	0	0	0	0	0	0	0	0	0	0	0	0	0	0	0	0	0	0	0	0	0	0	0	0	0	0	0	0	0	0	0	0	0	0	0	0	0	0	0	0	0	0	0	0	0	0	0	0
superkingdom=Viruses;ssDNA viruses;family=Nanoviridae;genus=Nanovirus;unclassified Nanovirus;species=Picobiliphyte sp. MS584-5 nanovirus;taxId=1046893	0	0	0	0	0	0	0	0	0	0	0	0	0	0	0	0	0	0	0	0	0	0	0	0	0	0	0	0	0	0	0	0	0	0	0	0	0	0	0	0	0	0	0	0	0	0	0	0	0
superkingdom=Viruses;ssDNA viruses;family=Parvoviridae;subfamily=Densovirinae;genus=Ambidensovirus;species=Blattodean ambidensovirus 1;Periplaneta fuliginosa densovirus;taxId=97344	0	0	0	0	0	0	0	0	0	0	0	0	0	0	0	0	0	0	0	0	0	0	0	0	0	0	0	0	0	0	0	0	0	0	0	0	0	0	0	0	0	0	0	0	0	0	0	0	0
superkingdom=Viruses;ssDNA viruses;family=Parvoviridae;subfamily=Densovirinae;genus=Ambidensovirus;species=Blattodean ambidensovirus 2;Blattella germanica densovirus 1;taxId=220638	0	0	0	0	0	0	0	0	0	0	0	0	0	0	0	0	0	0	0	0	0	0	0	0	0	0	0	0	0	0	0	0	0	0	0	0	0	0	0	0	0	0	0	0	0	0	0	0	0
superkingdom=Viruses;ssDNA viruses;family=Parvoviridae;subfamily=Densovirinae;unclassified Densovirinae;species=Blattella germanica densovirus-like virus;taxId=1154691	0	0	0	0	0	0	0	0	0	0	0	0	0	0	0	0	0	0	0	0	0	0	0	0	0	0	0	0	0	0	0	0	0	0	0	0	0	0	0	0	0	0	0	0	0	0	0	0	0
superkingdom=Viruses;ssDNA viruses;family=Parvoviridae;subfamily=Densovirinae;unclassified Densovirinae;species=Parus major densovirus;taxId=1907771	0	0	0	0	0	0	0	0	0	0	0	0	0	0	0	0	0	0	0	0	0	0	0	0	0	0	0	0	0	0	0	0	0	0	0	0	0	0	0	0	0	0	0	0	0	0	0	0	0
superkingdom=Viruses;ssDNA viruses;family=Parvoviridae;subfamily=Parvovirinae;genus=Protoparvovirus;unclassified Protoparvovirus;species=Tusavirus 1;taxId=1560340	0	0	0	0	0	0	0	0	0	0	0	0	0	0	0	0	0	0	0	0	0	0	0	0	0	0	0	0	0	0	0	0	0	0	0	0	0	0	0	0	0	0	0	0	0	0	0	0	0
superkingdom=Viruses;ssDNA viruses;family=Parvoviridae;subfamily=Parvovirinae;genus=Tetraparvovirus;species=Chiropteran tetraparvovirus 1;Eidolon helvum (bat) parvovirus;taxId=1131483	0	0	0	0	0	0	0	0	0	0	0	0	0	0	0	0	0	0	0	0	0	0	0	0	0	0	0	0	0	0	0	0	0	0	0	0	0	0	0	0	0	0	0	0	0	0	0	0	0
superkingdom=Viruses;ssDNA viruses;family=Parvoviridae;subfamily=Parvovirinae;unclassified Parvovirinae;species=Parvovirus NIH-CQV;Parvo-like hybrid virus UC12;taxId=1395612	0	0	0	0	0	0	0	0	0	0	0	0	0	0	0	0	0	0	0	0	0	0	0	0	0	0	0	0	0	0	0	0	0	0	0	0	0	0	0	0	0	0	0	0	0	0	0	0	0
superkingdom=Viruses;ssDNA viruses;family=Parvoviridae;subfamily=Parvovirinae;unclassified Parvovirinae;species=Parvovirus NIH-CQV;Parvo-like hybrid virus UC2;taxId=1395613	0	0	0	0	0	0	0	0	0	0	0	0	0	0	0	0	0	0	0	0	0	0	0	0	0	0	0	0	0	0	0	0	0	0	0	0	0	0	0	0	0	0	0	0	0	0	0	0	0
superkingdom=Viruses;ssDNA viruses;family=Parvoviridae;subfamily=Parvovirinae;unclassified Parvovirinae;species=Parvovirus NIH-CQV;Parvo-like hybrid virus UC4;taxId=1395615	0	0	0	0	0	0	0	0	0	0	0	0	0	0	0	0	0	0	0	0	0	0	0	0	0	0	0	0	0	0	0	0	0	0	0	0	0	0	0	0	0	0	0	0	0	0	0	0	0
superkingdom=Viruses;ssDNA viruses;family=Parvoviridae;subfamily=Parvovirinae;unclassified Parvovirinae;species=Parvovirus NIH-CQV;Parvo-like hybrid virus UC5;taxId=1395616	0	0	0	0	0	0	0	0	0	0	0	0	0	0	0	0	0	0	0	0	0	0	0	0	0	0	0	0	0	0	0	0	0	0	0	0	0	0	0	0	0	0	0	0	0	0	0	0	0
superkingdom=Viruses;ssDNA viruses;family=Parvoviridae;subfamily=Parvovirinae;unclassified Parvovirinae;species=Parvovirus NIH-CQV;Parvo-like hybrid virus UC6;taxId=1395617	0	0	0	0	0	0	0	0	0	0	0	0	0	0	0	0	0	0	0	0	0	0	0	0	0	0	0	0	0	0	0	0	0	0	0	0	0	0	0	0	0	0	0	0	0	0	0	0	0
superkingdom=Viruses;ssDNA viruses;family=Parvoviridae;subfamily=Parvovirinae;unclassified Parvovirinae;species=Parvovirus NIH-CQV;Parvo-like hybrid virus UC7;taxId=1395618	0	0	0	0	0	0	0	0	0	0	0	0	0	0	0	0	0	0	0	0	0	0	0	0	0	0	0	0	0	0	0	0	0	0	0	0	0	0	0	0	0	0	0	0	0	0	0	0	0
superkingdom=Viruses;ssDNA viruses;family=Parvoviridae;subfamily=Parvovirinae;unclassified Parvovirinae;species=Parvovirus NIH-CQV;Parvo-like hybrid virus UC9;taxId=1395620	0	0	0	0	0	0	0	0	0	0	0	0	0	0	0	0	0	0	0	0	0	0	0	0	0	0	0	0	0	0	0	0	0	0	0	0	0	0	0	0	0	0	0	0	0	0	0	0	0
superkingdom=Viruses;ssDNA viruses;family=Parvoviridae;subfamily=Parvovirinae;unclassified Parvovirinae;species=Parvovirus NIH-CQV;taxId=1341019	0	0	0	0	0	0	0	0	0	0	0	0	0	0	0	0	0	0	0	0	0	0	0	0	0	0	0	0	0	0	0	0	0	0	0	0	0	0	0	0	0	0	0	0	0	0	0	0	0
superkingdom=Viruses;ssDNA viruses;unclassified ssDNA viruses;species=Circovirus-like NI/2007;taxId=1010698	0	0	0	0	0	0	0	0	0	0	0	0	0	0	0	0	0	0	0	0	0	0	0	0	0	0	0	0	0	0	0	0	0	0	0	0	0	0	0	0	0	0	0	0	0	0	0	0	0
superkingdom=Viruses;ssDNA viruses;unclassified ssDNA viruses;species=Circovirus-like genome RW-E;taxId=642255	0	0	0	0	0	0	0	0	0	0	0	0	0	0	0	0	0	0	0	0	0	0	0	0	0	0	0	0	0	0	0	0	0	0	0	0	0	0	0	0	0	0	0	0	0	0	0	0	0
superkingdom=Viruses;ssDNA viruses;unclassified ssDNA viruses;species=Ctenophore-associated circular virus 4;taxId=1778561	0	0	0	0	0	0	0	0	0	0	0	0	0	0	0	0	0	0	0	0	0	0	0	0	0	0	0	0	0	0	0	0	0	0	0	0	0	0	0	0	0	0	0	0	0	0	0	0	0
superkingdom=Viruses;ssDNA viruses;unclassified ssDNA viruses;species=Dragonfly larvae associated circular virus-2;taxId=1454023	0	0	0	0	0	0	0	0	0	0	0	0	0	0	0	0	0	0	0	0	0	0	0	0	0	0	0	0	0	0	0	0	0	0	0	0	0	0	0	0	0	0	0	0	0	0	0	0	0
superkingdom=Viruses;ssDNA viruses;unclassified ssDNA viruses;species=Dragonfly larvae associated circular virus-3;taxId=1454024	0	0	0	0	0	0	0	0	0	0	0	0	0	0	0	0	0	0	0	0	0	0	0	0	0	0	0	0	0	0	0	0	0	0	0	0	0	0	0	0	0	0	0	0	0	0	0	0	0
superkingdom=Viruses;ssDNA viruses;unclassified ssDNA viruses;species=McMurdo Ice Shelf pond-associated circular DNA virus-1;taxId=1521385	0	0	0	0	0	0	0	0	0	0	0	0	0	0	0	0	0	0	0	0	0	0	0	0	0	0	0	0	0	0	0	0	0	0	0	0	0	0	0	0	0	0	0	0	0	0	0	0	0
superkingdom=Viruses;ssDNA viruses;unclassified ssDNA viruses;species=McMurdo Ice Shelf pond-associated circular DNA virus-6;taxId=1521390	0	0	0	0	0	0	0	0	0	0	0	0	0	0	0	0	0	0	0	0	0	0	0	0	0	0	0	0	0	0	0	0	0	0	0	0	0	0	0	0	0	0	0	0	0	0	0	0	0
superkingdom=Viruses;ssDNA viruses;unclassified ssDNA viruses;species=Nepavirus;taxId=1224510	0	0	0	0	0	0	0	0	0	0	0	0	0	0	0	0	0	0	0	0	0	0	0	0	0	0	0	0	0	0	0	0	0	0	0	0	0	0	0	0	0	0	0	0	0	0	0	0	0
superkingdom=Viruses;ssDNA viruses;unclassified ssDNA viruses;species=Odonata-associated circular virus-12;taxId=1592112	0	0	0	0	0	0	0	0	0	0	0	0	0	0	0	0	0	0	0	0	0	0	0	0	0	0	0	0	0	0	0	0	0	0	0	0	0	0	0	0	0	0	0	0	0	0	0	0	0
superkingdom=Viruses;ssDNA viruses;unclassified ssDNA viruses;species=Odonata-associated circular virus-13;taxId=1592113	0	0	0	0	0	0	0	0	0	0	0	0	0	0	0	0	0	0	0	0	0	0	0	0	0	0	0	0	0	0	0	0	0	0	0	0	0	0	0	0	0	0	0	0	0	0	0	0	0
superkingdom=Viruses;ssDNA viruses;unclassified ssDNA viruses;species=Odonata-associated circular virus-15;taxId=1592115	0	0	0	0	0	0	0	0	0	0	0	0	0	0	0	0	0	0	0	0	0	0	0	0	0	0	0	0	0	0	0	0	0	0	0	0	0	0	0	0	0	0	0	0	0	0	0	0	0
superkingdom=Viruses;ssDNA viruses;unclassified ssDNA viruses;species=Odonata-associated circular virus-7;taxId=1592127	0	0	0	0	0	0	0	0	0	0	0	0	0	0	0	0	0	0	0	0	0	0	0	0	0	0	0	0	0	0	0	0	0	0	0	0	0	0	0	0	0	0	0	0	0	0	0	0	0
superkingdom=Viruses;ssDNA viruses;unclassified ssDNA viruses;species=Sewage-associated circular DNA virus-16;taxId=1592083	0	0	0	0	0	0	0	0	0	0	0	0	0	0	0	0	0	0	0	0	0	0	0	0	0	0	0	0	0	0	0	0	0	0	0	0	0	0	0	0	0	0	0	0	0	0	0	0	0
superkingdom=Viruses;ssDNA viruses;unclassified ssDNA viruses;species=Sewage-associated circular DNA virus-19;taxId=1592086	0	0	0	0	0	0	0	0	0	0	0	0	0	0	0	0	0	0	0	0	0	0	0	0	0	0	0	0	0	0	0	0	0	0	0	0	0	0	0	0	0	0	0	0	0	0	0	0	0
superkingdom=Viruses;ssDNA viruses;unclassified ssDNA viruses;species=Sewage-associated circular DNA virus-20;taxId=1592087	0	0	0	0	0	0	0	0	0	0	0	0	0	0	0	0	0	0	0	0	0	0	0	0	0	0	0	0	0	0	0	0	0	0	0	0	0	0	0	0	0	0	0	0	0	0	0	0	0
superkingdom=Viruses;ssDNA viruses;unclassified ssDNA viruses;species=Sewage-associated circular DNA virus-21;taxId=1592088	0	0	0	0	0	0	0	0	0	0	0	0	0	0	0	0	0	0	0	0	0	0	0	0	0	0	0	0	0	0	0	0	0	0	0	0	0	0	0	0	0	0	0	0	0	0	0	0	0
superkingdom=Viruses;ssDNA viruses;unclassified ssDNA viruses;species=Sewage-associated circular DNA virus-28;taxId=1592095	0	0	0	0	0	0	0	0	0	0	0	0	0	0	0	0	0	0	0	0	0	0	0	0	0	0	0	0	0	0	0	0	0	0	0	0	0	0	0	0	0	0	0	0	0	0	0	0	0
superkingdom=Viruses;ssDNA viruses;unclassified ssDNA viruses;species=Sewage-associated circular DNA virus-29;taxId=1592096	0	0	0	0	0	0	0	0	0	0	0	0	0	0	0	0	0	0	0	0	0	0	0	0	0	0	0	0	0	0	0	0	0	0	0	0	0	0	0	0	0	0	0	0	0	0	0	0	0
superkingdom=Viruses;ssDNA viruses;unclassified ssDNA viruses;species=Temperate fruit decay-associated virus;taxId=1628899	0	0	0	0	0	0	0	0	0	0	0	0	0	0	0	0	0	0	0	0	0	0	0	0	0	0	0	0	0	0	0	0	0	0	0	0	0	0	0	0	0	0	0	0	0	0	0	0	0
superkingdom=Viruses;ssRNA viruses;ssRNA negative-strand viruses;family=Orthomyxoviridae;genus=Influenzavirus A;species=Influenza A virus;H1N1 subtype;taxId=114727	0	0	0	0	0	0	0	0	0	0	176	250	168	198	176	206	252	204	172	176	4637	4630	4597	4571	4558	4538	4552	4461	4521	4657	45968	0	0	0	0	0	0	0	0	0	0	0	0	0	0	0	0	0	0
superkingdom=Viruses;ssRNA viruses;ssRNA negative-strand viruses;family=Orthomyxoviridae;genus=Influenzavirus A;species=Influenza A virus;H3N2 subtype;taxId=119210	0	0	0	0	0	0	0	0	0	0	0	0	0	0	0	0	0	0	0	0	0	0	0	0	0	0	0	0	0	0	0	0	0	0	0	0	0	0	0	0	0	0	0	0	0	0	0	0	0
superkingdom=Viruses;ssRNA viruses;ssRNA negative-strand viruses;family=Orthomyxoviridae;genus=Influenzavirus B;species=Influenza B virus;Influenza B virus (B/Brisbane/11/2013);taxId=1757699	0	0	0	0	0	0	0	0	0	0	0	0	0	0	0	0	0	0	0	0	0	0	0	0	0	0	0	0	0	0	0	0	0	0	0	0	0	0	0	0	0	0	0	0	0	0	0	0	0
superkingdom=Viruses;ssRNA viruses;ssRNA negative-strand viruses;order=Mononegavirales;family=Pneumoviridae;genus=Orthopneumovirus;species=Human respiratory syncytial virus;taxId=11250	0	0	0	0	0	0	0	0	0	0	0	0	0	0	0	0	0	0	0	0	0	0	0	0	0	0	0	0	0	0	0	0	0	0	0	0	0	0	0	0	0	0	0	0	0	0	0	0	0
superkingdom=Viruses;ssRNA viruses;ssRNA negative-strand viruses;order=Mononegavirales;family=Pneumoviridae;genus=Pneumovirus;unclassified Pneumovirus;species=Respiratory syncytial virus;Respiratory syncytial virus type A;taxId=1439707	0	0	0	0	0	0	0	0	0	0	0	0	0	0	0	0	0	0	0	0	0	0	0	0	0	0	0	0	0	0	0	0	0	0	0	0	0	0	0	0	0	0	0	0	0	0	0	0	0
superkingdom=Viruses;ssRNA viruses;ssRNA positive-strand viruses, no DNA stage;family=Leviviridae;genus=Allolevivirus;species=Escherichia virus FI;taxId=39804	0	0	0	0	0	0	0	0	0	0	0	0	0	0	0	0	0	0	0	0	0	0	0	0	0	0	0	0	0	0	0	0	0	0	0	0	0	0	0	0	0	0	0	0	0	0	0	0	0
superkingdom=Viruses;ssRNA viruses;ssRNA positive-strand viruses, no DNA stage;family=Leviviridae;genus=Allolevivirus;species=Escherichia virus Qbeta;taxId=39803	0	0	0	0	0	0	0	0	0	0	0	0	0	0	0	0	0	0	0	0	0	0	0	0	0	0	0	0	0	0	0	0	0	0	0	0	0	0	0	0	0	0	0	0	0	0	0	0	0
superkingdom=Viruses;ssRNA viruses;ssRNA positive-strand viruses, no DNA stage;family=Tombusviridae;genus=Machlomovirus;species=Maize chlorotic mottle virus;taxId=12138	0	0	0	0	0	0	0	0	0	0	0	0	0	0	0	0	0	0	0	0	0	0	0	0	0	0	0	0	0	0	0	0	0	0	0	0	0	0	0	0	0	0	0	0	0	0	0	0	0
superkingdom=Viruses;ssRNA viruses;ssRNA positive-strand viruses, no DNA stage;family=Tombusviridae;genus=Pelarspovirus;species=Pelargonium chlorotic ring pattern virus;taxId=167021	0	0	0	0	0	0	0	0	0	0	0	0	0	0	0	0	0	0	0	0	0	0	0	0	0	0	0	0	0	0	0	0	0	0	0	0	0	0	0	0	0	0	0	0	0	0	0	0	0
superkingdom=Viruses;ssRNA viruses;ssRNA positive-strand viruses, no DNA stage;order=Picornavirales;environmental samples;species=Marine RNA virus SF-1;taxId=1198329	0	0	0	0	0	0	0	0	0	0	0	0	0	0	0	0	0	0	0	0	0	0	0	0	0	0	0	0	0	0	0	0	0	0	0	0	0	0	0	0	0	0	0	0	0	0	0	0	0
superkingdom=Viruses;ssRNA viruses;ssRNA positive-strand viruses, no DNA stage;order=Picornavirales;family=Picornaviridae;genus=Enterovirus;species=Rhinovirus A;Human rhinovirus A29;taxId=44129	0	0	0	0	0	0	0	0	0	0	0	0	0	0	0	0	0	0	0	0	0	0	0	0	0	0	0	0	0	0	0	0	0	0	0	0	0	0	0	0	0	0	0	0	0	0	0	0	0
superkingdom=Viruses;ssRNA viruses;ssRNA positive-strand viruses, no DNA stage;order=Picornavirales;family=Picornaviridae;genus=Enterovirus;species=Rhinovirus A;Human rhinovirus A44;taxId=185910	0	0	0	0	0	0	0	0	0	0	0	0	0	0	0	0	0	0	0	0	0	0	0	0	0	0	0	0	0	0	0	0	0	0	0	0	0	0	0	0	0	0	0	0	0	0	0	0	0
superkingdom=Viruses;ssRNA viruses;ssRNA positive-strand viruses, no DNA stage;order=Picornavirales;family=Picornaviridae;genus=Enterovirus;species=Rhinovirus A;taxId=147711	0	0	0	0	0	0	0	0	0	0	0	0	0	0	0	0	0	0	0	0	0	0	0	0	0	0	0	0	0	0	0	0	0	0	0	0	0	0	0	0	0	0	0	0	0	0	0	0	0
superkingdom=Viruses;ssRNA viruses;ssRNA positive-strand viruses, no DNA stage;order=Picornavirales;family=Picornaviridae;genus=Enterovirus;unclassified Rhinovirus;species=Human rhinovirus sp.;taxId=169066	0	0	0	0	0	0	0	0	0	0	0	0	0	0	0	0	0	0	0	0	0	0	0	0	0	0	0	0	0	0	0	0	0	0	0	0	0	0	0	0	0	0	0	0	0	0	0	0	0
superkingdom=Viruses;unclassified RNA viruses;unclassified RNA viruses ShiM-2016;species=Beihai narna-like virus 16;taxId=1922443	0	0	0	0	0	0	0	0	0	0	0	0	0	0	0	0	0	0	0	0	0	0	0	0	0	0	0	0	0	0	0	0	0	0	0	0	0	0	0	0	0	0	0	0	0	0	0	0	0
superkingdom=Viruses;unclassified RNA viruses;unclassified RNA viruses ShiM-2016;species=Beihai narna-like virus 26;taxId=1922454	0	0	0	0	0	0	0	0	0	0	0	0	0	0	0	0	0	0	0	0	0	0	0	0	0	0	0	0	0	0	0	0	0	0	0	0	0	0	0	0	0	0	0	0	0	0	0	0	0
superkingdom=Viruses;unclassified RNA viruses;unclassified RNA viruses ShiM-2016;species=Beihai picobirna-like virus 13;taxId=1922518	0	0	0	0	0	0	0	0	0	0	0	0	0	0	0	0	0	0	0	0	0	0	0	0	0	0	0	0	0	0	0	0	0	0	0	0	0	0	0	0	0	0	0	0	0	0	0	0	0
superkingdom=Viruses;unclassified RNA viruses;unclassified RNA viruses ShiM-2016;species=Beihai picorna-like virus 14;taxId=1922556	0	0	0	0	0	0	0	0	0	0	0	0	0	0	0	0	0	0	0	0	0	0	0	0	0	0	0	0	0	0	0	0	0	0	0	0	0	0	0	0	0	0	0	0	0	0	0	0	0
superkingdom=Viruses;unclassified RNA viruses;unclassified RNA viruses ShiM-2016;species=Beihai picorna-like virus 47;taxId=1922591	0	0	0	0	0	0	0	0	0	0	0	0	0	0	0	0	0	0	0	0	0	0	0	0	0	0	0	0	0	0	0	0	0	0	0	0	0	0	0	0	0	0	0	0	0	0	0	0	0
superkingdom=Viruses;unclassified RNA viruses;unclassified RNA viruses ShiM-2016;species=Beihai picorna-like virus 48;taxId=1922592	0	0	0	0	0	0	0	0	0	0	0	0	0	0	0	0	0	0	0	0	0	0	0	0	0	0	0	0	0	0	0	0	0	0	0	0	0	0	0	0	0	0	0	0	0	0	0	0	0
superkingdom=Viruses;unclassified RNA viruses;unclassified RNA viruses ShiM-2016;species=Beihai sobemo-like virus 25;taxId=1922697	0	0	0	0	0	0	0	0	0	0	0	0	0	0	0	0	0	0	0	0	0	0	0	0	0	0	0	0	0	0	0	0	0	0	0	0	0	0	0	0	0	0	0	0	0	0	0	0	0
superkingdom=Viruses;unclassified RNA viruses;unclassified RNA viruses ShiM-2016;species=Changjiang narna-like virus 3;taxId=1922778	0	0	0	0	0	0	0	0	0	0	0	0	0	0	0	0	0	0	0	0	0	0	0	0	0	0	0	0	0	0	0	0	0	0	0	0	0	0	0	0	0	0	0	0	0	0	0	0	0
superkingdom=Viruses;unclassified RNA viruses;unclassified RNA viruses ShiM-2016;species=Changjiang narna-like virus 4;taxId=1922779	0	0	0	0	0	0	0	0	0	0	0	0	0	0	0	0	0	0	0	0	0	0	0	0	0	0	0	0	0	0	0	0	0	0	0	0	0	0	0	0	0	0	0	0	0	0	0	0	0
superkingdom=Viruses;unclassified RNA viruses;unclassified RNA viruses ShiM-2016;species=Changjiang tombus-like virus 20;taxId=1922814	0	0	0	0	0	0	0	0	0	0	0	0	0	0	0	0	0	0	0	0	0	0	0	0	0	0	0	0	0	0	0	0	0	0	0	0	0	0	0	0	0	0	0	0	0	0	0	0	0
superkingdom=Viruses;unclassified RNA viruses;unclassified RNA viruses ShiM-2016;species=Changjiang tombus-like virus 21;taxId=1922815	0	0	0	0	0	0	0	0	0	0	0	0	0	0	0	0	0	0	0	0	0	0	0	0	0	0	0	0	0	0	0	0	0	0	0	0	0	0	0	0	0	0	0	0	0	0	0	0	0
superkingdom=Viruses;unclassified RNA viruses;unclassified RNA viruses ShiM-2016;species=Changjiang tombus-like virus 4;taxId=1922818	0	0	0	0	0	0	0	0	0	0	0	0	0	0	0	0	0	0	0	0	0	0	0	0	0	0	0	0	0	0	0	0	0	0	0	0	0	0	0	0	0	0	0	0	0	0	0	0	0
superkingdom=Viruses;unclassified RNA viruses;unclassified RNA viruses ShiM-2016;species=Changjiang tombus-like virus 5;taxId=1922819	0	0	0	0	0	0	0	0	0	0	0	0	0	0	0	0	0	0	0	0	0	0	0	0	0	0	0	0	0	0	0	0	0	0	0	0	0	0	0	0	0	0	0	0	0	0	0	0	0
superkingdom=Viruses;unclassified RNA viruses;unclassified RNA viruses ShiM-2016;species=Hubei narna-like virus 12;taxId=1922942	0	0	0	0	0	0	0	0	0	0	0	0	0	0	0	0	0	0	0	0	0	0	0	0	0	0	0	0	0	0	0	0	0	0	0	0	0	0	0	0	0	0	0	0	0	0	0	0	0
superkingdom=Viruses;unclassified RNA viruses;unclassified RNA viruses ShiM-2016;species=Hubei narna-like virus 22;taxId=1922953	0	0	0	0	0	0	0	0	0	0	0	0	0	0	0	0	0	0	0	0	0	0	0	0	0	0	0	0	0	0	0	0	0	0	0	0	0	0	0	0	0	0	0	0	0	0	0	0	0
superkingdom=Viruses;unclassified RNA viruses;unclassified RNA viruses ShiM-2016;species=Hubei partiti-like virus 31;taxId=1923038	0	0	0	0	0	0	0	0	0	0	0	0	0	0	0	0	0	0	0	0	0	0	0	0	0	0	0	0	0	0	0	0	0	0	0	0	0	0	0	0	0	0	0	0	0	0	0	0	0
superkingdom=Viruses;unclassified RNA viruses;unclassified RNA viruses ShiM-2016;species=Hubei tombus-like virus 5;taxId=1923292	0	0	0	0	0	0	0	0	0	0	0	0	0	0	0	0	0	0	0	0	0	0	0	0	0	0	0	0	0	0	0	0	0	0	0	0	0	0	0	0	0	0	0	0	0	0	0	0	0
superkingdom=Viruses;unclassified RNA viruses;unclassified RNA viruses ShiM-2016;species=Sanxia narna-like virus 1;taxId=1923360	0	0	0	0	0	0	0	0	0	0	0	0	0	0	0	0	0	0	0	0	0	0	0	0	0	0	0	0	0	0	0	0	0	0	0	0	0	0	0	0	0	0	0	0	0	0	0	0	0
superkingdom=Viruses;unclassified RNA viruses;unclassified RNA viruses ShiM-2016;species=Sanxia narna-like virus 2;taxId=1923361	0	0	0	0	0	0	0	0	0	0	0	0	0	0	0	0	0	0	0	0	0	0	0	0	0	0	0	0	0	0	0	0	0	0	0	0	0	0	0	0	0	0	0	0	0	0	0	0	0
superkingdom=Viruses;unclassified RNA viruses;unclassified RNA viruses ShiM-2016;species=Sanxia partiti-like virus 1;taxId=1923363	0	0	0	0	0	0	0	0	0	0	0	0	0	0	0	0	0	0	0	0	0	0	0	0	0	0	0	0	0	0	0	0	0	0	0	0	0	0	0	0	0	0	0	0	0	0	0	0	0
superkingdom=Viruses;unclassified RNA viruses;unclassified RNA viruses ShiM-2016;species=Sanxia picorna-like virus 7;taxId=1923376	0	0	0	0	0	0	0	0	0	0	0	0	0	0	0	0	0	0	0	0	0	0	0	0	0	0	0	0	0	0	0	0	0	0	0	0	0	0	0	0	0	0	0	0	0	0	0	0	0
superkingdom=Viruses;unclassified RNA viruses;unclassified RNA viruses ShiM-2016;species=Sanxia picorna-like virus 9;taxId=1923378	0	0	0	0	0	0	0	0	0	0	0	0	0	0	0	0	0	0	0	0	0	0	0	0	0	0	0	0	0	0	0	0	0	0	0	0	0	0	0	0	0	0	0	0	0	0	0	0	0
superkingdom=Viruses;unclassified RNA viruses;unclassified RNA viruses ShiM-2016;species=Shahe levi-like virus 3;taxId=1923428	0	0	0	0	0	0	0	0	0	0	0	0	0	0	0	0	0	0	0	0	0	0	0	0	0	0	0	0	0	0	0	0	0	0	0	0	0	0	0	0	0	0	0	0	0	0	0	0	0
superkingdom=Viruses;unclassified RNA viruses;unclassified RNA viruses ShiM-2016;species=Shahe picobirna-like virus 1;taxId=1923437	0	0	0	0	0	0	0	0	0	0	0	0	0	0	0	0	0	0	0	0	0	0	0	0	0	0	0	0	0	0	0	0	0	0	0	0	0	0	0	0	0	0	0	0	0	0	0	0	0
superkingdom=Viruses;unclassified RNA viruses;unclassified RNA viruses ShiM-2016;species=Wenling partiti-like virus 4;taxId=1923522	0	0	0	0	0	0	0	0	0	0	0	0	0	0	0	0	0	0	0	0	0	0	0	0	0	0	0	0	0	0	0	0	0	0	0	0	0	0	0	0	0	0	0	0	0	0	0	0	0
superkingdom=Viruses;unclassified RNA viruses;unclassified RNA viruses ShiM-2016;species=Wenzhou tombus-like virus 3;taxId=1923673	0	0	0	0	0	0	0	0	0	0	0	0	0	0	0	0	0	0	0	0	0	0	0	0	0	0	0	0	0	0	0	0	0	0	0	0	0	0	0	0	0	0	0	0	0	0	0	0	0
superkingdom=Viruses;unclassified RNA viruses;unclassified RNA viruses ShiM-2016;species=Wenzhou tombus-like virus 5;taxId=1923675	0	0	0	0	0	0	0	0	0	0	0	0	0	0	0	0	0	0	0	0	0	0	0	0	0	0	0	0	0	0	0	0	0	0	0	0	0	0	0	0	0	0	0	0	0	0	0	0	0
superkingdom=Viruses;unclassified phages;environmental samples;species=environmental Halophage eHP-28;taxId=1168829	0	0	0	0	0	0	0	0	0	0	0	0	0	0	0	0	0	0	0	0	0	0	0	0	0	0	0	0	0	0	0	0	0	0	0	0	0	0	0	0	0	0	0	0	0	0	0	0	0
superkingdom=Viruses;unclassified phages;environmental samples;species=environmental Halophage eHP-35;taxId=1168837	0	0	0	0	0	0	0	0	0	0	0	0	0	0	0	0	0	0	0	0	0	0	0	0	0	0	0	0	0	0	0	0	0	0	0	0	0	0	0	0	0	0	0	0	0	0	0	0	0
superkingdom=Viruses;unclassified phages;environmental samples;species=environmental Halophage eHP-40;taxId=1168843	0	0	0	0	0	0	0	0	0	0	0	0	0	0	0	0	0	0	0	0	0	0	0	0	0	0	0	0	0	0	0	0	0	0	0	0	0	0	0	0	0	0	0	0	0	0	0	0	0
superkingdom=Viruses;unclassified phages;environmental samples;species=uncultured phage;taxId=278008	0	0	0	0	0	0	0	0	0	0	0	0	0	0	0	0	0	0	0	0	0	0	0	0	0	0	0	0	0	0	0	0	0	0	0	0	0	0	0	0	0	0	0	0	0	0	0	0	0
superkingdom=Viruses;unclassified phages;species=Acinetobacter phage vB_AbaM_ME3;taxId=1837876	0	0	0	0	0	0	0	0	0	0	0	0	0	0	0	0	0	0	0	0	0	0	0	0	0	0	0	0	0	0	0	0	0	0	0	0	0	0	0	0	0	0	0	0	0	0	0	0	0
superkingdom=Viruses;unclassified phages;species=Alteromonas phage PB15;taxId=1913113	0	0	0	0	0	0	0	0	0	0	0	0	0	0	0	0	0	0	0	0	0	0	0	0	0	0	0	0	0	0	0	0	0	0	0	0	0	0	0	0	0	0	0	0	0	0	0	0	0
superkingdom=Viruses;unclassified phages;species=Bacillus phage vB_BtS_BMBtp14;taxId=1868826	0	0	0	0	0	0	0	0	0	0	0	0	0	0	0	0	0	0	0	0	0	0	0	0	0	0	0	0	0	0	0	0	0	0	0	0	0	0	0	0	0	0	0	0	0	0	0	0	0
superkingdom=Viruses;unclassified phages;species=Campylobacter phage PC5;taxId=1541690	0	0	0	0	0	0	0	0	0	0	0	0	0	0	0	0	0	0	0	0	0	0	0	0	0	0	0	0	0	0	0	0	0	0	0	0	0	0	0	0	0	0	0	0	0	0	0	0	0
superkingdom=Viruses;unclassified phages;species=Campylobacter phage vB_CjeM_Los1;taxId=1904491	0	0	0	0	0	0	0	0	0	0	0	0	0	0	0	0	0	0	0	0	0	0	0	0	0	0	0	0	0	0	0	0	0	0	0	0	0	0	0	0	0	0	0	0	0	0	0	0	0
superkingdom=Viruses;unclassified phages;species=Flavobacterium phage 1H;taxId=1792272	0	0	0	0	0	0	0	0	0	0	0	0	0	0	0	0	0	0	0	0	0	0	0	0	0	0	0	0	0	0	0	0	0	0	0	0	0	0	0	0	0	0	0	0	0	0	0	0	0
superkingdom=Viruses;unclassified phages;species=Flavobacterium phage FL-1;taxId=908820	0	0	0	0	0	0	0	0	0	0	0	0	0	0	0	0	0	0	0	0	0	0	0	0	0	0	0	0	0	0	46	0	0	0	0	0	0	0	0	0	0	0	0	0	0	0	0	0	0
superkingdom=Viruses;unclassified phages;species=Flavobacterium phage Fpv10;taxId=1814280	0	0	0	0	0	0	0	0	0	0	0	0	0	0	0	0	0	0	0	0	0	0	0	0	0	0	0	0	0	0	0	0	0	0	0	0	0	0	0	0	0	0	0	0	0	0	0	0	0
superkingdom=Viruses;unclassified phages;species=Flavobacterium phage Fpv11;taxId=1814281	0	0	0	0	0	0	0	0	0	0	0	0	0	0	0	0	0	0	0	0	0	0	0	0	0	0	0	0	0	0	0	0	0	0	0	0	0	0	0	0	0	0	0	0	0	0	0	0	0
superkingdom=Viruses;unclassified phages;species=Flavobacterium phage Fpv20;taxId=1814283	0	0	0	0	0	0	0	0	0	0	0	0	0	0	0	0	0	0	0	0	0	0	0	0	0	0	0	0	0	0	0	0	0	0	0	0	0	0	0	0	0	0	0	0	0	0	0	0	0
superkingdom=Viruses;unclassified phages;species=Flavobacterium phage Fpv2;taxId=1814282	0	0	0	0	0	0	0	0	0	0	0	0	0	0	0	0	0	0	0	0	0	0	0	0	0	0	0	0	0	0	0	0	0	0	0	0	0	0	0	0	0	0	0	0	0	0	0	0	0
superkingdom=Viruses;unclassified phages;species=Flavobacterium phage Fpv3;taxId=1814284	0	0	0	0	0	0	0	0	0	0	0	0	0	0	0	0	0	0	0	0	0	0	0	0	0	0	0	0	0	0	0	0	0	0	0	0	0	0	0	0	0	0	0	0	0	0	0	0	0
superkingdom=Viruses;unclassified phages;species=Freshwater phage uvFW-CGR-AMD-COM-C203;taxId=1838151	0	0	0	0	0	0	0	0	0	0	0	0	0	0	0	0	0	0	0	0	0	0	0	0	0	0	0	0	0	0	0	0	0	0	0	0	0	0	0	0	0	0	0	0	0	0	0	0	0
superkingdom=Viruses;unclassified phages;species=Lactobacillus phage Sal3;taxId=364254	0	0	0	0	0	0	0	0	0	0	0	0	0	0	0	0	0	0	0	0	0	0	0	0	0	0	0	0	0	0	0	0	0	0	0	0	0	0	0	0	0	0	0	0	0	0	0	0	0
superkingdom=Viruses;unclassified phages;species=Paracoccus phage Shpa;taxId=1647282	0	0	0	0	0	0	0	0	0	0	0	0	0	0	0	0	0	0	0	0	0	0	0	0	0	0	0	0	0	0	0	0	0	0	0	0	0	0	0	0	0	0	0	0	0	0	0	0	0
superkingdom=Viruses;unclassified phages;species=Pectobacterium phage CBB;taxId=1792242	0	0	0	0	0	0	0	0	0	0	0	0	0	0	0	0	0	0	0	0	0	0	0	0	0	0	0	0	0	0	0	0	0	0	0	0	0	0	0	0	0	0	0	0	0	0	0	0	0
superkingdom=Viruses;unclassified phages;species=Pseudoalteromonas phage PHS21;taxId=1955235	0	0	0	0	0	0	0	0	0	0	0	0	0	0	0	0	0	0	0	0	0	0	0	0	0	0	0	0	0	0	0	0	0	0	0	0	0	0	0	0	0	0	0	0	0	0	0	0	0
superkingdom=Viruses;unclassified phages;species=Pseudoalteromonas phage PHS3;taxId=1913111	0	0	0	0	0	0	0	0	0	0	0	0	0	0	0	0	0	0	0	0	0	0	0	0	0	0	0	0	0	0	0	0	0	0	0	0	0	0	0	0	0	0	0	0	0	0	0	0	0
superkingdom=Viruses;unclassified phages;species=Pseudomonas phage JBD90;taxId=1542118	0	0	0	0	0	0	0	0	0	0	0	0	0	0	0	0	0	0	0	0	0	0	0	0	0	0	0	0	0	0	0	0	0	0	0	0	0	0	0	0	0	0	0	0	0	0	0	0	0
superkingdom=Viruses;unclassified phages;species=Pseudomonas phage PA7;taxId=347330	0	0	0	0	0	0	0	0	0	0	0	0	0	0	0	0	0	0	0	0	0	0	0	0	0	0	0	0	0	0	0	0	0	0	0	0	0	0	0	0	0	0	0	0	0	0	0	0	0
superkingdom=Viruses;unclassified phages;species=Ralstonia phage RP12;taxId=1923889	0	0	0	0	0	0	0	0	0	0	0	0	0	0	0	0	0	0	0	0	0	0	0	0	0	0	0	0	0	0	170	0	0	0	0	0	0	0	0	0	0	0	0	0	0	0	0	0	0
superkingdom=Viruses;unclassified phages;species=Saccharopolyspora erythraea prophage pSE211;taxId=417290	0	0	0	0	0	0	0	0	0	0	0	0	0	0	0	0	0	0	0	0	0	0	0	0	0	0	0	0	0	0	0	0	0	0	0	0	0	0	0	0	0	0	0	0	0	0	0	0	0
superkingdom=Viruses;unclassified phages;species=Salmonella phage 64795_sal3;taxId=1813769	0	0	0	0	0	0	0	0	0	0	0	0	0	0	0	0	0	0	0	0	0	0	0	0	0	0	0	0	0	0	0	0	0	0	0	0	0	0	0	0	0	0	0	0	0	0	0	0	0
superkingdom=Viruses;unclassified phages;species=Stenotrophomonas phage vB_SmaS-DLP_6;taxId=1651816	0	0	0	0	0	0	0	0	0	0	0	0	0	0	0	0	0	0	0	0	0	0	0	0	0	0	0	0	0	0	0	0	0	0	0	0	0	0	0	0	0	0	0	0	0	0	0	0	0
superkingdom=Viruses;unclassified phages;species=Streptococcus phage 11865;taxId=870473	0	0	0	0	0	0	0	0	0	0	0	0	0	0	0	0	0	0	0	0	0	0	0	0	0	0	0	0	0	0	0	0	0	0	0	0	0	0	0	0	0	0	0	0	0	0	0	0	0
superkingdom=Viruses;unclassified phages;species=Streptococcus phage 2167;taxId=870475	0	0	0	0	0	0	0	0	0	0	0	0	0	0	0	0	0	0	0	0	0	0	0	0	0	0	0	0	0	0	0	0	0	0	0	0	0	0	0	0	0	0	0	0	0	0	0	0	0
superkingdom=Viruses;unclassified phages;species=Streptococcus phage DCC1738;taxId=1448273	0	0	0	0	0	0	0	0	0	0	0	0	0	0	0	0	0	0	0	0	0	0	0	0	0	0	0	0	0	0	0	0	0	0	0	0	0	0	0	0	0	0	0	0	0	0	0	0	0
superkingdom=Viruses;unclassified phages;species=Streptococcus phage IC1;taxId=1448276	0	0	0	0	0	0	0	0	0	0	0	0	0	0	0	0	0	0	0	0	0	0	0	0	0	0	0	0	0	0	0	0	0	0	0	0	0	0	0	0	0	0	0	0	0	0	0	0	0
superkingdom=Viruses;unclassified phages;species=Streptococcus phage K13;taxId=1448274	0	0	0	0	0	0	0	0	0	0	0	0	0	0	0	0	0	0	0	0	0	0	0	0	0	0	0	0	0	0	0	0	0	0	0	0	0	0	0	0	0	0	0	0	0	0	0	0	0
superkingdom=Viruses;unclassified phages;species=Streptococcus phage PhiSpn_200;taxId=890041	0	0	0	0	0	0	0	0	0	0	0	0	0	0	0	0	0	0	0	0	0	0	0	0	0	0	0	0	0	0	0	0	0	0	0	0	0	0	0	0	0	0	0	0	0	0	0	0	0
superkingdom=Viruses;unclassified phages;species=Streptococcus phage Str01;taxId=1933695	0	0	0	0	0	0	0	0	0	0	0	0	0	0	0	0	0	0	0	0	0	0	0	0	0	0	0	0	0	0	0	0	0	0	0	0	0	0	0	0	0	0	0	0	0	0	0	0	0
superkingdom=Viruses;unclassified phages;species=Streptococcus phage phi-m46.1;taxId=571950	0	0	0	0	0	0	0	0	0	0	0	0	0	0	0	0	0	0	0	0	0	0	0	0	0	0	0	0	0	0	0	0	0	0	0	0	0	0	0	0	0	0	0	0	0	0	0	0	0
superkingdom=Viruses;unclassified phages;species=Streptococcus phage phiARI0274b;taxId=1701816	0	0	0	0	0	0	0	0	0	0	0	0	0	0	0	0	0	0	0	0	0	0	0	0	0	0	0	0	0	0	0	0	0	0	0	0	0	0	0	0	0	0	0	0	0	0	0	0	0
superkingdom=Viruses;unclassified phages;species=Streptococcus phage phiARI0285-1;taxId=1701817	0	0	0	0	0	0	0	0	0	0	0	0	0	0	0	0	0	0	0	0	0	0	0	0	0	0	0	0	0	0	0	0	0	0	0	0	0	0	0	0	0	0	0	0	0	0	0	0	0
superkingdom=Viruses;unclassified phages;species=Streptococcus phage phiARI0285-3;taxId=1701819	0	0	0	0	0	0	0	0	0	0	0	0	0	0	0	0	0	0	0	0	0	0	0	0	0	0	0	0	0	0	0	0	0	0	0	0	0	0	0	0	0	0	0	0	0	0	0	0	0
superkingdom=Viruses;unclassified phages;species=Streptococcus phage phiARI0460-2;taxId=1701825	0	0	0	0	0	0	0	0	0	0	0	0	0	0	0	0	0	0	0	0	0	0	0	0	0	0	0	0	0	0	0	0	0	0	0	0	0	0	0	0	0	0	0	0	0	0	0	0	0
superkingdom=Viruses;unclassified phages;species=Streptococcus phage phiARI0462;taxId=1701826	0	0	0	0	0	0	0	0	0	0	0	0	0	0	0	0	0	0	0	0	0	0	0	0	0	0	0	0	0	0	0	0	0	0	0	0	0	0	0	0	0	0	0	0	0	0	0	0	0
superkingdom=Viruses;unclassified phages;species=Streptococcus phage phiARI0468-2;taxId=1701828	0	0	0	0	0	0	0	0	0	0	0	0	0	0	0	0	0	0	0	0	0	0	0	0	0	0	0	0	0	0	0	0	0	0	0	0	0	0	0	0	0	0	0	0	0	0	0	0	0
superkingdom=Viruses;unclassified phages;species=Streptococcus phage phiARI0468b-3;taxId=1701831	0	0	0	0	0	0	0	0	0	0	0	0	0	0	0	0	0	0	0	0	0	0	0	0	0	0	0	0	0	0	0	0	0	0	0	0	0	0	0	0	0	0	0	0	0	0	0	0	0
superkingdom=Viruses;unclassified phages;species=Streptococcus phage phiARI0639b;taxId=1701836	0	0	0	0	0	0	0	0	0	0	0	0	0	0	0	0	0	0	0	0	0	0	0	0	0	0	0	0	0	0	0	0	0	0	0	0	0	0	0	0	0	0	0	0	0	0	0	0	0
superkingdom=Viruses;unclassified phages;species=Streptococcus phage phiARI0831b;taxId=1701841	0	0	0	0	0	0	0	0	0	0	0	0	0	0	0	0	0	0	0	0	0	0	0	0	0	0	0	0	0	0	0	0	0	0	0	0	0	0	0	0	0	0	0	0	0	0	0	0	0
superkingdom=Viruses;unclassified phages;species=Streptococcus phage phiARI0995b;taxId=1701844	0	0	0	0	0	0	0	0	0	0	0	0	0	0	0	0	0	0	0	0	0	0	0	0	0	0	0	0	0	0	0	0	0	0	0	0	0	0	0	0	0	0	0	0	0	0	0	0	0
superkingdom=Viruses;unclassified phages;species=Streptococcus phage phiBHN167;taxId=1267169	0	0	0	0	0	0	0	0	0	0	0	0	0	0	0	0	0	0	0	0	0	0	0	0	0	0	0	0	0	0	0	0	0	0	0	0	0	0	0	0	0	0	0	0	0	0	0	0	0
superkingdom=Viruses;unclassified phages;species=Tenacibaculum phage pT24;taxId=1880590	0	0	0	0	0	0	0	0	0	0	0	0	0	0	0	0	0	0	0	0	0	0	0	0	0	0	0	0	0	0	0	0	0	0	0	0	0	0	0	0	0	0	0	0	0	0	0	0	0
superkingdom=Viruses;unclassified phages;species=Vibrio phage RYC;taxId=1653734	0	0	0	0	0	0	0	0	0	0	0	0	0	0	0	0	0	0	0	0	0	0	0	0	0	0	0	0	0	0	0	0	0	0	0	0	0	0	0	0	0	0	0	0	0	0	0	0	0
superkingdom=Viruses;unclassified phages;species=Vibrio phage VCPH;taxId=1674945	0	0	0	0	0	0	0	0	0	0	0	0	0	0	0	0	0	0	0	0	0	0	0	0	0	0	0	0	0	0	0	0	0	0	0	0	0	0	0	0	0	0	0	0	0	0	0	0	0
superkingdom=Viruses;unclassified phages;species=Vibrio phage VPp1;taxId=1524880	0	0	0	0	0	0	0	0	0	0	0	0	0	0	0	0	0	0	0	0	0	0	0	0	0	0	0	0	0	0	0	0	0	0	0	0	0	0	0	0	0	0	0	0	0	0	0	0	0
superkingdom=Viruses;unclassified phages;species=unidentified phage;taxId=38018	0	0	0	0	0	0	0	0	0	0	0	0	0	0	0	0	0	0	0	0	0	0	0	0	0	0	0	0	0	0	0	0	0	0	0	0	0	0	0	0	0	0	0	0	0	0	0	0	0
superkingdom=Viruses;unclassified viruses;Smacovirusgroup;species=Human smacovirus 1;taxId=1595998	0	0	0	0	0	0	0	0	0	0	0	0	0	0	0	0	0	0	0	0	0	0	0	0	0	0	0	0	0	0	0	0	0	0	0	0	0	0	0	0	0	0	0	0	0	0	0	0	0
superkingdom=Viruses;unclassified viruses;family=Genomoviridae;genus=Gemycircularvirus;unclassified Gemycircularvirus;species=Faeces associated gemycircularvirus 15;taxId=1843735	0	0	0	0	0	0	0	0	0	0	0	0	0	0	0	0	0	0	0	0	0	0	0	0	0	0	0	0	0	0	0	0	0	0	0	0	0	0	0	0	0	0	0	0	0	0	0	0	0
superkingdom=Viruses;unclassified viruses;species=CHIV14;taxId=1608440	0	0	0	0	0	0	0	0	0	0	0	0	0	0	0	0	0	0	0	0	0	0	0	0	0	0	0	0	0	0	0	0	0	0	0	0	0	0	0	0	0	0	0	0	0	0	0	0	0
superkingdom=Viruses;unclassified viruses;species=Carascovirus SF1;taxId=1424633	0	0	0	0	0	0	0	0	0	0	0	0	0	0	0	0	0	0	0	0	0	0	0	0	0	0	0	0	0	0	0	0	0	0	0	0	0	0	0	0	0	0	0	0	0	0	0	0	0
superkingdom=Viruses;unclassified viruses;species=Daphnia mendotae-associated satellite virus;taxId=1299315	0	0	0	0	0	0	0	0	0	0	0	0	0	0	0	0	0	0	0	0	0	0	0	0	0	0	0	0	0	0	0	0	0	0	0	0	0	0	0	0	0	0	0	0	0	0	0	0	0
superkingdom=Viruses;unclassified viruses;species=Diporeia sp. associated circular virus;taxId=1299317	0	0	0	0	0	0	0	0	0	0	0	0	0	0	0	0	0	0	0	0	0	0	0	0	0	0	0	0	0	0	0	0	0	0	0	0	0	0	0	0	0	0	0	0	0	0	0	0	0
superkingdom=Viruses;unclassified viruses;species=IAS virus;taxId=1450749	0	0	0	0	0	0	0	0	0	0	0	0	0	0	0	0	0	0	0	0	0	0	0	0	0	0	0	0	0	0	0	0	0	0	0	0	0	0	0	0	0	0	0	0	0	0	0	0	0
superkingdom=Viruses;unclassified viruses;species=Lake Sarah-associated circular molecule 8;taxId=1685733	0	0	0	0	0	0	0	0	0	0	0	0	0	0	0	0	0	0	0	0	0	0	0	0	0	0	0	0	0	0	0	0	0	0	0	0	0	0	0	0	0	0	0	0	0	0	0	0	0
superkingdom=Viruses;unclassified viruses;species=Lake Sarah-associated circular molecule 9;taxId=1685734	0	0	0	0	0	0	0	0	0	0	0	0	0	0	0	0	0	0	0	0	0	0	0	0	0	0	0	0	0	0	0	0	0	0	0	0	0	0	0	0	0	0	0	0	0	0	0	0	0
superkingdom=Viruses;unclassified viruses;species=Lake Sarah-associated circular virus-1;taxId=1685735	0	0	0	0	0	0	0	0	0	0	0	0	0	0	0	0	0	0	0	0	0	0	0	0	0	0	0	0	0	0	0	0	0	0	0	0	0	0	0	0	0	0	0	0	0	0	0	0	0
superkingdom=Viruses;unclassified viruses;species=Lake Sarah-associated circular virus-27;taxId=1685754	0	0	0	0	0	0	0	0	0	0	0	0	0	0	0	0	0	0	0	0	0	0	0	0	0	0	0	0	0	0	0	0	0	0	0	0	0	0	0	0	0	0	0	0	0	0	0	0	0
superkingdom=Viruses;unclassified viruses;species=Lake Sarah-associated circular virus-28;taxId=1685755	0	0	0	0	0	0	0	0	0	0	0	0	0	0	0	0	0	0	0	0	0	0	0	0	0	0	0	0	0	0	0	0	0	0	0	0	0	0	0	0	0	0	0	0	0	0	0	0	0
superkingdom=Viruses;unclassified viruses;species=Lake Sarah-associated circular virus-41;taxId=1685770	0	0	0	0	0	0	0	0	0	0	0	0	0	0	0	0	0	0	0	0	0	0	0	0	0	0	0	0	0	0	0	0	0	0	0	0	0	0	0	0	0	0	0	0	0	0	0	0	0
superkingdom=Viruses;unclassified viruses;species=Lake Sarah-associated circular virus-45;taxId=1685774	0	0	0	0	0	0	0	0	0	0	0	0	0	0	0	0	0	0	0	0	0	0	0	0	0	0	0	0	0	0	0	0	0	0	0	0	0	0	0	0	0	0	0	0	0	0	0	0	0
superkingdom=Viruses;unclassified viruses;species=Lake Sarah-associated circular virus-48;taxId=1685777	0	0	0	0	0	0	0	0	0	0	0	0	0	0	0	0	0	0	0	0	0	0	0	0	0	0	0	0	0	0	0	0	0	0	0	0	0	0	0	0	0	0	0	0	0	0	0	0	0
superkingdom=Viruses;unclassified viruses;species=Lake Sarah-associated circular virus-6;taxId=1685783	0	0	0	0	0	0	0	0	0	0	0	0	0	0	0	0	0	0	0	0	0	0	0	0	0	0	0	0	0	0	0	0	0	0	0	0	0	0	0	0	0	0	0	0	0	0	0	0	0
superkingdom=Viruses;unclassified viruses;species=Lake Sarah-associated circular virus-7;taxId=1685784	0	0	0	0	0	0	0	0	0	0	0	0	0	0	0	0	0	0	0	0	0	0	0	0	0	0	0	0	0	0	0	0	0	0	0	0	0	0	0	0	0	0	0	0	0	0	0	0	0
superkingdom=Viruses;unclassified viruses;species=Mosquito VEM virus SDRBAJ;taxId=1034806	0	0	0	0	0	0	0	0	0	0	0	0	0	0	0	0	0	0	0	0	0	0	0	0	0	0	0	0	0	0	0	0	0	0	0	0	0	0	0	0	0	0	0	0	0	0	0	0	0
superkingdom=Viruses;unclassified viruses;species=Pacific flying fox associated multicomponent virus;taxId=1796003	0	0	0	0	0	0	0	0	0	0	0	0	0	0	0	0	0	0	0	0	0	0	0	0	0	0	0	0	0	0	0	0	0	0	0	0	0	0	0	0	0	0	0	0	0	0	0	0	0
superkingdom=Viruses;unclassified viruses;species=Pacific flying fox faeces associated circular DNA virus-4;taxId=1796013	0	0	0	0	0	0	0	0	0	0	0	0	0	0	0	0	0	0	0	0	0	0	0	0	0	0	0	0	0	0	0	0	0	0	0	0	0	0	0	0	0	0	0	0	0	0	0	0	0
superkingdom=Viruses;unclassified viruses;species=Phytophthora parasitica virus;taxId=1608451	0	0	0	0	0	0	0	0	0	0	0	0	0	0	0	0	0	0	0	0	0	0	0	0	0	0	0	0	0	0	0	0	0	0	0	0	0	0	0	0	0	0	0	0	0	0	0	0	0
superkingdom=Viruses;unclassified viruses;species=Sewage-associated circular DNA virus-11;taxId=1519387	0	0	0	0	0	0	0	0	0	0	0	0	0	0	0	0	0	0	0	0	0	0	0	0	0	0	0	0	0	0	0	0	0	0	0	0	0	0	0	0	0	0	0	0	0	0	0	0	0
superkingdom=Viruses;unclassified viruses;species=Sewage-associated circular DNA virus-14;taxId=1519390	0	0	0	0	0	0	0	0	0	0	0	0	0	0	0	0	0	0	0	0	0	0	0	0	0	0	0	0	0	0	0	0	0	0	0	0	0	0	0	0	0	0	0	0	0	0	0	0	0
superkingdom=Viruses;unclassified viruses;species=Sewage-associated circular DNA virus-4;taxId=1519393	0	0	0	0	0	0	0	0	0	0	0	0	0	0	0	0	0	0	0	0	0	0	0	0	0	0	0	0	0	0	0	0	0	0	0	0	0	0	0	0	0	0	0	0	0	0	0	0	0
superkingdom=Viruses;unclassified viruses;species=Sewage-associated circular DNA virus-6;taxId=1519395	0	0	0	0	0	0	0	0	0	0	0	0	0	0	0	0	0	0	0	0	0	0	0	0	0	0	0	0	0	0	0	0	0	0	0	0	0	0	0	0	0	0	0	0	0	0	0	0	0
superkingdom=Viruses;unclassified viruses;species=Sewage-associated circular DNA virus-7;taxId=1519396	0	0	0	0	0	0	0	0	0	0	0	0	0	0	0	0	0	0	0	0	0	0	0	0	0	0	0	0	0	0	0	0	0	0	0	0	0	0	0	0	0	0	0	0	0	0	0	0	0
superkingdom=Viruses;unclassified viruses;species=Sewage-associated circular DNA virus-8;taxId=1519397	0	0	0	0	0	0	0	0	0	0	0	0	0	0	0	0	0	0	0	0	0	0	0	0	0	0	0	0	0	0	0	0	0	0	0	0	0	0	0	0	0	0	0	0	0	0	0	0	0
superkingdom=Viruses;unclassified viruses;species=Virus Chimp162;taxId=745107	0	0	0	0	0	0	0	0	0	0	0	0	0	0	0	0	0	0	0	0	0	0	0	0	0	0	0	0	0	0	0	0	0	0	0	0	0	0	0	0	0	0	0	0	0	0	0	0	0
superkingdom=Viruses;unclassified viruses;species=Virus Rctr41k;taxId=1924549	0	0	0	0	0	0	0	0	0	0	0	0	0	0	0	0	0	0	0	0	0	0	0	0	0	0	0	0	0	0	0	0	0	0	0	0	0	0	0	0	0	0	0	0	0	0	0	0	0
[truncated: 726 more columns]
