# Supplementary material for: Maximal viral information recovery from sequence data using VirMAP
Source: Nat Commun. 2018 Aug 10;9:3205. doi: 10.1038/s41467-018-05658-8 (PMC6086868; doi:10.1038/s41467-018-05658-8)
Supplement: Supplementary file 12 — Supplementary Data 10 [file 41467_2018_5658_MOESM12_ESM.xlsx]

## Sheet: Brazil.VirmapTable.All
VirMAP analysis of the Brazil dataset including subsamples at 10%, 1%, and 0.1%
Virus	SRR5868316	SRR5868316.score.ratio	SRR5868316.001.x1	SRR5868316.001.x1.score.ratio	SRR5868316.001.x10	SRR5868316.001.x10.score.ratio	SRR5868316.001.x2	SRR5868316.001.x2.score.ratio	SRR5868316.001.x3	SRR5868316.001.x3.score.ratio	SRR5868316.001.x4	SRR5868316.001.x4.score.ratio	SRR5868316.001.x5	SRR5868316.001.x5.score.ratio	SRR5868316.001.x6	SRR5868316.001.x6.score.ratio	SRR5868316.001.x7	SRR5868316.001.x7.score.ratio	SRR5868316.001.x8	SRR5868316.001.x8.score.ratio	SRR5868316.001.x9	SRR5868316.001.x9.score.ratio	SRR5868316.01.x1	SRR5868316.01.x1.score.ratio	SRR5868316.01.x10	SRR5868316.01.x10.score.ratio	SRR5868316.01.x2	SRR5868316.01.x2.score.ratio	SRR5868316.01.x3	SRR5868316.01.x3.score.ratio	SRR5868316.01.x4	SRR5868316.01.x4.score.ratio	SRR5868316.01.x5	SRR5868316.01.x5.score.ratio	SRR5868316.01.x6	SRR5868316.01.x6.score.ratio	SRR5868316.01.x7	SRR5868316.01.x7.score.ratio	SRR5868316.01.x8	SRR5868316.01.x8.score.ratio	SRR5868316.01.x9	SRR5868316.01.x9.score.ratio	SRR5868316.1.x1	SRR5868316.1.x1.score.ratio	SRR5868316.1.x10	SRR5868316.1.x10.score.ratio	SRR5868316.1.x2	SRR5868316.1.x2.score.ratio	SRR5868316.1.x3
superkingdom=Viruses;Retro-transcribing viruses;family=Caulimoviridae;genus=Caulimovirus;species=Cauliflower mosaic virus;taxId=10641	0	0	0	0	0	0	0	0	0	0	0	0	0	0	0	0	0	0	0	0	0	0	0	0	0	0	0	0	0	0	0	0	0	0	0	0	0	0	0	0	0	0	0	0	0	0	0	0	0
superkingdom=Viruses;Retro-transcribing viruses;family=Retroviridae;subfamily=Orthoretrovirinae;genus=Gammaretrovirus;Mammalian gammaretrovirus group;Replication competent viruses;species=Murine leukemia virus;taxId=11786	0	0	0	0	0	0	0	0	0	0	0	0	0	0	0	0	0	0	0	0	0	0	0	0	0	0	0	0	0	0	0	0	0	0	0	0	0	0	0	0	0	0	0	0	0	0	0	0	0
superkingdom=Viruses;Virus-associated RNAs;species=Cucurbit aphid borne yellows virus associated RNA;taxId=1611875	0	0	0	0	0	0	0	0	0	0	0	0	0	0	0	0	0	0	0	0	0	0	0	0	0	0	0	0	0	0	0	0	0	0	0	0	0	0	0	0	0	0	0	0	0	0	0	0	0
superkingdom=Viruses;dsDNA viruses, no RNA stage;family=Baculoviridae;genus=Alphabaculovirus;species=Autographa californica multiple nucleopolyhedrovirus;Autographa californica nucleopolyhedrovirus;taxId=46015	0	0	0	0	0	0	0	0	0	0	0	0	0	0	0	0	0	0	0	0	0	0	0	0	0	0	0	0	0	0	0	0	0	0	0	0	0	0	0	0	0	0	0	0	0	0	0	0	0
superkingdom=Viruses;dsDNA viruses, no RNA stage;family=Baculoviridae;genus=Alphabaculovirus;species=Autographa californica multiple nucleopolyhedrovirus;taxId=307456	0	0	0	0	0	0	0	0	0	0	0	0	0	0	0	0	0	0	0	0	0	0	0	0	0	0	0	0	0	0	0	0	0	0	0	0	0	0	0	0	0	0	0	0	0	0	0	0	0
superkingdom=Viruses;dsDNA viruses, no RNA stage;family=Mimiviridae;genus=Mimivirus;species=Acanthamoeba polyphaga mimivirus;taxId=212035	0	0	0	0	0	0	0	0	0	0	0	0	0	0	0	0	0	0	0	0	0	0	0	0	0	0	0	0	0	0	0	0	0	0	0	0	0	0	0	0	0	0	0	0	0	0	0	0	0
superkingdom=Viruses;dsDNA viruses, no RNA stage;family=Papillomaviridae;genus=Betapapillomavirus;species=Betapapillomavirus 3;Human papillomavirus type 49;taxId=10616	0	0	0	0	0	0	0	0	0	0	0	0	0	0	0	0	0	0	0	0	0	0	0	0	0	0	0	0	0	0	0	0	0	0	0	0	0	0	0	0	0	0	0	0	0	0	0	0	0
superkingdom=Viruses;dsDNA viruses, no RNA stage;family=Poxviridae;subfamily=Chordopoxvirinae;genus=Orthopoxvirus;species=Cowpox virus;taxId=10243	0	0	0	0	0	0	0	0	0	0	0	0	0	0	0	0	0	0	0	0	0	0	0	0	0	0	0	0	0	0	0	0	0	0	0	0	0	0	0	0	0	0	0	0	0	0	0	0	0
superkingdom=Viruses;dsDNA viruses, no RNA stage;family=Poxviridae;subfamily=Chordopoxvirinae;genus=Orthopoxvirus;taxId=10242	0	0	0	0	0	0	0	0	0	0	0	0	0	0	0	0	0	0	0	0	0	0	0	0	0	0	0	0	0	0	0	0	0	0	0	0	0	0	0	0	0	0	0	0	0	0	0	0	0
superkingdom=Viruses;dsDNA viruses, no RNA stage;order=Caudovirales;family=Myoviridae;genus=Felixo1virus;species=Erwinia phage phiEa21-4;taxId=557393	0	0	0	0	0	0	0	0	0	0	0	0	0	0	0	0	0	0	0	0	0	0	0	0	0	0	0	0	0	0	0	0	0	0	0	0	0	0	0	0	0	0	0	0	0	0	0	0	0
superkingdom=Viruses;dsDNA viruses, no RNA stage;order=Caudovirales;family=Myoviridae;genus=Secunda5virus;species=Aeromonas virus AS4;Aeromonas phage phiAS4;taxId=879628	0	0	0	0	0	0	0	0	0	0	0	0	0	0	0	0	0	0	0	0	0	0	0	0	0	0	0	0	0	0	0	0	0	0	0	0	0	0	0	0	0	0	0	0	0	0	0	0	0
superkingdom=Viruses;dsDNA viruses, no RNA stage;order=Caudovirales;family=Myoviridae;genus=Secunda5virus;species=Aeromonas virus Aes12;Aeromonas phage Aes012;taxId=1198014	28	95.391	0	0	0	0	0	0	0	0	0	0	0	0	0	0	0	0	0	0	0	0	0	0	0	0	0	0	0	0	0	0	0	0	0	0	0	0	0	0	0	0	0	0	0	0	0	0	0
superkingdom=Viruses;dsDNA viruses, no RNA stage;order=Caudovirales;family=Myoviridae;genus=Secunda5virus;taxId=1921527	0	0	0	0	0	0	0	0	0	0	0	0	0	0	0	0	0	0	0	0	0	0	0	0	0	0	0	0	0	0	0	0	0	0	0	0	0	0	0	0	0	0	0	0	0	0	0	0	0
superkingdom=Viruses;dsDNA viruses, no RNA stage;order=Caudovirales;family=Myoviridae;genus=Vi1virus;species=Shigella phage Ag3;taxId=637730	0	0	0	0	0	0	0	0	0	0	0	0	0	0	0	0	0	0	0	0	0	0	0	0	0	0	0	0	0	0	0	0	0	0	0	0	0	0	0	0	0	0	0	0	0	0	0	0	0
superkingdom=Viruses;dsDNA viruses, no RNA stage;order=Caudovirales;family=Myoviridae;subfamily=Tevenvirinae;genus=Sp18virus;species=Escherichia virus VR7;Escherichia phage vB_EcoM_VR7;taxId=700939	0	0	0	0	0	0	0	0	0	0	0	0	0	0	0	0	0	0	0	0	0	0	0	0	0	0	0	0	0	0	0	0	0	0	0	0	0	0	0	0	0	0	0	0	0	0	0	0	0
superkingdom=Viruses;dsDNA viruses, no RNA stage;order=Caudovirales;family=Myoviridae;subfamily=Tevenvirinae;genus=T4virus;unclassified T4virus;species=Acinetobacter phage Ac42;taxId=762660	0	0	0	0	0	0	0	0	0	0	0	0	0	0	0	0	0	0	0	0	0	0	0	0	0	0	0	0	0	0	0	0	0	0	0	0	0	0	0	0	0	0	0	0	0	0	0	0	0
superkingdom=Viruses;dsDNA viruses, no RNA stage;order=Caudovirales;family=Myoviridae;subfamily=Tevenvirinae;genus=T4virus;unclassified T4virus;species=Acinetobacter phage Acj61;taxId=760732	180	90.92	0	0	0	0	0	0	0	0	0	0	0	0	0	0	0	0	0	0	0	0	0	0	0	0	0	0	0	0	0	0	0	0	0	0	0	0	0	0	0	0	14	97.468	0	0	22	91.337	0
superkingdom=Viruses;dsDNA viruses, no RNA stage;order=Caudovirales;family=Myoviridae;subfamily=Tevenvirinae;genus=T4virus;unclassified T4virus;species=Acinetobacter phage Acj9;taxId=760939	50	91.097	0	0	0	0	0	0	0	0	0	0	0	0	0	0	0	0	0	0	0	0	0	0	0	0	0	0	0	0	0	0	0	0	0	0	0	0	0	0	0	0	0	0	0	0	11	87.322	0
superkingdom=Viruses;dsDNA viruses, no RNA stage;order=Caudovirales;family=Myoviridae;subfamily=Tevenvirinae;genus=T4virus;unclassified T4virus;species=Cronobacter phage vB_CsaM_GAP161;taxId=1141138	0	0	0	0	0	0	0	0	0	0	0	0	0	0	0	0	0	0	0	0	0	0	0	0	0	0	0	0	0	0	0	0	0	0	0	0	0	0	0	0	0	0	0	0	0	0	0	0	0
superkingdom=Viruses;dsDNA viruses, no RNA stage;order=Caudovirales;family=Myoviridae;subfamily=Tevenvirinae;genus=T4virus;unclassified T4virus;species=Sinorhizobium phage phiM19;taxId=1647404	0	0	0	0	0	0	0	0	0	0	0	0	0	0	0	0	0	0	0	0	0	0	0	0	0	0	0	0	0	0	0	0	0	0	0	0	0	0	0	0	0	0	0	0	0	0	0	0	0
superkingdom=Viruses;dsDNA viruses, no RNA stage;order=Caudovirales;family=Myoviridae;subfamily=Tevenvirinae;genus=T4virus;unclassified T4virus;taxId=329380	0	0	0	0	0	0	0	0	0	0	0	0	0	0	0	0	0	0	0	0	0	0	0	0	0	0	0	0	0	0	0	0	0	0	0	0	0	0	0	0	0	0	0	0	0	0	0	0	0
superkingdom=Viruses;dsDNA viruses, no RNA stage;order=Caudovirales;family=Myoviridae;subfamily=Vequintavirinae;genus=Se1virus;taxId=1914851	0	0	0	0	0	0	0	0	0	0	0	0	0	0	0	0	0	0	0	0	0	0	0	0	0	0	0	0	0	0	0	0	0	0	0	0	0	0	0	0	0	0	8	67.115	0	0	0	0	0
superkingdom=Viruses;dsDNA viruses, no RNA stage;order=Caudovirales;family=Myoviridae;subfamily=Vequintavirinae;taxId=1911928	0	0	0	0	0	0	0	0	0	0	0	0	0	0	0	0	0	0	0	0	0	0	0	0	0	0	0	0	0	0	0	0	0	0	0	0	0	0	0	0	0	0	0	0	0	0	0	0	0
superkingdom=Viruses;dsDNA viruses, no RNA stage;order=Caudovirales;family=Myoviridae;taxId=10662	0	0	0	0	0	0	0	0	0	0	0	0	0	0	0	0	0	0	0	0	0	0	0	0	0	0	0	0	0	0	0	0	0	0	0	0	0	0	0	0	0	0	23	86.098	0	0	0	0	0
superkingdom=Viruses;dsDNA viruses, no RNA stage;order=Caudovirales;family=Myoviridae;unclassified Myoviridae;species=Acinetobacter phage AB1;taxId=889876	0	0	0	0	0	0	0	0	0	0	0	0	0	0	0	0	0	0	0	0	0	0	0	0	0	0	0	0	0	0	0	0	0	0	0	0	0	0	0	0	0	0	0	0	0	0	0	0	0
superkingdom=Viruses;dsDNA viruses, no RNA stage;order=Caudovirales;family=Myoviridae;unclassified Myoviridae;species=Acinetobacter phage YMC13/03/R2096;taxId=1560342	12	62.329	0	0	0	0	0	0	0	0	0	0	0	0	0	0	0	0	0	0	0	0	0	0	0	0	0	0	0	0	0	0	0	0	0	0	0	0	0	0	0	0	0	0	0	0	0	0	0
superkingdom=Viruses;dsDNA viruses, no RNA stage;order=Caudovirales;family=Myoviridae;unclassified Myoviridae;species=Acinetobacter phage vB_AbaM_IME200;taxId=1735582	0	0	0	0	0	0	0	0	0	0	0	0	0	0	0	0	0	0	0	0	0	0	0	0	0	0	0	0	0	0	0	0	0	0	0	0	0	0	0	0	0	0	0	0	0	0	0	0	0
superkingdom=Viruses;dsDNA viruses, no RNA stage;order=Caudovirales;family=Myoviridae;unclassified Myoviridae;species=Aeromonas phage pAh6-C;taxId=1505227	18	84.319	0	0	0	0	0	0	0	0	0	0	0	0	0	0	0	0	0	0	0	0	0	0	0	0	0	0	0	0	0	0	0	0	0	0	0	0	0	0	0	0	0	0	0	0	0	0	0
superkingdom=Viruses;dsDNA viruses, no RNA stage;order=Caudovirales;family=Myoviridae;unclassified Myoviridae;species=Aeromonas phage vB_AsaM-56;taxId=1127514	27	78.361	0	0	0	0	0	0	0	0	0	0	0	0	0	0	0	0	0	0	0	0	0	0	0	0	0	0	0	0	0	0	0	0	0	0	0	0	0	0	0	0	0	0	0	0	0	0	0
superkingdom=Viruses;dsDNA viruses, no RNA stage;order=Caudovirales;family=Myoviridae;unclassified Myoviridae;species=Citrobacter phage Michonne;taxId=1675603	0	0	0	0	0	0	0	0	0	0	0	0	0	0	0	0	0	0	0	0	0	0	0	0	0	0	0	0	0	0	0	0	0	0	0	0	0	0	0	0	0	0	0	0	0	0	0	0	0
superkingdom=Viruses;dsDNA viruses, no RNA stage;order=Caudovirales;family=Myoviridae;unclassified Myoviridae;species=Citrobacter phage Moogle;taxId=1540094	12	91.465	0	0	0	0	0	0	0	0	0	0	0	0	0	0	0	0	0	0	0	0	0	0	0	0	0	0	0	0	0	0	0	0	0	0	0	0	0	0	0	0	0	0	0	0	0	0	0
superkingdom=Viruses;dsDNA viruses, no RNA stage;order=Caudovirales;family=Myoviridae;unclassified Myoviridae;species=Erwinia phage vB_EamM-Y2;taxId=1051676	0	0	0	0	0	0	0	0	0	0	0	0	0	0	0	0	0	0	0	0	0	0	0	0	0	0	0	0	0	0	0	0	0	0	0	0	0	0	0	0	0	0	0	0	0	0	0	0	0
superkingdom=Viruses;dsDNA viruses, no RNA stage;order=Caudovirales;family=Myoviridae;unclassified Myoviridae;species=Escherichia phage slur16;taxId=1720495	0	0	0	0	0	0	0	0	0	0	0	0	0	0	0	0	0	0	0	0	0	0	0	0	0	0	0	0	0	0	0	0	0	0	0	0	0	0	0	0	0	0	0	0	0	0	0	0	0
superkingdom=Viruses;dsDNA viruses, no RNA stage;order=Caudovirales;family=Myoviridae;unclassified Myoviridae;species=Escherichia phage vB_EcoM_Alf5;taxId=1873990	0	0	0	0	0	0	0	0	0	0	0	0	0	0	0	0	0	0	0	0	0	0	0	0	0	0	0	0	0	0	0	0	0	0	0	0	0	0	0	0	0	0	0	0	0	0	0	0	0
superkingdom=Viruses;dsDNA viruses, no RNA stage;order=Caudovirales;family=Myoviridae;unclassified Myoviridae;species=Klebsiella phage 0507-KN2-1;taxId=1206545	0	0	0	0	0	0	0	0	0	0	0	0	0	0	0	0	0	0	0	0	0	0	0	0	0	0	0	0	0	0	0	0	0	0	0	0	0	0	0	0	0	0	0	0	0	0	0	0	0
superkingdom=Viruses;dsDNA viruses, no RNA stage;order=Caudovirales;family=Myoviridae;unclassified Myoviridae;species=Klebsiella phage JD001;taxId=1236000	0	0	0	0	0	0	0	0	0	0	0	0	0	0	0	0	0	0	0	0	0	0	0	0	0	0	0	0	0	0	0	0	0	0	0	0	0	0	0	0	0	0	0	0	0	0	0	0	0
superkingdom=Viruses;dsDNA viruses, no RNA stage;order=Caudovirales;family=Myoviridae;unclassified Myoviridae;species=Klebsiella phage vB_KpnM_KB57;taxId=1719140	128	94.517	0	0	0	0	0	0	0	0	0	0	0	0	0	0	0	0	0	0	0	0	0	0	0	0	0	0	0	0	0	0	0	0	0	0	0	0	0	0	0	0	9	90.915	14	93.546	10	96.598	13
superkingdom=Viruses;dsDNA viruses, no RNA stage;order=Caudovirales;family=Myoviridae;unclassified Myoviridae;species=Lactobacillus phage LfeInf;taxId=1567484	0	0	0	0	0	0	0	0	0	0	0	0	0	0	0	0	0	0	0	0	0	0	0	0	0	0	0	0	0	0	0	0	0	0	0	0	0	0	0	0	0	0	0	0	0	0	0	0	0
superkingdom=Viruses;dsDNA viruses, no RNA stage;order=Caudovirales;family=Myoviridae;unclassified Myoviridae;species=Pelagibacter phage HTVC008M;taxId=1283076	0	0	0	0	0	0	0	0	0	0	0	0	0	0	0	0	0	0	0	0	0	0	0	0	0	0	0	0	0	0	0	0	0	0	0	0	0	0	0	0	0	0	0	0	37	56.669	0	0	0
superkingdom=Viruses;dsDNA viruses, no RNA stage;order=Caudovirales;family=Myoviridae;unclassified Myoviridae;species=Salmonella phage SKML-39;taxId=1204528	0	0	0	0	0	0	0	0	0	0	0	0	0	0	0	0	0	0	0	0	0	0	0	0	0	0	0	0	0	0	0	0	0	0	0	0	0	0	0	0	0	0	0	0	0	0	0	0	0
superkingdom=Viruses;dsDNA viruses, no RNA stage;order=Caudovirales;family=Myoviridae;unclassified Myoviridae;species=Serratia phage vB_Sru_IME250;taxId=1852640	22	77.103	0	0	0	0	0	0	0	0	0	0	0	0	0	0	0	0	0	0	0	0	0	0	0	0	0	0	0	0	0	0	0	0	0	0	0	0	0	0	0	0	0	0	0	0	0	0	0
superkingdom=Viruses;dsDNA viruses, no RNA stage;order=Caudovirales;family=Myoviridae;unclassified Myoviridae;species=Shewanella sp. phage 1/40;taxId=1458860	0	0	0	0	0	0	0	0	0	0	0	0	0	0	0	0	0	0	0	0	0	0	0	0	0	0	0	0	0	0	0	0	0	0	0	0	0	0	0	0	0	0	0	0	0	0	0	0	0
superkingdom=Viruses;dsDNA viruses, no RNA stage;order=Caudovirales;family=Myoviridae;unclassified Myoviridae;species=Vibrio phage ICP1;taxId=979525	0	0	0	0	0	0	0	0	0	0	0	0	0	0	0	0	0	0	0	0	0	0	0	0	0	0	0	0	0	0	0	0	0	0	0	0	0	0	0	0	0	0	0	0	0	0	0	0	0
superkingdom=Viruses;dsDNA viruses, no RNA stage;order=Caudovirales;family=Myoviridae;unclassified Myoviridae;species=Yersinia phage phiR1-37;taxId=331278	182	89.056	0	0	0	0	0	0	0	0	0	0	0	0	0	0	0	0	0	0	0	0	0	0	0	0	0	0	0	0	0	0	0	0	0	0	0	0	0	0	0	0	17	86.898	13	88.387	17	88.167	0
superkingdom=Viruses;dsDNA viruses, no RNA stage;order=Caudovirales;family=Myoviridae;unclassified Myoviridae;taxId=196896	110	73.649	0	0	0	0	0	0	0	0	0	0	0	0	0	0	0	0	0	0	0	0	0	0	0	0	0	0	0	0	0	0	0	0	0	0	0	0	0	0	0	0	0	0	0	0	0	0	0
superkingdom=Viruses;dsDNA viruses, no RNA stage;order=Caudovirales;family=Podoviridae;genus=Bpp1virus;species=Bordetella virus BPP1;taxId=194699	0	0	0	0	0	0	0	0	0	0	0	0	0	0	0	0	0	0	0	0	0	0	0	0	0	0	0	0	0	0	0	0	0	0	0	0	0	0	0	0	0	0	0	0	0	0	11	53.473	0
superkingdom=Viruses;dsDNA viruses, no RNA stage;order=Caudovirales;family=Podoviridae;genus=Lit1virus;species=Pseudomonas virus Ab09;Pseudomonas phage PEV2;taxId=1837850	0	0	0	0	0	0	0	0	0	0	0	0	0	0	0	0	0	0	0	0	0	0	0	0	0	0	0	0	0	0	0	0	0	0	0	0	0	0	0	0	0	0	0	0	0	0	0	0	0
superkingdom=Viruses;dsDNA viruses, no RNA stage;order=Caudovirales;family=Podoviridae;genus=Lit1virus;taxId=1920762	0	0	0	0	0	0	0	0	0	0	0	0	0	0	0	0	0	0	0	0	0	0	0	0	0	0	0	0	0	0	0	0	0	0	0	0	0	0	0	0	0	0	0	0	0	0	0	0	0
superkingdom=Viruses;dsDNA viruses, no RNA stage;order=Caudovirales;family=Podoviridae;genus=N4virus;species=Escherichia phage N4;taxId=10752	0	0	0	0	0	0	0	0	0	0	0	0	0	0	0	0	0	0	0	0	0	0	0	0	0	0	0	0	0	0	0	0	0	0	0	0	0	0	0	0	0	0	0	0	0	0	0	0	0
superkingdom=Viruses;dsDNA viruses, no RNA stage;order=Caudovirales;family=Podoviridae;genus=N4virus;taxId=371730	0	0	0	0	0	0	0	0	0	0	0	0	0	0	0	0	0	0	0	0	0	0	0	0	0	0	0	0	0	0	0	0	0	0	0	0	0	0	0	0	0	0	0	0	0	0	0	0	0
superkingdom=Viruses;dsDNA viruses, no RNA stage;order=Caudovirales;family=Podoviridae;genus=N4virus;unclassified N4likevirus;species=Achromobacter phage phiAxp-3;taxId=1664247	15	62.825	0	0	0	0	0	0	0	0	0	0	0	0	0	0	0	0	0	0	0	0	0	0	0	0	0	0	0	0	0	0	0	0	0	0	0	0	0	0	0	0	0	0	0	0	0	0	0
superkingdom=Viruses;dsDNA viruses, no RNA stage;order=Caudovirales;family=Podoviridae;genus=N4virus;unclassified N4likevirus;species=Erwinia phage vB_EamP-S6;taxId=1051675	0	0	0	0	0	0	0	0	0	0	0	0	0	0	0	0	0	0	0	0	0	0	0	0	0	0	0	0	0	0	0	0	0	0	0	0	0	0	0	0	0	0	0	0	0	0	0	0	0
superkingdom=Viruses;dsDNA viruses, no RNA stage;order=Caudovirales;family=Podoviridae;genus=N4virus;unclassified N4likevirus;species=Pseudoalteromonas phage pYD6-A;taxId=754052	0	0	0	0	0	0	0	0	0	0	0	0	0	0	0	0	0	0	0	0	0	0	0	0	0	0	0	0	0	0	0	0	0	0	0	0	0	0	0	0	0	0	0	0	0	0	0	0	0
superkingdom=Viruses;dsDNA viruses, no RNA stage;order=Caudovirales;family=Podoviridae;genus=N4virus;unclassified N4likevirus;species=Pseudomonas phage KPP21;taxId=1678082	0	0	0	0	0	0	0	0	0	0	0	0	0	0	0	0	0	0	0	0	0	0	0	0	0	0	0	0	0	0	0	0	0	0	0	0	0	0	0	0	0	0	0	0	0	0	0	0	0
superkingdom=Viruses;dsDNA viruses, no RNA stage;order=Caudovirales;family=Podoviridae;genus=N4virus;unclassified N4likevirus;taxId=481851	31	65.669	0	0	0	0	0	0	0	0	0	0	0	0	0	0	0	0	0	0	0	0	0	0	0	0	0	0	0	0	0	0	0	0	0	0	0	0	0	0	0	0	0	0	0	0	0	0	0
superkingdom=Viruses;dsDNA viruses, no RNA stage;order=Caudovirales;family=Podoviridae;subfamily=Autographivirinae;genus=Phikmvvirus;unclassified phiKMV-like phages;species=Acinetobacter phage Petty;taxId=1406779	172	78.652	0	0	0	0	0	0	0	0	0	0	0	0	0	0	0	0	0	0	0	0	0	0	0	0	0	0	0	0	0	0	0	0	0	0	0	0	0	0	0	0	0	0	17	74.33	20	80.052	25
superkingdom=Viruses;dsDNA viruses, no RNA stage;order=Caudovirales;family=Podoviridae;subfamily=Autographivirinae;genus=Phikmvvirus;unclassified phiKMV-like phages;species=Enterobacter phage phiKDA1;taxId=1147139	0	0	0	0	0	0	0	0	0	0	0	0	0	0	0	0	0	0	0	0	0	0	0	0	0	0	0	0	0	0	0	0	0	0	0	0	0	0	0	0	0	0	0	0	0	0	0	0	0
superkingdom=Viruses;dsDNA viruses, no RNA stage;order=Caudovirales;family=Podoviridae;subfamily=Autographivirinae;genus=Phikmvvirus;unclassified phiKMV-like phages;species=Ralstonia phage RSB3;taxId=1402875	0	0	0	0	0	0	0	0	0	0	0	0	0	0	0	0	0	0	0	0	0	0	0	0	0	0	0	0	0	0	0	0	0	0	0	0	0	0	0	0	0	0	0	0	0	0	0	0	0
superkingdom=Viruses;dsDNA viruses, no RNA stage;order=Caudovirales;family=Podoviridae;subfamily=Autographivirinae;genus=T7virus;species=Escherichia phage CICC 80001;taxId=1527506	0	0	0	0	0	0	0	0	0	0	0	0	0	0	0	0	0	0	0	0	0	0	0	0	0	0	0	0	0	0	0	0	0	0	0	0	0	0	0	0	0	0	0	0	0	0	0	0	0
superkingdom=Viruses;dsDNA viruses, no RNA stage;order=Caudovirales;family=Podoviridae;subfamily=Autographivirinae;genus=T7virus;taxId=110456	0	0	0	0	0	0	0	0	0	0	0	0	0	0	0	0	0	0	0	0	0	0	0	0	0	0	0	0	0	0	0	0	0	0	0	0	0	0	0	0	0	0	0	0	0	0	0	0	0
superkingdom=Viruses;dsDNA viruses, no RNA stage;order=Caudovirales;family=Podoviridae;subfamily=Autographivirinae;genus=T7virus;unclassified T7-like viruses;species=Citrobacter phage SH3;taxId=1805466	0	0	0	0	0	0	0	0	0	0	0	0	0	0	0	0	0	0	0	0	0	0	0	0	0	0	0	0	0	0	0	0	0	0	0	0	0	0	0	0	0	0	0	0	0	0	0	0	0
superkingdom=Viruses;dsDNA viruses, no RNA stage;order=Caudovirales;family=Podoviridae;subfamily=Autographivirinae;genus=T7virus;unclassified T7-like viruses;species=Enterobacter phage phiEap-1;taxId=1587520	0	0	0	0	0	0	0	0	0	0	0	0	0	0	0	0	0	0	0	0	0	0	0	0	0	0	0	0	0	0	0	0	0	0	0	0	0	0	0	0	0	0	0	0	0	0	0	0	0
superkingdom=Viruses;dsDNA viruses, no RNA stage;order=Caudovirales;family=Podoviridae;subfamily=Autographivirinae;genus=T7virus;unclassified T7-like viruses;species=Enterobacteria phage K1F;taxId=344021	32	88.349	0	0	0	0	0	0	0	0	0	0	0	0	0	0	0	0	0	0	0	0	0	0	0	0	0	0	0	0	0	0	0	0	0	0	0	0	0	0	0	0	0	0	0	0	0	0	0
superkingdom=Viruses;dsDNA viruses, no RNA stage;order=Caudovirales;family=Podoviridae;subfamily=Autographivirinae;genus=T7virus;unclassified T7-like viruses;species=Stenotrophomonas phage IME15;taxId=1239382	0	0	0	0	0	0	0	0	0	0	0	0	0	0	0	0	0	0	0	0	0	0	0	0	0	0	0	0	0	0	0	0	0	0	0	0	0	0	0	0	0	0	7	93.732	0	0	0	0	0
superkingdom=Viruses;dsDNA viruses, no RNA stage;order=Caudovirales;family=Podoviridae;subfamily=Autographivirinae;genus=T7virus;unclassified T7-like viruses;taxId=329157	0	0	0	0	0	0	0	0	0	0	0	0	0	0	0	0	0	0	0	0	0	0	0	0	0	0	0	0	0	0	0	0	0	0	0	0	0	0	0	0	0	0	0	0	0	0	0	0	0
superkingdom=Viruses;dsDNA viruses, no RNA stage;order=Caudovirales;family=Podoviridae;subfamily=Autographivirinae;taxId=542835	285	53.481	0	0	0	0	0	0	0	0	0	0	0	0	0	0	0	0	0	0	0	0	0	0	0	0	0	0	0	0	0	0	0	0	0	0	0	0	0	0	0	0	0	0	35	71.453	0	0	33
superkingdom=Viruses;dsDNA viruses, no RNA stage;order=Caudovirales;family=Podoviridae;subfamily=Autographivirinae;unclassified Autographivirinae;species=Klebsiella phage KPV811;taxId=1913574	0	0	0	0	0	0	0	0	0	0	0	0	0	0	0	0	0	0	0	0	0	0	0	0	0	0	0	0	0	0	0	0	0	0	0	0	0	0	0	0	0	0	0	0	0	0	0	0	0
superkingdom=Viruses;dsDNA viruses, no RNA stage;order=Caudovirales;family=Podoviridae;subfamily=Autographivirinae;unclassified Autographivirinae;species=Klebsiella phage vB_Kp1;taxId=1701804	0	0	0	0	0	0	0	0	0	0	0	0	0	0	0	0	0	0	0	0	0	0	0	0	0	0	0	0	0	0	0	0	0	0	0	0	0	0	0	0	0	0	0	0	0	0	0	0	0
superkingdom=Viruses;dsDNA viruses, no RNA stage;order=Caudovirales;family=Podoviridae;subfamily=Autographivirinae;unclassified Autographivirinae;species=Klebsiella phage vB_Kp3;taxId=1701806	99	93.675	0	0	0	0	0	0	0	0	0	0	0	0	0	0	0	0	0	0	0	0	0	0	0	0	0	0	0	0	6	97.182	0	0	0	0	0	0	0	0	0	0	6	95.783	9	85.393	6	95.382	10
superkingdom=Viruses;dsDNA viruses, no RNA stage;order=Caudovirales;family=Podoviridae;subfamily=Picovirinae;genus=G7cvirus;species=Escherichia virus IME11;Escherichia phage IME11;taxId=1239384	0	0	0	0	0	0	0	0	0	0	0	0	0	0	0	0	0	0	0	0	0	0	0	0	0	0	0	0	0	0	0	0	0	0	0	0	0	0	0	0	0	0	0	0	0	0	0	0	0
superkingdom=Viruses;dsDNA viruses, no RNA stage;order=Caudovirales;family=Podoviridae;subfamily=Picovirinae;genus=G7cvirus;taxId=1920753	0	0	0	0	0	0	0	0	0	0	0	0	0	0	0	0	0	0	0	0	0	0	0	0	0	0	0	0	0	0	0	0	0	0	0	0	0	0	0	0	0	0	0	0	0	0	0	0	0
superkingdom=Viruses;dsDNA viruses, no RNA stage;order=Caudovirales;family=Podoviridae;subfamily=Picovirinae;unassigned Picovirinae;species=Streptococcus phage Cp-1;taxId=10747	0	0	0	0	0	0	0	0	0	0	0	0	0	0	0	0	0	0	0	0	0	0	0	0	0	0	0	0	0	0	0	0	0	0	0	0	0	0	0	0	0	0	0	0	0	0	0	0	0
superkingdom=Viruses;dsDNA viruses, no RNA stage;order=Caudovirales;family=Podoviridae;taxId=10744	47	78.143	0	0	0	0	0	0	0	0	0	0	0	0	0	0	0	0	0	0	0	0	0	0	0	0	0	0	0	0	0	0	0	0	0	0	0	0	0	0	0	0	0	0	0	0	0	0	0
superkingdom=Viruses;dsDNA viruses, no RNA stage;order=Caudovirales;family=Podoviridae;unclassified Podoviridae;Escherichia phage phi191 sensu lato;species=Delftia phage IME-DE1;taxId=1647385	43	51.013	0	0	0	0	0	0	0	0	0	0	0	0	0	0	0	0	0	0	0	0	0	0	0	0	0	0	0	0	0	0	0	0	0	0	0	0	0	0	0	0	0	0	0	0	0	0	0
superkingdom=Viruses;dsDNA viruses, no RNA stage;order=Caudovirales;family=Podoviridae;unclassified Podoviridae;Escherichia phage phi191 sensu lato;species=Streptococcus phage Str-PAP-1;taxId=1589270	47	72.011	0	0	0	0	0	0	0	0	0	0	0	0	0	0	0	0	0	0	0	0	0	0	0	0	0	0	0	0	0	0	0	0	0	0	0	0	0	0	0	0	7	72.776	0	0	0	0	0
superkingdom=Viruses;dsDNA viruses, no RNA stage;order=Caudovirales;family=Podoviridae;unclassified Podoviridae;species=Acinetobacter phage Fri1;taxId=1647373	0	0	0	0	0	0	0	0	0	0	0	0	0	0	0	0	0	0	0	0	0	0	0	0	0	0	0	0	0	0	0	0	0	0	0	0	0	0	0	0	0	0	0	0	0	0	0	0	0
superkingdom=Viruses;dsDNA viruses, no RNA stage;order=Caudovirales;family=Podoviridae;unclassified Podoviridae;species=Acinetobacter phage phiAB6;taxId=1698439	0	0	0	0	0	0	0	0	0	0	0	0	0	0	0	0	0	0	0	0	0	0	0	0	0	0	0	0	0	0	0	0	0	0	0	0	0	0	0	0	0	0	0	0	0	0	0	0	0
superkingdom=Viruses;dsDNA viruses, no RNA stage;order=Caudovirales;family=Podoviridae;unclassified Podoviridae;species=Acinetobacter phage vB_AbaP_Acibel007;taxId=1481187	144	53.722	0	0	0	0	0	0	0	0	0	0	0	0	0	0	0	0	0	0	0	0	0	0	0	0	0	0	0	0	0	0	0	0	0	0	0	0	0	0	0	0	0	0	0	0	0	0	0
superkingdom=Viruses;dsDNA viruses, no RNA stage;order=Caudovirales;family=Podoviridae;unclassified Podoviridae;species=Alteromonas phage vB_AmaP_AD45-P;taxId=1300003	231	51.58	0	0	0	0	0	0	0	0	0	0	0	0	0	0	0	0	0	0	0	0	0	0	0	0	0	0	0	0	0	0	0	0	0	0	0	0	0	0	0	0	0	0	0	0	0	0	19
superkingdom=Viruses;dsDNA viruses, no RNA stage;order=Caudovirales;family=Podoviridae;unclassified Podoviridae;species=Citrobacter phage CVT22;taxId=1622234	0	0	0	0	0	0	0	0	0	0	0	0	0	0	0	0	0	0	0	0	0	0	0	0	0	0	0	0	0	0	0	0	0	0	0	0	0	0	0	0	0	0	0	0	0	0	0	0	0
superkingdom=Viruses;dsDNA viruses, no RNA stage;order=Caudovirales;family=Podoviridae;unclassified Podoviridae;species=Cronobacter phage vB_CsaP_Ss1;taxId=1498011	79	86.937	0	0	0	0	0	0	0	0	0	0	0	0	0	0	0	0	0	0	0	0	0	0	0	0	0	0	0	0	0	0	0	0	0	0	0	0	0	0	0	0	10	93.636	0	0	9	87.677	0
superkingdom=Viruses;dsDNA viruses, no RNA stage;order=Caudovirales;family=Podoviridae;unclassified Podoviridae;species=Escherichia phage ECBP2;taxId=1604355	0	0	0	0	0	0	0	0	0	0	0	0	0	0	0	0	0	0	0	0	0	0	0	0	0	0	0	0	0	0	0	0	0	0	0	0	0	0	0	0	0	0	0	0	0	0	0	0	0
superkingdom=Viruses;dsDNA viruses, no RNA stage;order=Caudovirales;family=Podoviridae;unclassified Podoviridae;species=Salmonella phage 7-11;taxId=1054968	23	82.518	0	0	0	0	0	0	0	0	0	0	0	0	0	0	0	0	0	0	0	0	0	0	0	0	0	0	0	0	0	0	0	0	0	0	0	0	0	0	0	0	0	0	0	0	0	0	0
superkingdom=Viruses;dsDNA viruses, no RNA stage;order=Caudovirales;family=Podoviridae;unclassified Podoviridae;species=Yersinia phage vB_YenP_AP10;taxId=1735591	37	81.935	0	0	0	0	0	0	0	0	0	0	0	0	0	0	0	0	0	0	0	0	0	0	0	0	0	0	0	0	0	0	0	0	0	0	0	0	0	0	0	0	0	0	0	0	0	0	0
superkingdom=Viruses;dsDNA viruses, no RNA stage;order=Caudovirales;family=Podoviridae;unclassified Podoviridae;taxId=196895	94	57.699	0	0	0	0	0	0	0	0	0	0	0	0	0	0	0	0	0	0	0	0	0	0	0	0	0	0	0	0	0	0	0	0	0	0	0	0	0	0	0	0	0	0	0	0	0	0	0
superkingdom=Viruses;dsDNA viruses, no RNA stage;order=Caudovirales;family=Siphoviridae;genus=Barnyardvirus;species=Mycobacterium phage Patience;taxId=1074308	0	0	0	0	0	0	0	0	0	0	0	0	0	0	0	0	0	0	0	0	0	0	0	0	0	0	0	0	0	0	0	0	0	0	0	0	0	0	0	0	0	0	0	0	0	0	0	0	0
superkingdom=Viruses;dsDNA viruses, no RNA stage;order=Caudovirales;family=Siphoviridae;genus=Barnyardvirus;species=Mycobacterium phage Predator;taxId=543153	0	0	0	0	0	0	0	0	0	0	0	0	0	0	0	0	0	0	0	0	0	0	0	0	0	0	0	0	0	0	0	0	0	0	0	0	0	0	0	0	0	0	0	0	0	0	0	0	0
superkingdom=Viruses;dsDNA viruses, no RNA stage;order=Caudovirales;family=Siphoviridae;genus=C2virus;taxId=186532	0	0	0	0	0	0	0	0	0	0	0	0	0	0	0	0	0	0	0	0	0	0	0	0	0	0	0	0	0	0	0	0	0	0	0	0	0	0	0	0	0	0	0	0	0	0	0	0	0
superkingdom=Viruses;dsDNA viruses, no RNA stage;order=Caudovirales;family=Siphoviridae;genus=Che9cvirus;species=Mycobacterium phage Babsiella;taxId=1089115	0	0	0	0	0	0	0	0	0	0	0	0	0	0	0	0	0	0	0	0	0	0	0	0	0	0	0	0	0	0	0	0	0	0	0	0	0	0	0	0	0	0	0	0	0	0	0	0	0
superkingdom=Viruses;dsDNA viruses, no RNA stage;order=Caudovirales;family=Siphoviridae;genus=Hk578virus;taxId=1623289	0	0	0	0	0	0	0	0	0	0	0	0	0	0	0	0	0	0	0	0	0	0	0	0	0	0	0	0	0	0	0	0	0	0	0	0	0	0	0	0	0	0	0	0	0	0	0	0	0
superkingdom=Viruses;dsDNA viruses, no RNA stage;order=Caudovirales;family=Siphoviridae;genus=L5virus;species=Mycobacterium phage Alma;Mycobacterium phage Eidsmoe;taxId=1821221	0	0	0	0	0	0	0	0	0	0	0	0	0	0	0	0	0	0	0	0	0	0	0	0	0	0	0	0	0	0	0	0	0	0	0	0	0	0	0	0	0	0	0	0	0	0	0	0	0
superkingdom=Viruses;dsDNA viruses, no RNA stage;order=Caudovirales;family=Siphoviridae;genus=L5virus;species=Mycobacterium phage Alma;taxId=1089111	0	0	0	0	0	0	0	0	0	0	0	0	0	0	0	0	0	0	0	0	0	0	0	0	0	0	0	0	0	0	0	0	0	0	0	0	0	0	0	0	0	0	0	0	0	0	0	0	0
superkingdom=Viruses;dsDNA viruses, no RNA stage;order=Caudovirales;family=Siphoviridae;genus=L5virus;species=Mycobacterium phage Pukovnik;taxId=540068	0	0	0	0	0	0	0	0	0	0	0	0	0	0	0	0	0	0	0	0	0	0	0	0	0	0	0	0	0	0	0	0	0	0	0	0	0	0	0	0	0	0	0	0	0	0	0	0	0
superkingdom=Viruses;dsDNA viruses, no RNA stage;order=Caudovirales;family=Siphoviridae;genus=Nonagvirus;species=Escherichia virus 9g;Enterobacteria phage 9g;taxId=1468411	18	59.398	0	0	0	0	0	0	0	0	0	0	0	0	0	0	0	0	0	0	0	0	0	0	0	0	0	0	0	0	0	0	0	0	0	0	0	0	0	0	0	0	0	0	0	0	0	0	0
superkingdom=Viruses;dsDNA viruses, no RNA stage;order=Caudovirales;family=Siphoviridae;genus=Nonagvirus;species=Escherichia virus JenP2;Enterobacteria phage JenP2;taxId=1610838	0	0	0	0	0	0	0	0	0	0	0	0	0	0	0	0	0	0	0	0	0	0	0	0	0	0	0	0	0	0	0	0	0	0	0	0	0	0	0	0	0	0	0	0	0	0	0	0	0
superkingdom=Viruses;dsDNA viruses, no RNA stage;order=Caudovirales;family=Siphoviridae;genus=Nonagvirus;taxId=1921117	0	0	0	0	0	0	0	0	0	0	0	0	0	0	0	0	0	0	0	0	0	0	0	0	0	0	0	0	0	0	0	0	0	0	0	0	0	0	0	0	0	0	0	0	0	0	0	0	0
superkingdom=Viruses;dsDNA viruses, no RNA stage;order=Caudovirales;family=Siphoviridae;genus=Pg1virus;species=Mycobacterium phage Acadian;taxId=1089109	0	0	0	0	0	0	0	0	0	0	0	0	0	0	0	0	0	0	0	0	0	0	0	0	0	0	0	0	0	0	0	0	0	0	0	0	0	0	0	0	0	0	0	0	0	0	0	0	0
superkingdom=Viruses;dsDNA viruses, no RNA stage;order=Caudovirales;family=Siphoviridae;genus=Septima3virus;species=Burkholderia virus KL1;Burkholderia phage KL1;taxId=1132026	0	0	0	0	0	0	0	0	0	0	0	0	0	0	0	0	0	0	0	0	0	0	0	0	0	0	0	0	0	0	0	0	0	0	0	0	0	0	0	0	0	0	0	0	0	0	0	0	0
superkingdom=Viruses;dsDNA viruses, no RNA stage;order=Caudovirales;family=Siphoviridae;genus=Septima3virus;species=Pseudomonas virus 73;Pseudomonas phage 73;taxId=347325	0	0	0	0	0	0	0	0	0	0	0	0	0	0	0	0	0	0	0	0	0	0	0	0	0	0	0	0	0	0	0	0	0	0	0	0	0	0	0	0	0	0	8	76.869	0	0	0	0	0
superkingdom=Viruses;dsDNA viruses, no RNA stage;order=Caudovirales;family=Siphoviridae;genus=Septima3virus;taxId=1921544	41	72.99	0	0	0	0	0	0	0	0	0	0	0	0	0	0	0	0	0	0	0	0	0	0	0	0	0	0	0	0	0	0	0	0	0	0	0	0	0	0	0	0	0	0	0	0	0	0	0
superkingdom=Viruses;dsDNA viruses, no RNA stage;order=Caudovirales;family=Siphoviridae;genus=Seuratvirus;species=Escherichia virus Seurat;Escherichia phage Seurat;taxId=1540098	0	0	0	0	0	0	0	0	0	0	0	0	0	0	0	0	0	0	0	0	0	0	0	0	0	0	0	0	0	0	0	0	0	0	0	0	0	0	0	0	0	0	0	0	0	0	0	0	0
superkingdom=Viruses;dsDNA viruses, no RNA stage;order=Caudovirales;family=Siphoviridae;genus=Sfi21dt1virus;species=Streptococcus phage DT1;taxId=90410	0	0	0	0	0	0	0	0	0	0	0	0	0	0	0	0	0	0	0	0	0	0	0	0	0	0	0	0	0	0	0	0	0	0	0	0	0	0	0	0	0	0	0	0	0	0	0	0	0
superkingdom=Viruses;dsDNA viruses, no RNA stage;order=Caudovirales;family=Siphoviridae;genus=T5virus;taxId=187218	47	58.34	0	0	0	0	0	0	0	0	0	0	0	0	0	0	0	0	0	0	0	0	0	0	0	0	0	0	0	0	0	0	0	0	0	0	0	0	0	0	0	0	0	0	0	0	0	0	0
superkingdom=Viruses;dsDNA viruses, no RNA stage;order=Caudovirales;family=Siphoviridae;genus=T5virus;unclassified T5likevirus;species=Escherichia phage slur09;taxId=1728958	0	0	0	0	0	0	0	0	0	0	0	0	0	0	0	0	0	0	0	0	0	0	0	0	0	0	0	0	0	0	0	0	0	0	0	0	0	0	0	0	0	0	0	0	0	0	0	0	0
superkingdom=Viruses;dsDNA viruses, no RNA stage;order=Caudovirales;family=Siphoviridae;genus=T5virus;unclassified T5likevirus;species=Klebsiella phage vB_Kpn_IME260;taxId=1912318	28	82.189	0	0	0	0	0	0	0	0	0	0	0	0	0	0	0	0	0	0	0	0	0	0	0	0	0	0	0	0	0	0	0	0	0	0	0	0	0	0	0	0	0	0	0	0	11	65.271	0
superkingdom=Viruses;dsDNA viruses, no RNA stage;order=Caudovirales;family=Siphoviridae;genus=Yuavirus;taxId=1299429	0	0	0	0	0	0	0	0	0	0	0	0	0	0	0	0	0	0	0	0	0	0	0	0	0	0	0	0	0	0	0	0	0	0	0	0	0	0	0	0	0	0	0	0	0	0	0	0	0
superkingdom=Viruses;dsDNA viruses, no RNA stage;order=Caudovirales;family=Siphoviridae;genus=Yuavirus;unclassified Yuavirus;species=Pseudomonas phage LKO4;taxId=1308899	0	0	0	0	0	0	0	0	0	0	0	0	0	0	0	0	0	0	0	0	0	0	0	0	0	0	0	0	0	0	0	0	0	0	0	0	0	0	0	0	0	0	0	0	0	0	0	0	0
superkingdom=Viruses;dsDNA viruses, no RNA stage;order=Caudovirales;family=Siphoviridae;subfamily=Guernseyvirinae;genus=K1gvirus;species=Escherichia virus K1H;Escherichia phage K1-dep(1);taxId=698487	0	0	0	0	0	0	0	0	0	0	0	0	0	0	0	0	0	0	0	0	0	0	0	0	0	0	0	0	0	0	0	0	0	0	0	0	0	0	0	0	0	0	0	0	0	0	0	0	0
superkingdom=Viruses;dsDNA viruses, no RNA stage;order=Caudovirales;family=Siphoviridae;subfamily=Tunavirinae;genus=T1virus;species=Shigella virus Shfl1;taxId=1002724	0	0	0	0	0	0	0	0	0	0	0	0	0	0	0	0	0	0	0	0	0	0	0	0	0	0	0	0	0	0	0	0	0	0	0	0	0	0	0	0	0	0	0	0	0	0	0	0	0
superkingdom=Viruses;dsDNA viruses, no RNA stage;order=Caudovirales;family=Siphoviridae;taxId=10699	65	75.92	0	0	0	0	0	0	0	0	0	0	0	0	0	0	0	0	0	0	0	0	0	0	0	0	0	0	0	0	0	0	0	0	0	0	0	0	0	0	0	0	0	0	0	0	0	0	0
superkingdom=Viruses;dsDNA viruses, no RNA stage;order=Caudovirales;family=Siphoviridae;unclassified Siphoviridae;species=Arthrobacter phage Gordon;taxId=1772298	0	0	0	0	0	0	0	0	0	0	0	0	0	0	0	0	0	0	0	0	0	0	0	0	0	0	0	0	0	0	0	0	0	0	0	0	0	0	0	0	0	0	0	0	0	0	0	0	0
superkingdom=Viruses;dsDNA viruses, no RNA stage;order=Caudovirales;family=Siphoviridae;unclassified Siphoviridae;species=EBPR siphovirus 1;taxId=1048520	68	85.678	0	0	0	0	0	0	0	0	0	0	0	0	0	0	0	0	0	0	0	0	0	0	0	0	0	0	0	0	0	0	0	0	0	0	0	0	0	0	0	0	0	0	0	0	0	0	0
superkingdom=Viruses;dsDNA viruses, no RNA stage;order=Caudovirales;family=Siphoviridae;unclassified Siphoviridae;species=Enterobacter phage phiEap-2;taxId=1701257	25	67.846	0	0	0	0	0	0	0	0	0	0	0	0	0	0	0	0	0	0	0	0	0	0	0	0	0	0	0	0	0	0	0	0	0	0	0	0	0	0	0	0	0	0	0	0	0	0	0
superkingdom=Viruses;dsDNA viruses, no RNA stage;order=Caudovirales;family=Siphoviridae;unclassified Siphoviridae;species=Enterococcus phage AUEF3;taxId=1476978	17	83.823	0	0	0	0	0	0	0	0	0	0	0	0	0	0	0	0	0	0	0	0	0	0	0	0	0	0	0	0	0	0	0	0	0	0	0	0	0	0	0	0	0	0	0	0	0	0	0
superkingdom=Viruses;dsDNA viruses, no RNA stage;order=Caudovirales;family=Siphoviridae;unclassified Siphoviridae;species=Enterococcus phage Ec-ZZ2;taxId=1647400	0	0	0	0	0	0	0	0	0	0	0	0	0	0	0	0	0	0	0	0	0	0	0	0	0	0	0	0	0	0	0	0	0	0	0	0	0	0	0	0	0	0	0	0	0	0	0	0	0
superkingdom=Viruses;dsDNA viruses, no RNA stage;order=Caudovirales;family=Siphoviridae;unclassified Siphoviridae;species=Enterococcus phage IME-EFm5;taxId=1718158	8	85.512	0	0	0	0	0	0	0	0	0	0	0	0	0	0	0	0	0	0	0	0	0	0	0	0	0	0	0	0	0	0	0	0	0	0	0	0	0	0	0	0	0	0	0	0	0	0	0
superkingdom=Viruses;dsDNA viruses, no RNA stage;order=Caudovirales;family=Siphoviridae;unclassified Siphoviridae;species=Enterococcus phage IME_EF3;taxId=1416012	0	0	0	0	0	0	0	0	0	0	0	0	0	0	0	0	0	0	0	0	0	0	0	0	0	0	0	0	0	0	0	0	0	0	0	0	0	0	0	0	0	0	0	0	0	0	0	0	0
superkingdom=Viruses;dsDNA viruses, no RNA stage;order=Caudovirales;family=Siphoviridae;unclassified Siphoviridae;species=Klebsiella phage KLPN1;taxId=1647408	0	0	0	0	0	0	0	0	0	0	0	0	0	0	0	0	0	0	0	0	0	0	0	0	0	0	0	0	0	0	0	0	0	0	0	0	0	0	0	0	0	0	0	0	0	0	0	0	0
superkingdom=Viruses;dsDNA viruses, no RNA stage;order=Caudovirales;family=Siphoviridae;unclassified Siphoviridae;species=Klebsiella phage Sushi;taxId=1675609	0	0	0	0	0	0	0	0	0	0	0	0	0	0	0	0	0	0	0	0	0	0	0	0	0	0	0	0	0	0	0	0	0	0	0	0	0	0	0	0	0	0	0	0	0	0	0	0	0
superkingdom=Viruses;dsDNA viruses, no RNA stage;order=Caudovirales;family=Siphoviridae;unclassified Siphoviridae;species=Lactococcus phage 1706;taxId=475178	0	0	0	0	0	0	0	0	0	0	0	0	0	0	0	0	0	0	0	0	0	0	0	0	0	0	0	0	0	0	0	0	0	0	0	0	0	0	0	0	0	0	0	0	0	0	0	0	0
superkingdom=Viruses;dsDNA viruses, no RNA stage;order=Caudovirales;family=Siphoviridae;unclassified Siphoviridae;species=Lactococcus phage 936 sensu lato;taxId=354259	0	0	0	0	0	0	0	0	0	0	0	0	0	0	0	0	0	0	0	0	0	0	0	0	0	0	0	0	0	0	0	0	0	0	0	0	0	0	0	0	0	0	0	0	0	0	0	0	0
superkingdom=Viruses;dsDNA viruses, no RNA stage;order=Caudovirales;family=Siphoviridae;unclassified Siphoviridae;species=Lactococcus phage 949;taxId=881953	0	0	0	0	0	0	0	0	0	0	0	0	0	0	0	0	0	0	0	0	0	0	0	0	0	0	0	0	0	0	0	0	0	0	0	0	0	0	0	0	0	0	0	0	0	0	0	0	0
superkingdom=Viruses;dsDNA viruses, no RNA stage;order=Caudovirales;family=Siphoviridae;unclassified Siphoviridae;species=Mycobacterium phage Bipper;taxId=1805457	0	0	0	0	0	0	0	0	0	0	0	0	0	0	0	0	0	0	0	0	0	0	0	0	0	0	0	0	0	0	0	0	0	0	0	0	0	0	0	0	0	0	0	0	0	0	0	0	0
superkingdom=Viruses;dsDNA viruses, no RNA stage;order=Caudovirales;family=Siphoviridae;unclassified Siphoviridae;species=Mycobacterium phage Cambiare;taxId=1647305	0	0	0	0	0	0	0	0	0	0	0	0	0	0	0	0	0	0	0	0	0	0	0	0	0	0	0	0	0	0	0	0	0	0	0	0	0	0	0	0	0	0	0	0	0	0	0	0	0
superkingdom=Viruses;dsDNA viruses, no RNA stage;order=Caudovirales;family=Siphoviridae;unclassified Siphoviridae;species=Mycobacterium phage Giles;taxId=480808	0	0	0	0	0	0	0	0	0	0	0	0	0	0	0	0	0	0	0	0	0	0	0	0	0	0	0	0	0	0	0	0	0	0	0	0	0	0	0	0	0	0	0	0	0	0	0	0	0
superkingdom=Viruses;dsDNA viruses, no RNA stage;order=Caudovirales;family=Siphoviridae;unclassified Siphoviridae;species=Mycobacterium phage Hawkeye;taxId=1458711	0	0	0	0	0	0	0	0	0	0	0	0	0	0	0	0	0	0	0	0	0	0	0	0	0	0	0	0	0	0	0	0	0	0	0	0	0	0	0	0	0	0	0	0	0	0	0	0	0
superkingdom=Viruses;dsDNA viruses, no RNA stage;order=Caudovirales;family=Siphoviridae;unclassified Siphoviridae;species=Mycobacterium phage Jolie2;taxId=1458831	0	0	0	0	0	0	0	0	0	0	0	0	0	0	0	0	0	0	0	0	0	0	0	0	0	0	0	0	0	0	0	0	0	0	0	0	0	0	0	0	0	0	0	0	0	0	0	0	0
superkingdom=Viruses;dsDNA viruses, no RNA stage;order=Caudovirales;family=Siphoviridae;unclassified Siphoviridae;species=Mycobacterium phage MOOREtheMARYer;taxId=1647309	0	0	0	0	0	0	0	0	0	0	0	0	0	0	0	0	0	0	0	0	0	0	0	0	0	0	0	0	0	0	0	0	0	0	0	0	0	0	0	0	0	0	0	0	0	0	0	0	0
superkingdom=Viruses;dsDNA viruses, no RNA stage;order=Caudovirales;family=Siphoviridae;unclassified Siphoviridae;species=Mycobacterium phage Sneeze;taxId=1873887	0	0	0	0	0	0	0	0	0	0	0	0	0	0	0	0	0	0	0	0	0	0	0	0	0	0	0	0	0	0	0	0	0	0	0	0	0	0	0	0	0	0	0	0	0	0	0	0	0
superkingdom=Viruses;dsDNA viruses, no RNA stage;order=Caudovirales;family=Siphoviridae;unclassified Siphoviridae;species=Propionibacterium phage Moyashi;taxId=1654781	0	0	0	0	0	0	0	0	0	0	0	0	0	0	0	0	0	0	0	0	0	0	0	0	0	0	0	0	0	0	0	0	0	0	0	0	0	0	0	0	0	0	0	0	0	0	0	0	0
superkingdom=Viruses;dsDNA viruses, no RNA stage;order=Caudovirales;family=Siphoviridae;unclassified Siphoviridae;species=Propionibacterium phage MrAK;taxId=1655016	0	0	0	0	0	0	0	0	0	0	0	0	0	0	0	0	0	0	0	0	0	0	0	0	0	0	0	0	0	0	0	0	0	0	0	0	0	0	0	0	0	0	0	0	0	0	0	0	0
superkingdom=Viruses;dsDNA viruses, no RNA stage;order=Caudovirales;family=Siphoviridae;unclassified Siphoviridae;species=Propionibacterium phage P104A;taxId=1229787	0	0	0	0	0	0	0	0	0	0	0	0	0	0	0	0	0	0	0	0	0	0	0	0	0	0	0	0	0	0	0	0	0	0	0	0	0	0	0	0	0	0	0	0	0	0	0	0	0
superkingdom=Viruses;dsDNA viruses, no RNA stage;order=Caudovirales;family=Siphoviridae;unclassified Siphoviridae;species=Propionibacterium phage P105;taxId=1229788	0	0	0	0	0	0	0	0	0	0	0	0	0	0	0	0	0	0	0	0	0	0	0	0	0	0	0	0	0	0	0	0	0	0	0	0	0	0	0	0	0	0	0	0	0	0	0	0	0
superkingdom=Viruses;dsDNA viruses, no RNA stage;order=Caudovirales;family=Siphoviridae;unclassified Siphoviridae;species=Propionibacterium phage PAD20;taxId=504501	0	0	0	0	0	0	0	0	0	0	0	0	0	0	0	0	0	0	0	0	0	0	0	0	0	0	0	0	0	0	0	0	0	0	0	0	0	0	0	0	0	0	0	0	0	0	0	0	0
superkingdom=Viruses;dsDNA viruses, no RNA stage;order=Caudovirales;family=Siphoviridae;unclassified Siphoviridae;species=Propionibacterium phage PHL060L00;taxId=1235647	10	95.858	0	0	0	0	0	0	0	0	0	0	0	0	0	0	0	0	0	0	0	0	0	0	0	0	0	0	0	0	0	0	0	0	0	0	0	0	0	0	0	0	0	0	0	0	0	0	0
superkingdom=Viruses;dsDNA viruses, no RNA stage;order=Caudovirales;family=Siphoviridae;unclassified Siphoviridae;species=Propionibacterium phage PHL082;taxId=1647425	0	0	0	0	0	0	0	0	0	0	0	0	0	0	0	0	0	0	0	0	0	0	0	0	0	0	0	0	0	0	0	0	0	0	0	0	0	0	0	0	0	0	0	0	0	0	0	0	0
superkingdom=Viruses;dsDNA viruses, no RNA stage;order=Caudovirales;family=Siphoviridae;unclassified Siphoviridae;species=Propionibacterium phage Stormborn;taxId=1655022	0	0	0	0	0	0	0	0	0	0	0	0	0	0	0	0	0	0	0	0	0	0	0	0	0	0	0	0	0	0	0	0	0	0	0	0	0	0	0	0	0	0	0	0	0	0	0	0	0
superkingdom=Viruses;dsDNA viruses, no RNA stage;order=Caudovirales;family=Siphoviridae;unclassified Siphoviridae;species=Pseudomonas phage AAT-1;taxId=1775248	0	0	0	0	0	0	0	0	0	0	0	0	0	0	0	0	0	0	0	0	0	0	0	0	0	0	0	0	0	0	0	0	0	0	0	0	0	0	0	0	0	0	0	0	0	0	0	0	0
superkingdom=Viruses;dsDNA viruses, no RNA stage;order=Caudovirales;family=Siphoviridae;unclassified Siphoviridae;species=Pseudomonas phage NP1;taxId=1844477	120	70.958	0	0	0	0	0	0	0	0	0	0	0	0	0	0	0	0	0	0	0	0	0	0	0	0	0	0	0	0	0	0	0	0	0	0	0	0	0	0	0	0	0	0	0	0	0	0	0
superkingdom=Viruses;dsDNA viruses, no RNA stage;order=Caudovirales;family=Siphoviridae;unclassified Siphoviridae;species=Pseudomonas phage PaMx25;taxId=1175654	0	0	0	0	0	0	0	0	0	0	0	0	0	0	0	0	0	0	0	0	0	0	0	0	0	0	0	0	0	0	0	0	0	0	0	0	0	0	0	0	0	0	0	0	0	0	0	0	0
superkingdom=Viruses;dsDNA viruses, no RNA stage;order=Caudovirales;family=Siphoviridae;unclassified Siphoviridae;species=Pseudomonas phage PaMx28;taxId=1175659	0	0	0	0	0	0	0	0	0	0	0	0	0	0	0	0	0	0	0	0	0	0	0	0	0	0	0	0	0	0	0	0	0	0	0	0	0	0	0	0	0	0	0	0	0	0	0	0	0
superkingdom=Viruses;dsDNA viruses, no RNA stage;order=Caudovirales;family=Siphoviridae;unclassified Siphoviridae;species=Pseudomonas phage PaMx42;taxId=1175662	0	0	0	0	0	0	0	0	0	0	0	0	0	0	0	0	0	0	0	0	0	0	0	0	0	0	0	0	0	0	0	0	0	0	0	0	0	0	0	0	0	0	0	0	0	0	0	0	0
superkingdom=Viruses;dsDNA viruses, no RNA stage;order=Caudovirales;family=Siphoviridae;unclassified Siphoviridae;species=Pseudomonas phage PaMx74;taxId=1175663	34	87.119	0	0	0	0	0	0	0	0	0	0	0	0	0	0	0	0	0	0	0	0	0	0	0	0	0	0	0	0	0	0	0	0	0	0	0	0	0	0	0	0	0	0	0	0	0	0	0
superkingdom=Viruses;dsDNA viruses, no RNA stage;order=Caudovirales;family=Siphoviridae;unclassified Siphoviridae;species=Pseudomonas phage vB_PaeS_PAO1_Ab18;taxId=1548905	27	77.896	0	0	0	0	0	0	0	0	0	0	0	0	0	0	0	0	0	0	0	0	0	0	0	0	0	0	0	0	0	0	0	0	0	0	0	0	0	0	0	0	0	0	0	0	0	0	0
superkingdom=Viruses;dsDNA viruses, no RNA stage;order=Caudovirales;family=Siphoviridae;unclassified Siphoviridae;species=Rhodococcus phage ReqiPepy6;taxId=691965	10	68.059	0	0	0	0	0	0	0	0	0	0	0	0	0	0	0	0	0	0	0	0	0	0	0	0	0	0	0	0	0	0	0	0	0	0	0	0	0	0	0	0	0	0	0	0	0	0	0
superkingdom=Viruses;dsDNA viruses, no RNA stage;order=Caudovirales;family=Siphoviridae;unclassified Siphoviridae;species=Roseobacter phage RDJL Phi 2;taxId=1682380	0	0	0	0	0	0	0	0	0	0	0	0	0	0	0	0	0	0	0	0	0	0	0	0	0	0	0	0	0	0	0	0	0	0	0	0	0	0	0	0	0	0	0	0	0	0	0	0	0
superkingdom=Viruses;dsDNA viruses, no RNA stage;order=Caudovirales;family=Siphoviridae;unclassified Siphoviridae;species=Salmonella phage LSPA1;taxId=1540823	0	0	0	0	0	0	0	0	0	0	0	0	0	0	0	0	0	0	0	0	0	0	0	0	0	0	0	0	0	0	0	0	0	0	0	0	0	0	0	0	0	0	0	0	0	0	0	0	0
superkingdom=Viruses;dsDNA viruses, no RNA stage;order=Caudovirales;family=Siphoviridae;unclassified Siphoviridae;species=Serratia phage Eta;taxId=1282995	0	0	0	0	0	0	0	0	0	0	0	0	0	0	0	0	0	0	0	0	0	0	0	0	0	0	0	0	0	0	0	0	0	0	0	0	0	0	0	0	0	0	0	0	0	0	0	0	0
superkingdom=Viruses;dsDNA viruses, no RNA stage;order=Caudovirales;family=Siphoviridae;unclassified Siphoviridae;species=Siphovirus contig89;taxId=1518022	0	0	0	0	0	0	0	0	0	0	0	0	0	0	0	0	0	0	0	0	0	0	0	0	0	0	0	0	0	0	0	0	0	0	0	0	0	0	0	0	0	0	0	0	0	0	0	0	0
superkingdom=Viruses;dsDNA viruses, no RNA stage;order=Caudovirales;family=Siphoviridae;unclassified Siphoviridae;species=Stenotrophomonas phage vB_SmaS-DLP;Stenotrophomonas phage vB_SmaS-DLP_1;taxId=1642588	0	0	0	0	0	0	0	0	0	0	0	0	0	0	0	0	0	0	0	0	0	0	0	0	0	0	0	0	0	0	0	0	0	0	0	0	0	0	0	0	0	0	0	0	0	0	0	0	0
superkingdom=Viruses;dsDNA viruses, no RNA stage;order=Caudovirales;family=Siphoviridae;unclassified Siphoviridae;species=Stenotrophomonas phage vB_SmaS-DLP;taxId=1659230	0	0	0	0	0	0	0	0	0	0	0	0	0	0	0	0	0	0	0	0	0	0	0	0	0	0	0	0	0	0	0	0	0	0	0	0	0	0	0	0	0	0	0	0	0	0	0	0	0
superkingdom=Viruses;dsDNA viruses, no RNA stage;order=Caudovirales;family=Siphoviridae;unclassified Siphoviridae;species=Streptococcus phage JX01;taxId=1225806	0	0	0	0	0	0	0	0	0	0	0	0	0	0	0	0	0	0	0	0	0	0	0	0	0	0	0	0	0	0	0	0	0	0	0	0	0	0	0	0	0	0	0	0	0	0	0	0	0
superkingdom=Viruses;dsDNA viruses, no RNA stage;order=Caudovirales;family=Siphoviridae;unclassified Siphoviridae;species=Yersinia phage phiR201;taxId=1206557	12	80.467	0	0	0	0	0	0	0	0	0	0	0	0	0	0	0	0	0	0	0	0	0	0	0	0	0	0	0	0	0	0	0	0	0	0	0	0	0	0	0	0	0	0	0	0	0	0	0
superkingdom=Viruses;dsDNA viruses, no RNA stage;order=Caudovirales;family=Siphoviridae;unclassified Siphoviridae;taxId=196894	152	81.067	0	0	0	0	0	0	0	0	0	0	0	0	0	0	0	0	0	0	0	0	0	0	0	0	0	0	0	0	0	0	0	0	0	0	0	0	0	0	0	0	32	72.077	16	81.93	22	74.457	48
superkingdom=Viruses;dsDNA viruses, no RNA stage;order=Caudovirales;taxId=28883	0	0	0	0	0	0	0	0	0	0	0	0	0	0	0	0	0	0	0	0	0	0	0	0	0	0	0	0	0	0	0	0	0	0	0	0	0	0	0	0	0	0	0	0	0	0	0	0	0
superkingdom=Viruses;dsDNA viruses, no RNA stage;order=Caudovirales;unclassified Caudovirales;species=Klebsiella phage vB_KpnM_KpV52;taxId=1912321	10	87.52	0	0	0	0	0	0	0	0	0	0	0	0	0	0	0	0	0	0	0	0	0	0	0	0	0	0	0	0	0	0	0	0	0	0	0	0	0	0	0	0	0	0	0	0	0	0	0
superkingdom=Viruses;dsDNA viruses, no RNA stage;order=Caudovirales;unclassified Caudovirales;species=Rhodobacter phage RcRhea;taxId=1662332	0	0	0	0	0	0	0	0	0	0	0	0	0	0	0	0	0	0	0	0	0	0	0	0	0	0	0	0	0	0	0	0	0	0	0	0	0	0	0	0	0	0	0	0	0	0	0	0	0
superkingdom=Viruses;dsDNA viruses, no RNA stage;order=Caudovirales;unclassified Caudovirales;species=Rhodobacter phage RcTitan;Rhodobacter phage RcSpartan;taxId=1662331	0	0	0	0	0	0	0	0	0	0	0	0	0	0	0	0	0	0	0	0	0	0	0	0	0	0	0	0	0	0	0	0	0	0	0	0	0	0	0	0	0	0	0	0	0	0	0	0	0
superkingdom=Viruses;dsDNA viruses, no RNA stage;order=Herpesvirales;family=Herpesviridae;subfamily=Gammaherpesvirinae;genus=Lymphocryptovirus;species=Human gammaherpesvirus 4;taxId=10376	8	98.849	0	0	0	0	0	0	0	0	0	0	0	0	0	0	0	0	0	0	0	0	0	0	0	0	0	0	0	0	0	0	0	0	0	0	0	0	0	0	0	0	0	0	0	0	0	0	0
superkingdom=Viruses;dsDNA viruses, no RNA stage;unclassified dsDNA phages;species=Pseudomonas phage O4;taxId=1784982	0	0	0	0	0	0	0	0	0	0	0	0	0	0	0	0	0	0	0	0	0	0	0	0	0	0	0	0	0	0	0	0	0	0	0	0	0	0	0	0	0	0	0	0	0	0	0	0	0
superkingdom=Viruses;dsRNA viruses;family=Cystoviridae;unclassified Cystoviridae;species=Pseudomonas phage phi12;taxId=161736	173	90.163	0	0	0	0	0	0	0	0	0	0	0	0	0	0	0	0	0	0	0	0	0	0	0	0	0	0	0	0	0	0	0	0	0	0	0	0	0	0	0	0	15	94.12	22	78.556	20	88.455	14
superkingdom=Viruses;dsRNA viruses;family=Endornaviridae;genus=Endornavirus;species=Bell pepper endornavirus;taxId=354328	0	0	0	0	0	0	0	0	0	0	0	0	0	0	0	0	0	0	0	0	0	0	0	0	0	0	0	0	0	0	0	0	0	0	0	0	0	0	0	0	0	0	0	0	0	0	0	0	0
superkingdom=Viruses;dsRNA viruses;family=Endornaviridae;genus=Endornavirus;species=Oryza sativa endornavirus;taxId=362693	0	0	0	0	0	0	0	0	0	0	0	0	0	0	0	0	0	0	0	0	0	0	0	0	0	0	0	0	0	0	0	0	0	0	0	0	0	0	0	0	0	0	0	0	0	0	0	0	0
superkingdom=Viruses;dsRNA viruses;family=Endornaviridae;genus=Endornavirus;species=Phaseolus vulgaris endornavirus;Phaseolus vulgaris endornavirus 1;taxId=1188792	212	98.355	0	0	0	0	0	0	0	0	0	0	0	0	0	0	0	0	0	0	0	0	0	0	0	0	0	0	0	0	0	0	0	0	0	0	0	0	0	0	0	0	12	98.52	16	99.113	18	97.795	34
superkingdom=Viruses;dsRNA viruses;family=Endornaviridae;genus=Endornavirus;species=Phaseolus vulgaris endornavirus;Phaseolus vulgaris endornavirus 2;taxId=1188793	80	96.603	0	0	0	0	0	0	0	0	0	0	0	0	0	0	0	0	0	0	0	0	0	0	0	0	0	0	0	0	0	0	0	0	6	96.422	0	0	0	0	0	0	0	0	14	96.121	10	96.343	8
superkingdom=Viruses;dsRNA viruses;family=Endornaviridae;genus=Endornavirus;unclassified Endornavirus;species=Cucumis melo endornavirus;taxId=1776177	0	0	0	0	0	0	0	0	0	0	0	0	0	0	0	0	0	0	0	0	0	0	0	0	0	0	0	0	0	0	0	0	0	0	0	0	0	0	0	0	0	0	0	0	0	0	0	0	0
superkingdom=Viruses;dsRNA viruses;family=Partitiviridae;genus=Alphapartitivirus;species=Carrot cryptic virus;taxId=589918	16	98.996	0	0	0	0	0	0	0	0	0	0	0	0	0	0	0	0	0	0	0	0	0	0	0	0	0	0	0	0	0	0	0	0	0	0	0	0	0	0	0	0	0	0	0	0	0	0	0
superkingdom=Viruses;dsRNA viruses;family=Partitiviridae;genus=Betapartitivirus;species=Dill cryptic virus 2;taxId=1323529	0	0	0	0	0	0	0	0	0	0	0	0	0	0	0	0	0	0	0	0	0	0	0	0	0	0	0	0	0	0	0	0	0	0	0	0	0	0	0	0	0	0	0	0	0	0	0	0	0
superkingdom=Viruses;dsRNA viruses;family=Partitiviridae;genus=Betapartitivirus;species=Pleurotus ostreatus virus 1;taxId=674983	0	0	0	0	0	0	0	0	0	0	0	0	0	0	0	0	0	0	0	0	0	0	0	0	0	0	0	0	0	0	0	0	0	0	0	0	0	0	0	0	0	0	0	0	0	0	0	0	0
superkingdom=Viruses;dsRNA viruses;family=Partitiviridae;genus=Betapartitivirus;unclassified Betapartitivirus;species=Cucurbitaria piceae virus 1;taxId=1770615	0	0	0	0	0	0	0	0	0	0	0	0	0	0	0	0	0	0	0	0	0	0	0	0	0	0	0	0	0	0	0	0	0	0	0	0	0	0	0	0	0	0	0	0	0	0	0	0	0
superkingdom=Viruses;dsRNA viruses;family=Partitiviridae;genus=Gammapartitivirus;species=Aspergillus ochraceous virus;taxId=358008	9	77.54	0	0	0	0	0	0	0	0	0	0	0	0	0	0	0	0	0	0	0	0	0	0	0	0	0	0	0	0	0	0	0	0	0	0	0	0	0	0	0	0	0	0	0	0	0	0	0
superkingdom=Viruses;dsRNA viruses;family=Partitiviridae;taxId=11012	0	0	0	0	0	0	0	0	0	0	0	0	0	0	0	0	0	0	0	0	0	0	0	0	0	0	0	0	0	0	0	0	0	0	0	0	0	0	0	0	0	0	0	0	0	0	0	0	0
superkingdom=Viruses;dsRNA viruses;family=Partitiviridae;unclassified Partitiviridae;species=Fusarium solani partitivirus 2;taxId=1562381	0	0	0	0	0	0	0	0	0	0	0	0	0	0	0	0	0	0	0	0	0	0	0	0	0	0	0	0	0	0	0	0	0	0	0	0	0	0	0	0	0	0	0	0	0	0	0	0	0
superkingdom=Viruses;dsRNA viruses;family=Partitiviridae;unclassified Partitiviridae;species=Grapevine partitivirus;taxId=1256786	0	0	0	0	0	0	0	0	0	0	0	0	0	0	0	0	0	0	0	0	0	0	0	0	0	0	0	0	0	0	0	0	0	0	0	0	0	0	0	0	0	0	0	0	0	0	0	0	0
superkingdom=Viruses;dsRNA viruses;family=Partitiviridae;unclassified Partitiviridae;species=Rose partitivirus;taxId=1871267	0	0	0	0	0	0	0	0	0	0	0	0	0	0	0	0	0	0	0	0	0	0	0	0	0	0	0	0	0	0	0	0	0	0	0	0	0	0	0	0	0	0	0	0	0	0	0	0	0
superkingdom=Viruses;dsRNA viruses;family=Picobirnaviridae;genus=Picobirnavirus;species=Human picobirnavirus;taxId=145856	356	82.609	0	0	0	0	0	0	0	0	0	0	0	0	0	0	0	0	0	0	0	0	0	0	9	92.761	0	0	0	0	0	0	0	0	0	0	0	0	0	0	0	0	45	80.178	40	86.389	24	85.338	50
superkingdom=Viruses;dsRNA viruses;family=Picobirnaviridae;genus=Picobirnavirus;taxId=104394	0	0	0	0	0	0	0	0	0	0	0	0	0	0	0	0	0	0	0	0	0	0	0	0	0	0	0	0	0	0	0	0	0	0	0	0	0	0	0	0	0	0	0	0	0	0	0	0	0
superkingdom=Viruses;dsRNA viruses;family=Picobirnaviridae;genus=Picobirnavirus;unclassified Picobirnavirus;species=Dromedary picobirnavirus;taxId=1574421	68	66.333	0	0	0	0	0	0	0	0	0	0	0	0	0	0	0	0	0	0	0	0	0	0	0	0	0	0	0	0	0	0	0	0	0	0	0	0	0	0	0	0	0	0	0	0	0	0	6
superkingdom=Viruses;dsRNA viruses;family=Picobirnaviridae;genus=Picobirnavirus;unclassified Picobirnavirus;species=Feline picobirnavirus;taxId=1417758	28	83.958	0	0	0	0	0	0	0	0	0	0	0	0	0	0	0	0	0	0	0	0	0	0	0	0	0	0	0	0	0	0	0	0	0	0	0	0	0	0	0	0	0	0	0	0	0	0	0
superkingdom=Viruses;dsRNA viruses;family=Picobirnaviridae;genus=Picobirnavirus;unclassified Picobirnavirus;species=Fox fecal picobirnavirus;taxId=1504556	8	75.403	0	0	0	0	0	0	0	0	0	0	0	0	0	0	0	0	0	0	0	0	0	0	0	0	0	0	0	0	0	0	0	0	0	0	0	0	0	0	0	0	0	0	0	0	0	0	0
superkingdom=Viruses;dsRNA viruses;family=Picobirnaviridae;genus=Picobirnavirus;unclassified Picobirnavirus;species=Human picobirnavirus VS6600008;taxId=1525176	29	72.559	0	0	0	0	0	0	0	0	0	0	0	0	0	0	0	0	0	0	0	0	0	0	0	0	0	0	0	0	0	0	0	0	0	0	0	0	0	0	0	0	0	0	0	0	0	0	0
superkingdom=Viruses;dsRNA viruses;family=Picobirnaviridae;genus=Picobirnavirus;unclassified Picobirnavirus;species=Picobirnavirus Equ3;taxId=1673646	0	0	0	0	0	0	0	0	0	0	0	0	0	0	0	0	0	0	0	0	0	0	0	0	0	0	0	0	0	0	0	0	0	0	0	0	0	0	0	0	0	0	0	0	0	0	0	0	0
superkingdom=Viruses;dsRNA viruses;family=Picobirnaviridae;genus=Picobirnavirus;unclassified Picobirnavirus;species=Picobirnavirus sp.;taxId=1907787	88	80.066	0	0	0	0	0	0	0	0	0	0	0	0	0	0	0	0	0	0	0	0	0	0	0	0	0	0	0	0	0	0	0	0	0	0	0	0	0	0	0	0	16	79.883	0	0	0	0	0
superkingdom=Viruses;dsRNA viruses;family=Picobirnaviridae;genus=Picobirnavirus;unclassified Picobirnavirus;species=Porcine picobirnavirus;taxId=442302	0	0	0	0	0	0	0	0	0	0	0	0	0	0	0	0	0	0	0	0	0	0	0	0	0	0	0	0	0	0	0	0	0	0	0	0	0	0	0	0	0	0	0	0	0	0	0	0	0
superkingdom=Viruses;dsRNA viruses;family=Picobirnaviridae;genus=Picobirnavirus;unclassified Picobirnavirus;species=Turkey picobirnavirus;taxId=1494923	0	0	0	0	0	0	0	0	0	0	0	0	0	0	0	0	0	0	0	0	0	0	0	0	0	0	0	0	0	0	0	0	0	0	0	0	0	0	0	0	0	0	0	0	0	0	0	0	0
superkingdom=Viruses;dsRNA viruses;family=Picobirnaviridae;genus=Picobirnavirus;unclassified Picobirnavirus;taxId=573164	0	0	0	0	0	0	0	0	0	0	0	0	0	0	0	0	0	0	0	0	0	0	0	0	0	0	0	0	0	0	0	0	0	0	0	0	0	0	0	0	0	0	0	0	0	0	0	0	0
superkingdom=Viruses;dsRNA viruses;family=Picobirnaviridae;unclassified Picobirnaviridae;species=Picobirnavirus PREDICT_PbV-14;taxId=1690712	0	0	0	0	0	0	0	0	0	0	0	0	0	0	0	0	0	0	0	0	0	0	0	0	0	0	0	0	0	0	0	0	0	0	0	0	0	0	0	0	0	0	0	0	0	0	0	0	0
superkingdom=Viruses;dsRNA viruses;family=Reoviridae;subfamily=Sedoreovirinae;genus=Rotavirus;species=Rotavirus A;Human rotavirus A;taxId=10941	0	0	0	0	0	0	0	0	0	0	0	0	0	0	0	0	0	0	0	0	0	0	0	0	0	0	0	0	0	0	0	0	0	0	0	0	0	0	0	0	12	99.504	0	0	0	0	0	0	0
superkingdom=Viruses;dsRNA viruses;family=Reoviridae;subfamily=Sedoreovirinae;genus=Rotavirus;species=Rotavirus A;taxId=28875	19335	99.434	12	99.624	16	99.629	30	99.608	22	99.701	10	99.134	26	99.416	16	99.828	28	99.263	20	99.613	20	99.727	194	99.286	172	99.439	157	99.395	177	99.364	172	99.324	184	99.454	184	99.456	190	99.561	186	99.36	180	99.448	1908	99.505	1908	99.422	1877	99.403	1949
superkingdom=Viruses;dsRNA viruses;family=Reoviridae;subfamily=Sedoreovirinae;genus=Rotavirus;species=Rotavirus C;Human rotavirus C;taxId=10943	0	0	0	0	0	0	0	0	0	0	0	0	0	0	0	0	0	0	0	0	0	0	0	0	0	0	0	0	0	0	0	0	0	0	0	0	0	0	0	0	0	0	0	0	0	0	0	0	0
superkingdom=Viruses;dsRNA viruses;family=Totiviridae;genus=Totivirus;species=Saccharomyces cerevisiae virus L-A;taxId=11008	0	0	0	0	0	0	0	0	0	0	0	0	0	0	0	0	0	0	0	0	0	0	0	0	0	0	0	0	0	0	0	0	0	0	0	0	0	0	0	0	0	0	0	0	0	0	0	0	0
superkingdom=Viruses;dsRNA viruses;family=Totiviridae;genus=Totivirus;species=Scheffersomyces segobiensis virus L;taxId=1300323	0	0	0	0	0	0	0	0	0	0	0	0	0	0	0	0	0	0	0	0	0	0	0	0	0	0	0	0	0	0	0	0	0	0	0	0	0	0	0	0	0	0	0	0	0	0	0	0	0
superkingdom=Viruses;dsRNA viruses;family=Totiviridae;unclassified Totiviridae;species=Armigeres subalbatus virus SaX06-AK20;taxId=556524	0	0	0	0	0	0	0	0	0	0	0	0	0	0	0	0	0	0	0	0	0	0	0	0	0	0	0	0	0	0	0	0	0	0	0	0	0	0	0	0	0	0	0	0	0	0	0	0	0
superkingdom=Viruses;dsRNA viruses;family=Totiviridae;unclassified Totiviridae;species=Penaeid shrimp infectious myonecrosis virus;taxId=282786	6	97.68	0	0	0	0	0	0	0	0	0	0	0	0	0	0	0	0	0	0	0	0	0	0	0	0	0	0	0	0	0	0	0	0	0	0	0	0	0	0	0	0	0	0	0	0	0	0	0
superkingdom=Viruses;dsRNA viruses;unclassified dsRNA viruses;species=Papaya meleira virus;taxId=1497848	12	67.897	0	0	0	0	0	0	0	0	0	0	0	0	0	0	0	0	0	0	0	0	0	0	0	0	0	0	0	0	0	0	0	0	0	0	0	0	0	0	0	0	0	0	0	0	0	0	0
superkingdom=Viruses;environmental samples;species=Brinovirus;taxId=1416629	0	0	0	0	0	0	0	0	0	0	0	0	0	0	0	0	0	0	0	0	0	0	0	0	0	0	0	0	0	0	0	0	0	0	0	0	0	0	0	0	0	0	0	0	0	0	0	0	0
superkingdom=Viruses;environmental samples;species=Cilio virus;taxId=1198330	0	0	0	0	0	0	0	0	0	0	0	0	0	0	0	0	0	0	0	0	0	0	0	0	0	0	0	0	0	0	0	0	0	0	0	0	0	0	0	0	0	0	0	0	0	0	0	0	0
superkingdom=Viruses;environmental samples;species=Marine RNA virus SF-2;taxId=1416631	0	0	0	0	0	0	0	0	0	0	0	0	0	0	0	0	0	0	0	0	0	0	0	0	0	0	0	0	0	0	0	0	0	0	0	0	0	0	0	0	0	0	0	0	0	0	0	0	0
superkingdom=Viruses;environmental samples;species=Marine phage AC;taxId=1414768	0	0	0	0	0	0	0	0	0	0	0	0	0	0	0	0	0	0	0	0	0	0	0	0	0	0	0	0	0	0	0	0	0	0	0	0	0	0	0	0	0	0	0	0	0	0	0	0	0
superkingdom=Viruses;environmental samples;species=Marine phage EC;taxId=1414769	0	0	0	0	0	0	0	0	0	0	0	0	0	0	0	0	0	0	0	0	0	0	0	0	0	0	0	0	0	0	0	0	0	0	0	0	0	0	0	0	0	0	0	0	0	0	0	0	0
superkingdom=Viruses;environmental samples;species=uncultured marine RNA virus;taxId=375198	0	0	0	0	0	0	0	0	0	0	0	0	0	0	0	0	0	0	0	0	0	0	0	0	0	0	0	0	0	0	0	0	0	0	0	0	0	0	0	0	0	0	0	0	0	0	0	0	0
superkingdom=Viruses;ssDNA viruses;family=Circoviridae;genus=Circovirus;unclassified Circovirus;species=Human circovirus VS6600022;taxId=1525173	0	0	0	0	0	0	0	0	0	0	0	0	0	0	0	0	0	0	0	0	0	0	0	0	0	0	0	0	0	0	0	0	0	0	0	0	0	0	0	0	0	0	0	0	0	0	0	0	0
superkingdom=Viruses;ssDNA viruses;family=Inoviridae;environmental samples;species=Uncultured phage WW-nAnB strain 2;taxId=1449896	0	0	0	0	0	0	0	0	0	0	0	0	0	0	0	0	0	0	0	0	0	0	0	0	0	0	0	0	0	0	0	0	0	0	0	0	0	0	0	0	0	0	0	0	0	0	0	0	0
superkingdom=Viruses;ssDNA viruses;family=Inoviridae;environmental samples;species=uncultured phage WW-nAnB;taxId=1074044	40	83.535	0	0	0	0	0	0	0	0	0	0	0	0	0	0	0	0	0	0	0	0	0	0	0	0	0	0	0	0	0	0	0	0	0	0	0	0	0	0	0	0	0	0	0	0	0	0	0
superkingdom=Viruses;ssDNA viruses;family=Inoviridae;environmental samples;taxId=1074043	0	0	0	0	0	0	0	0	0	0	0	0	0	0	0	0	0	0	0	0	0	0	0	0	0	0	0	0	0	0	0	0	0	0	0	0	0	0	0	0	0	0	0	0	0	0	0	0	0
superkingdom=Viruses;ssDNA viruses;family=Microviridae;subfamily=Gokushovirinae;unclassified Gokushovirinae;species=Gokushovirus WZ-2015a;taxId=1758150	142	74.845	0	0	0	0	0	0	0	0	0	0	0	0	0	0	0	0	0	0	0	0	0	0	0	0	0	0	0	0	0	0	0	0	0	0	0	0	0	0	0	0	0	0	0	0	19	71.798	0
superkingdom=Viruses;ssDNA viruses;family=Microviridae;unclassified Microviridae;species=Parabacteroides phage YZ-2015a;taxId=1655644	11	88.652	0	0	0	0	0	0	0	0	0	0	0	0	0	0	0	0	0	0	0	0	0	0	0	0	0	0	0	0	0	0	0	0	0	0	0	0	0	0	0	0	0	0	0	0	0	0	0
superkingdom=Viruses;ssDNA viruses;family=Microviridae;unclassified Microviridae;species=Parabacteroides phage YZ-2015b;taxId=1655645	0	0	0	0	0	0	0	0	0	0	0	0	0	0	0	0	0	0	0	0	0	0	0	0	0	0	0	0	0	0	0	0	0	0	0	0	0	0	0	0	0	0	0	0	0	0	0	0	0
superkingdom=Viruses;ssDNA viruses;unclassified ssDNA viruses;species=Sewage-associated circular DNA virus-30;taxId=1592097	21	84.64	0	0	0	0	0	0	0	0	0	0	0	0	0	0	0	0	0	0	0	0	0	0	0	0	0	0	0	0	0	0	0	0	0	0	0	0	0	0	0	0	0	0	0	0	0	0	0
superkingdom=Viruses;ssRNA viruses;ssRNA negative-strand viruses;family=Bunyaviridae;genus=Tospovirus;species=Groundnut ringspot tospovirus;Groundnut ringspot virus;taxId=12675	107	87.771	0	0	0	0	0	0	0	0	0	0	0	0	0	0	0	0	0	0	0	0	0	0	0	0	0	0	0	0	0	0	0	0	0	0	0	0	0	0	0	0	8	89.329	0	0	0	0	12
superkingdom=Viruses;ssRNA viruses;ssRNA negative-strand viruses;family=Bunyaviridae;genus=Tospovirus;species=Tomato spotted wilt tospovirus;Tomato spotted wilt virus;taxId=11613	27	91.338	0	0	0	0	0	0	0	0	0	0	0	0	0	0	0	0	0	0	0	0	0	0	0	0	0	0	0	0	0	0	0	0	0	0	0	0	0	0	0	0	0	0	0	0	0	0	0
superkingdom=Viruses;ssRNA viruses;ssRNA negative-strand viruses;family=Bunyaviridae;genus=Tospovirus;taxId=11611	0	0	0	0	0	0	0	0	0	0	0	0	0	0	0	0	0	0	0	0	0	0	0	0	0	0	0	0	0	0	0	0	0	0	0	0	0	0	0	0	0	0	16	88.025	0	0	12	88.763	0
superkingdom=Viruses;ssRNA viruses;ssRNA negative-strand viruses;family=Bunyaviridae;genus=Tospovirus;unclassified Tospovirus;taxId=326176	0	0	0	0	0	0	0	0	0	0	0	0	0	0	0	0	0	0	0	0	0	0	0	0	0	0	0	0	0	0	0	0	0	0	0	0	0	0	0	0	0	0	0	0	0	0	0	0	0
superkingdom=Viruses;ssRNA viruses;ssRNA negative-strand viruses;family=Bunyaviridae;unclassified Bunyaviridae;species=Caenorhabditis brenneri bunyavirus;taxId=1667232	0	0	0	0	0	0	0	0	0	0	0	0	0	0	0	0	0	0	0	0	0	0	0	0	0	0	0	0	0	0	0	0	0	0	0	0	0	0	0	0	0	0	0	0	0	0	0	0	0
superkingdom=Viruses;ssRNA viruses;ssRNA negative-strand viruses;family=Bunyaviridae;unclassified Bunyaviridae;species=Wuhan Fly Virus 1;taxId=1608101	0	0	0	0	0	0	0	0	0	0	0	0	0	0	0	0	0	0	0	0	0	0	0	0	0	0	0	0	0	0	0	0	0	0	0	0	0	0	0	0	0	0	0	0	0	0	0	0	0
superkingdom=Viruses;ssRNA viruses;ssRNA negative-strand viruses;family=Orthomyxoviridae;genus=Influenzavirus C;species=Influenza C virus;taxId=11552	0	0	0	0	0	0	0	0	0	0	0	0	0	0	0	0	0	0	0	0	0	0	0	0	0	0	0	0	0	0	0	0	0	0	0	0	0	0	0	0	0	0	0	0	0	0	0	0	0
superkingdom=Viruses;ssRNA viruses;ssRNA negative-strand viruses;genus=Varicosavirus;species=Lettuce big-vein associated virus;taxId=311413	0	0	0	0	0	0	0	0	0	0	0	0	0	0	0	0	0	0	0	0	0	0	0	0	0	0	0	0	0	0	0	0	0	0	0	0	0	0	0	0	0	0	0	0	0	0	0	0	0
superkingdom=Viruses;ssRNA viruses;ssRNA negative-strand viruses;order=Mononegavirales;family=Rhabdoviridae;unclassified Rhabdoviridae;species=Spodoptera frugiperda rhabdovirus;taxId=1481139	0	0	0	0	0	0	0	0	0	0	0	0	0	0	0	0	0	0	0	0	0	0	0	0	0	0	0	0	0	0	0	0	0	0	0	0	0	0	0	0	0	0	0	0	0	0	0	0	0
superkingdom=Viruses;ssRNA viruses;ssRNA negative-strand viruses;unclassified ssRNA negative-strand viruses;species=Lishi Spider Virus 1;taxId=1608057	0	0	0	0	0	0	0	0	0	0	0	0	0	0	0	0	0	0	0	0	0	0	0	0	0	0	0	0	0	0	0	0	0	0	0	0	0	0	0	0	0	0	0	0	0	0	0	0	0
superkingdom=Viruses;ssRNA viruses;ssRNA negative-strand viruses;unclassified ssRNA negative-strand viruses;species=Wuchang Cockroach Virus 1;taxId=1608097	10	97.025	0	0	0	0	0	0	0	0	0	0	0	0	0	0	0	0	0	0	0	0	0	0	0	0	0	0	0	0	0	0	0	0	0	0	0	0	0	0	0	0	0	0	0	0	0	0	0
superkingdom=Viruses;ssRNA viruses;ssRNA negative-strand viruses;unclassified ssRNA negative-strand viruses;species=Wuchang Cockroach Virus 3;taxId=1608099	16	99.062	0	0	0	0	0	0	0	0	0	0	0	0	0	0	0	0	0	0	0	0	0	0	0	0	0	0	0	0	0	0	0	0	0	0	0	0	0	0	0	0	0	0	0	0	0	0	0
superkingdom=Viruses;ssRNA viruses;ssRNA positive-strand viruses, no DNA stage;family=Astroviridae;genus=Mamastrovirus;species=Mamastrovirus 1;Human astrovirus 1;taxId=12456	0	0	0	0	0	0	0	0	0	0	0	0	0	0	0	0	0	0	0	0	0	0	0	0	8	97.445	0	0	0	0	0	0	0	0	28	94.866	0	0	0	0	0	0	83	97.662	166	94.212	0	0	0
superkingdom=Viruses;ssRNA viruses;ssRNA positive-strand viruses, no DNA stage;family=Astroviridae;genus=Mamastrovirus;species=Mamastrovirus 1;Human astrovirus 2;taxId=12701	0	0	0	0	0	0	0	0	0	0	0	0	0	0	0	0	0	0	0	0	0	0	0	0	0	0	0	0	0	0	0	0	6	97.781	0	0	0	0	0	0	0	0	0	0	0	0	0	0	0
superkingdom=Viruses;ssRNA viruses;ssRNA positive-strand viruses, no DNA stage;family=Astroviridae;genus=Mamastrovirus;species=Mamastrovirus 1;Human astrovirus 4;taxId=35300	0	0	0	0	0	0	0	0	0	0	0	0	0	0	0	0	0	0	0	0	0	0	0	0	0	0	0	0	0	0	0	0	0	0	0	0	0	0	0	0	0	0	0	0	0	0	0	0	69
superkingdom=Viruses;ssRNA viruses;ssRNA positive-strand viruses, no DNA stage;family=Astroviridae;genus=Mamastrovirus;species=Mamastrovirus 1;Human astrovirus 5;taxId=35741	0	0	0	0	0	0	0	0	0	0	0	0	0	0	0	0	0	0	0	0	0	0	0	0	5	98.426	0	0	0	0	0	0	0	0	0	0	0	0	0	0	0	0	0	0	0	0	0	0	0
superkingdom=Viruses;ssRNA viruses;ssRNA positive-strand viruses, no DNA stage;family=Astroviridae;genus=Mamastrovirus;species=Mamastrovirus 1;taxId=1239565	720	96.273	0	0	0	0	0	0	6	98.817	0	0	0	0	0	0	0	0	0	0	0	0	25	96.873	0	0	0	0	0	0	0	0	16	98.085	0	0	0	0	0	0	0	0	111	95.666	0	0	0	0	119
superkingdom=Viruses;ssRNA viruses;ssRNA positive-strand viruses, no DNA stage;family=Astroviridae;genus=Mamastrovirus;unclassified Mamastrovirus;species=Astrovirus VA1/HMO-C;taxId=1602211	0	0	0	0	0	0	0	0	0	0	0	0	0	0	0	0	0	0	0	0	0	0	0	0	0	0	0	0	0	0	0	0	0	0	0	0	0	0	0	0	0	0	0	0	0	0	0	0	0
superkingdom=Viruses;ssRNA viruses;ssRNA positive-strand viruses, no DNA stage;family=Astroviridae;genus=Mamastrovirus;unclassified Mamastrovirus;species=Canine astrovirus;taxId=1157338	42	91.736	0	0	0	0	0	0	0	0	0	0	0	0	0	0	0	0	0	0	0	0	0	0	0	0	0	0	0	0	0	0	0	0	0	0	0	0	0	0	0	0	0	0	0	0	0	0	0
superkingdom=Viruses;ssRNA viruses;ssRNA positive-strand viruses, no DNA stage;family=Astroviridae;genus=Mamastrovirus;unclassified Mamastrovirus;species=HMO Astrovirus A;Astrovirus VA2;taxId=683173	26	92.278	0	0	0	0	0	0	0	0	0	0	0	0	0	0	0	0	0	0	0	0	0	0	0	0	0	0	0	0	0	0	0	0	0	0	0	0	0	0	0	0	0	0	6	97.137	0	0	0
superkingdom=Viruses;ssRNA viruses;ssRNA positive-strand viruses, no DNA stage;family=Astroviridae;genus=Mamastrovirus;unclassified Mamastrovirus;species=HMO Astrovirus A;taxId=682382	0	0	0	0	0	0	0	0	0	0	0	0	0	0	0	0	0	0	0	0	0	0	0	0	0	0	0	0	0	0	0	0	0	0	0	0	0	0	0	0	0	0	0	0	0	0	0	0	0
superkingdom=Viruses;ssRNA viruses;ssRNA positive-strand viruses, no DNA stage;family=Astroviridae;genus=Mamastrovirus;unclassified Mamastrovirus;taxId=526119	13	96.18	0	0	0	0	0	0	0	0	0	0	0	0	0	0	0	0	0	0	0	0	0	0	0	0	0	0	0	0	0	0	0	0	0	0	0	0	0	0	0	0	0	0	0	0	0	0	0
superkingdom=Viruses;ssRNA viruses;ssRNA positive-strand viruses, no DNA stage;family=Astroviridae;taxId=39733	0	0	6	97.987	0	0	0	0	0	0	0	0	0	0	0	0	0	0	0	0	0	0	0	0	0	0	0	0	0	0	21	93.914	0	0	0	0	26	95.299	0	0	29	95.875	0	0	0	0	0	0	0
superkingdom=Viruses;ssRNA viruses;ssRNA positive-strand viruses, no DNA stage;family=Astroviridae;unclassified Astroviridae;species=Astrovirus MLB1;taxId=568715	276	93.645	0	0	0	0	0	0	0	0	0	0	0	0	0	0	0	0	0	0	0	0	0	0	0	0	0	0	0	0	0	0	0	0	0	0	0	0	0	0	0	0	26	95.144	22	97.172	26	94.656	38
superkingdom=Viruses;ssRNA viruses;ssRNA positive-strand viruses, no DNA stage;family=Astroviridae;unclassified Astroviridae;species=Astrovirus MLB2;taxId=683172	0	0	0	0	0	0	0	0	0	0	0	0	0	0	0	0	0	0	0	0	0	0	0	0	0	0	0	0	0	0	0	0	0	0	0	0	0	0	0	0	0	0	0	0	0	0	0	0	0
superkingdom=Viruses;ssRNA viruses;ssRNA positive-strand viruses, no DNA stage;family=Astroviridae;unclassified Astroviridae;species=Astrovirus VA1;taxId=645687	0	0	0	0	0	0	0	0	0	0	0	0	0	0	0	0	0	0	0	0	0	0	0	0	0	0	0	0	0	0	0	0	0	0	0	0	0	0	0	0	0	0	0	0	0	0	0	0	0
superkingdom=Viruses;ssRNA viruses;ssRNA positive-strand viruses, no DNA stage;family=Astroviridae;unclassified Astroviridae;species=Astrovirus VA3;taxId=683174	40	93.519	0	0	0	0	0	0	0	0	0	0	0	0	0	0	0	0	0	0	0	0	0	0	0	0	0	0	0	0	0	0	0	0	0	0	0	0	0	0	0	0	0	0	6	92.944	0	0	0
superkingdom=Viruses;ssRNA viruses;ssRNA positive-strand viruses, no DNA stage;family=Astroviridae;unclassified Astroviridae;species=Astrovirus rat/RS118/HKG/2007;taxId=858506	0	0	0	0	0	0	0	0	0	0	0	0	0	0	0	0	0	0	0	0	0	0	0	0	0	0	0	0	0	0	0	0	0	0	0	0	0	0	0	0	0	0	0	0	0	0	0	0	0
superkingdom=Viruses;ssRNA viruses;ssRNA positive-strand viruses, no DNA stage;family=Astroviridae;unclassified Astroviridae;species=Bastrovirus 1;taxId=1803388	0	0	0	0	0	0	0	0	0	0	0	0	0	0	0	0	0	0	0	0	0	0	0	0	0	0	0	0	0	0	0	0	0	0	0	0	0	0	0	0	0	0	0	0	0	0	0	0	0
superkingdom=Viruses;ssRNA viruses;ssRNA positive-strand viruses, no DNA stage;family=Astroviridae;unclassified Astroviridae;species=Bastrovirus-like_virus/VietNam/Bat/17819_21;taxId=1906170	1567	28.282	0	0	0	0	0	0	0	0	0	0	0	0	0	0	0	0	0	0	0	0	0	0	0	0	0	0	0	0	0	0	0	0	0	0	0	0	0	0	0	0	55	69.448	45	62.987	47	60.921	40
superkingdom=Viruses;ssRNA viruses;ssRNA positive-strand viruses, no DNA stage;family=Astroviridae;unclassified Astroviridae;species=Human astrovirus;taxId=1868658	2371	96.939	0	0	0	0	0	0	0	0	0	0	0	0	0	0	0	0	6	97.531	0	0	0	0	0	0	32	97.177	23	93.289	0	0	0	0	0	0	0	0	18	97.064	0	0	112	96.983	114	96.14	257	91.894	98
superkingdom=Viruses;ssRNA viruses;ssRNA positive-strand viruses, no DNA stage;family=Astroviridae;unclassified Astroviridae;taxId=352926	0	0	0	0	0	0	0	0	0	0	0	0	0	0	0	0	0	0	0	0	0	0	0	0	0	0	0	0	0	0	0	0	0	0	0	0	0	0	0	0	0	0	0	0	0	0	0	0	0
superkingdom=Viruses;ssRNA viruses;ssRNA positive-strand viruses, no DNA stage;family=Bromoviridae;genus=Cucumovirus;species=Cucumber mosaic virus;taxId=12305	63	96.219	0	0	0	0	0	0	0	0	0	0	0	0	0	0	0	0	0	0	0	0	0	0	0	0	0	0	0	0	0	0	0	0	0	0	0	0	0	0	0	0	14	96.57	0	0	0	0	13
superkingdom=Viruses;ssRNA viruses;ssRNA positive-strand viruses, no DNA stage;family=Bromoviridae;genus=Ilarvirus;Ilarvirus subgroup 3;species=Apple mosaic virus;taxId=12319	10	97.839	0	0	0	0	0	0	0	0	0	0	0	0	0	0	0	0	0	0	0	0	0	0	0	0	0	0	0	0	0	0	0	0	0	0	0	0	0	0	0	0	0	0	0	0	0	0	0
superkingdom=Viruses;ssRNA viruses;ssRNA positive-strand viruses, no DNA stage;family=Bromoviridae;genus=Ilarvirus;Ilarvirus subgroup 3;species=Prunus necrotic ringspot virus;taxId=37733	0	0	0	0	0	0	0	0	0	0	0	0	0	0	0	0	0	0	0	0	0	0	0	0	0	0	0	0	0	0	0	0	0	0	0	0	0	0	0	0	0	0	0	0	0	0	0	0	0
superkingdom=Viruses;ssRNA viruses;ssRNA positive-strand viruses, no DNA stage;family=Caliciviridae;genus=Norovirus;species=Norwalk virus;Norovirus GI;Norovirus GI.1;taxId=647514	0	0	0	0	0	0	0	0	0	0	0	0	0	0	0	0	0	0	0	0	0	0	0	0	0	0	0	0	0	0	0	0	0	0	0	0	0	0	0	0	0	0	0	0	0	0	0	0	0
superkingdom=Viruses;ssRNA viruses;ssRNA positive-strand viruses, no DNA stage;family=Caliciviridae;genus=Norovirus;species=Norwalk virus;Norovirus GI;Norovirus GI.2;taxId=647515	0	0	0	0	0	0	0	0	0	0	0	0	0	0	0	0	0	0	0	0	0	0	0	0	0	0	0	0	0	0	0	0	0	0	0	0	0	0	0	0	0	0	0	0	0	0	0	0	0
superkingdom=Viruses;ssRNA viruses;ssRNA positive-strand viruses, no DNA stage;family=Caliciviridae;genus=Norovirus;species=Norwalk virus;Norovirus GI;Norovirus GI.3;taxId=647516	0	0	0	0	0	0	0	0	0	0	0	0	0	0	0	0	0	0	0	0	0	0	0	0	0	0	0	0	0	0	0	0	0	0	0	0	0	0	0	0	0	0	0	0	0	0	0	0	0
superkingdom=Viruses;ssRNA viruses;ssRNA positive-strand viruses, no DNA stage;family=Caliciviridae;genus=Norovirus;species=Norwalk virus;Norovirus GI;Norovirus GI.4;taxId=647517	0	0	0	0	0	0	0	0	0	0	0	0	0	0	0	0	0	0	0	0	0	0	0	0	0	0	0	0	0	0	0	0	0	0	0	0	0	0	0	0	0	0	0	0	0	0	0	0	0
superkingdom=Viruses;ssRNA viruses;ssRNA positive-strand viruses, no DNA stage;family=Caliciviridae;genus=Norovirus;species=Norwalk virus;Norovirus GI;Norovirus GI.5;taxId=647519	0	0	0	0	0	0	0	0	0	0	0	0	0	0	0	0	0	0	0	0	0	0	0	0	0	0	0	0	0	0	0	0	0	0	0	0	0	0	0	0	0	0	0	0	0	0	0	0	0
superkingdom=Viruses;ssRNA viruses;ssRNA positive-strand viruses, no DNA stage;family=Caliciviridae;genus=Norovirus;species=Norwalk virus;Norovirus GI;Norovirus GI.6;taxId=647520	57	92.092	0	0	0	0	0	0	0	0	0	0	0	0	0	0	0	0	0	0	0	0	0	0	0	0	0	0	0	0	0	0	0	0	0	0	0	0	0	0	0	0	0	0	0	0	0	0	0
superkingdom=Viruses;ssRNA viruses;ssRNA positive-strand viruses, no DNA stage;family=Caliciviridae;genus=Norovirus;species=Norwalk virus;Norovirus GI;Norovirus genogroup 1 isolates;taxId=235544	49	76.52	0	0	0	0	0	0	0	0	0	0	0	0	0	0	0	0	0	0	0	0	0	0	0	0	0	0	0	0	0	0	0	0	0	0	0	0	0	0	0	0	0	0	0	0	8	94.189	0
superkingdom=Viruses;ssRNA viruses;ssRNA positive-strand viruses, no DNA stage;family=Caliciviridae;genus=Norovirus;species=Norwalk virus;Norovirus GI;taxId=122928	0	0	0	0	0	0	0	0	0	0	0	0	0	0	0	0	0	0	0	0	0	0	0	0	0	0	0	0	0	0	0	0	0	0	0	0	0	0	0	0	0	0	19	89.661	0	0	0	0	0
superkingdom=Viruses;ssRNA viruses;ssRNA positive-strand viruses, no DNA stage;family=Caliciviridae;genus=Norovirus;species=Norwalk virus;Norovirus GII;Norovirus GII isolates;taxId=490043	0	0	0	0	0	0	0	0	0	0	0	0	0	0	0	0	0	0	0	0	0	0	0	0	0	0	0	0	0	0	0	0	0	0	0	0	0	0	0	0	0	0	0	0	0	0	0	0	10
superkingdom=Viruses;ssRNA viruses;ssRNA positive-strand viruses, no DNA stage;family=Caliciviridae;genus=Norovirus;species=Norwalk virus;Norovirus GII;Norovirus GII.17;taxId=552592	0	0	0	0	0	0	0	0	0	0	0	0	0	0	0	0	0	0	0	0	0	0	0	0	0	0	0	0	0	0	0	0	0	0	0	0	0	0	0	0	0	0	0	0	0	0	0	0	0
superkingdom=Viruses;ssRNA viruses;ssRNA positive-strand viruses, no DNA stage;family=Caliciviridae;genus=Norovirus;species=Norwalk virus;Norovirus GII;Norovirus GII.4;taxId=489821	54	97.038	0	0	0	0	0	0	0	0	0	0	0	0	0	0	0	0	0	0	0	0	0	0	0	0	0	0	0	0	0	0	0	0	0	0	0	0	0	0	0	0	0	0	0	0	0	0	0
superkingdom=Viruses;ssRNA viruses;ssRNA positive-strand viruses, no DNA stage;family=Caliciviridae;genus=Norovirus;species=Norwalk virus;Norovirus GII;Norovirus GII.6;taxId=499193	0	0	0	0	0	0	0	0	0	0	0	0	0	0	0	0	0	0	0	0	0	0	0	0	0	0	0	0	0	0	0	0	0	0	0	0	0	0	0	0	0	0	8	92.766	0	0	0	0	0
superkingdom=Viruses;ssRNA viruses;ssRNA positive-strand viruses, no DNA stage;family=Caliciviridae;genus=Norovirus;species=Norwalk virus;Norovirus GII;taxId=122929	94	95.619	0	0	0	0	0	0	0	0	0	0	0	0	0	0	0	0	0	0	0	0	0	0	0	0	0	0	0	0	0	0	0	0	0	0	0	0	0	0	0	0	0	0	0	0	12	96.615	0
superkingdom=Viruses;ssRNA viruses;ssRNA positive-strand viruses, no DNA stage;family=Caliciviridae;genus=Norovirus;species=Norwalk virus;Norovirus GIV;Norovirus GIV.3;taxId=1920454	0	0	0	0	0	0	0	0	0	0	0	0	0	0	0	0	0	0	0	0	0	0	0	0	0	0	0	0	0	0	0	0	0	0	0	0	0	0	0	0	0	0	0	0	0	0	0	0	0
superkingdom=Viruses;ssRNA viruses;ssRNA positive-strand viruses, no DNA stage;family=Caliciviridae;genus=Norovirus;species=Norwalk virus;Norovirus isolates;taxId=150080	0	0	0	0	0	0	0	0	0	0	0	0	0	0	0	0	0	0	0	0	0	0	0	0	0	0	0	0	0	0	0	0	0	0	0	0	0	0	0	0	0	0	0	0	0	0	0	0	0
superkingdom=Viruses;ssRNA viruses;ssRNA positive-strand viruses, no DNA stage;family=Caliciviridae;genus=Norovirus;species=Norwalk virus;taxId=11983	0	0	0	0	0	0	0	0	0	0	0	0	0	0	0	0	0	0	0	0	0	0	0	0	0	0	0	0	0	0	0	0	0	0	0	0	0	0	0	0	0	0	0	0	0	0	0	0	0
superkingdom=Viruses;ssRNA viruses;ssRNA positive-strand viruses, no DNA stage;family=Caliciviridae;genus=Norovirus;taxId=142786	0	0	0	0	0	0	0	0	0	0	0	0	0	0	0	0	0	0	0	0	0	0	0	0	0	0	0	0	0	0	0	0	0	0	0	0	0	0	0	0	0	0	0	0	0	0	0	0	0
superkingdom=Viruses;ssRNA viruses;ssRNA positive-strand viruses, no DNA stage;family=Caliciviridae;genus=Sapovirus;species=Sapporo virus;Sapovirus GI;Sapovirus GI.2;taxId=1398551	0	0	0	0	0	0	0	0	0	0	0	0	0	0	0	0	0	0	0	0	0	0	0	0	0	0	0	0	0	0	0	0	0	0	0	0	0	0	0	0	0	0	0	0	0	0	0	0	0
superkingdom=Viruses;ssRNA viruses;ssRNA positive-strand viruses, no DNA stage;family=Caliciviridae;genus=Sapovirus;species=Sapporo virus;Sapovirus GI;taxId=515176	35	93.272	0	0	0	0	0	0	0	0	0	0	0	0	0	0	0	0	0	0	0	0	0	0	0	0	0	0	0	0	0	0	0	0	0	0	0	0	0	0	0	0	6	97.861	0	0	0	0	0
superkingdom=Viruses;ssRNA viruses;ssRNA positive-strand viruses, no DNA stage;family=Caliciviridae;genus=Sapovirus;species=Sapporo virus;Sapovirus GII;taxId=515177	0	0	0	0	0	0	0	0	0	0	0	0	0	0	0	0	0	0	0	0	0	0	0	0	0	0	0	0	0	0	0	0	0	0	0	0	0	0	0	0	0	0	0	0	11	90.352	15	87.102	0
superkingdom=Viruses;ssRNA viruses;ssRNA positive-strand viruses, no DNA stage;family=Caliciviridae;genus=Sapovirus;species=Sapporo virus;Sapovirus GV;taxId=515180	0	0	0	0	0	0	0	0	0	0	0	0	0	0	0	0	0	0	0	0	0	0	0	0	0	0	0	0	0	0	0	0	0	0	0	0	0	0	0	0	0	0	0	0	0	0	0	0	0
superkingdom=Viruses;ssRNA viruses;ssRNA positive-strand viruses, no DNA stage;family=Caliciviridae;genus=Sapovirus;species=Sapporo virus;Sapovirus isolates;taxId=280756	342	91.654	0	0	0	0	0	0	0	0	0	0	0	0	0	0	0	0	0	0	0	0	8	94.323	6	90.588	0	0	6	95.277	0	0	0	0	0	0	8	93.838	6	89.032	0	0	24	90.919	34	94.156	34	92.888	40
superkingdom=Viruses;ssRNA viruses;ssRNA positive-strand viruses, no DNA stage;family=Caliciviridae;genus=Sapovirus;species=Sapporo virus;taxId=95342	0	0	0	0	0	0	0	0	0	0	0	0	0	0	0	0	0	0	0	0	0	0	0	0	0	0	0	0	0	0	0	0	0	0	6	96.72	0	0	0	0	0	0	0	0	0	0	0	0	0
superkingdom=Viruses;ssRNA viruses;ssRNA positive-strand viruses, no DNA stage;family=Caliciviridae;genus=Vesivirus;unclassified Vesivirus;species=Canine calicivirus;taxId=74724	0	0	0	0	0	0	0	0	0	0	0	0	0	0	0	0	0	0	0	0	0	0	0	0	0	0	0	0	0	0	0	0	0	0	0	0	0	0	0	0	0	0	0	0	0	0	0	0	0
superkingdom=Viruses;ssRNA viruses;ssRNA positive-strand viruses, no DNA stage;family=Caliciviridae;genus=Vesivirus;unclassified Vesivirus;taxId=182093	0	0	0	0	0	0	0	0	0	0	0	0	0	0	0	0	0	0	0	0	0	0	0	0	0	0	0	0	0	0	0	0	0	0	0	0	0	0	0	0	0	0	0	0	0	0	0	0	0
superkingdom=Viruses;ssRNA viruses;ssRNA positive-strand viruses, no DNA stage;family=Closteroviridae;genus=Ampelovirus;species=Grapevine leafroll-associated virus 3;taxId=55951	0	0	0	0	0	0	0	0	0	0	0	0	0	0	0	0	0	0	0	0	0	0	0	0	0	0	0	0	0	0	0	0	0	0	0	0	0	0	0	0	0	0	0	0	0	0	0	0	0
superkingdom=Viruses;ssRNA viruses;ssRNA positive-strand viruses, no DNA stage;family=Closteroviridae;genus=Ampelovirus;species=Pineapple mealybug wilt-associated virus 3;taxId=373861	0	0	0	0	0	0	0	0	0	0	0	0	0	0	0	0	0	0	0	0	0	0	0	0	0	0	0	0	0	0	0	0	0	0	0	0	0	0	0	0	0	0	0	0	0	0	0	0	0
superkingdom=Viruses;ssRNA viruses;ssRNA positive-strand viruses, no DNA stage;family=Closteroviridae;genus=Closterovirus;species=Citrus tristeza virus;taxId=12162	2321	97.428	0	0	0	0	0	0	0	0	0	0	0	0	0	0	0	0	0	0	0	0	44	98.378	18	97.945	16	99.402	12	98.77	23	98.701	15	99.391	19	97.993	14	99.049	28	96.437	19	97.876	195	93.948	228	98.028	195	97.914	190
superkingdom=Viruses;ssRNA viruses;ssRNA positive-strand viruses, no DNA stage;family=Closteroviridae;genus=Crinivirus;species=Lettuce chlorosis virus;taxId=642478	0	0	0	0	0	0	0	0	0	0	0	0	0	0	0	0	0	0	0	0	0	0	0	0	0	0	0	0	0	0	0	0	0	0	0	0	0	0	0	0	0	0	0	0	0	0	0	0	0
superkingdom=Viruses;ssRNA viruses;ssRNA positive-strand viruses, no DNA stage;family=Closteroviridae;genus=Crinivirus;species=Lettuce infectious yellows virus;taxId=31713	0	0	0	0	0	0	0	0	0	0	0	0	0	0	0	0	0	0	0	0	0	0	0	0	0	0	0	0	0	0	0	0	0	0	0	0	0	0	0	0	0	0	0	0	0	0	0	0	0
superkingdom=Viruses;ssRNA viruses;ssRNA positive-strand viruses, no DNA stage;family=Closteroviridae;genus=Crinivirus;species=Sweet potato chlorotic stunt virus;taxId=81931	6	95.749	0	0	0	0	0	0	0	0	0	0	0	0	0	0	0	0	0	0	0	0	0	0	0	0	0	0	0	0	0	0	0	0	0	0	0	0	0	0	0	0	0	0	0	0	0	0	0
superkingdom=Viruses;ssRNA viruses;ssRNA positive-strand viruses, no DNA stage;family=Closteroviridae;genus=Crinivirus;species=Tomato chlorosis virus;taxId=67754	0	0	0	0	0	0	0	0	0	0	0	0	0	0	0	0	0	0	0	0	0	0	0	0	0	0	0	0	0	0	0	0	0	0	0	0	0	0	0	0	0	0	0	0	0	0	0	0	0
superkingdom=Viruses;ssRNA viruses;ssRNA positive-strand viruses, no DNA stage;family=Hepeviridae;genus=Orthohepevirus;species=Orthohepevirus A;Hepatitis E virus;taxId=12461	0	0	0	0	0	0	0	0	0	0	0	0	0	0	0	0	0	0	0	0	0	0	0	0	0	0	0	0	0	0	0	0	0	0	0	0	0	0	0	0	0	0	0	0	0	0	0	0	0
superkingdom=Viruses;ssRNA viruses;ssRNA positive-strand viruses, no DNA stage;family=Leviviridae;genus=Allolevivirus;species=Escherichia virus FI;Enterobacteria phage SP;taxId=12027	0	0	0	0	0	0	0	0	0	0	0	0	0	0	0	0	0	0	0	0	0	0	0	0	0	0	0	0	0	0	0	0	0	0	0	0	0	0	0	0	0	0	0	0	0	0	0	0	0
superkingdom=Viruses;ssRNA viruses;ssRNA positive-strand viruses, no DNA stage;family=Leviviridae;genus=Allolevivirus;species=Escherichia virus FI;taxId=39804	7558	62.295	0	0	0	0	0	0	0	0	0	0	0	0	0	0	0	0	0	0	0	0	0	0	0	0	0	0	0	0	0	0	0	0	0	0	0	0	0	0	0	0	0	0	0	0	0	0	0
superkingdom=Viruses;ssRNA viruses;ssRNA positive-strand viruses, no DNA stage;family=Leviviridae;genus=Allolevivirus;species=Escherichia virus Qbeta;Enterobacteria phage M11;taxId=74336	114	89.884	0	0	0	0	0	0	0	0	0	0	0	0	0	0	0	0	0	0	0	0	0	0	0	0	0	0	0	0	0	0	0	0	0	0	0	0	0	0	0	0	0	0	0	0	19	86.54	13
superkingdom=Viruses;ssRNA viruses;ssRNA positive-strand viruses, no DNA stage;family=Leviviridae;genus=Allolevivirus;species=Escherichia virus Qbeta;taxId=39803	2659	86.485	0	0	0	0	0	0	0	0	0	0	0	0	0	0	0	0	0	0	0	0	10	87.075	6	90.69	7	91.956	9	92.14	8	88.629	6	89.666	12	93.63	13	94.265	0	0	16	89.484	257	88.654	90	92.709	356	89.984	87
superkingdom=Viruses;ssRNA viruses;ssRNA positive-strand viruses, no DNA stage;family=Leviviridae;genus=Levivirus;species=Escherichia virus BZ13;taxId=329853	1744	87.9	0	0	0	0	0	0	0	0	0	0	0	0	0	0	0	0	0	0	0	0	0	0	0	0	0	0	0	0	0	0	6	89.847	12	85.942	12	86.4	0	0	9	90.128	70	89.097	56	91.273	74	86.302	58
superkingdom=Viruses;ssRNA viruses;ssRNA positive-strand viruses, no DNA stage;family=Leviviridae;genus=Levivirus;species=Escherichia virus MS2;Enterobacterio phage MS2;taxId=12022	2928	57.85	0	0	0	0	0	0	0	0	0	0	0	0	0	0	0	0	0	0	0	0	16	82.924	10	94.629	11	86.367	0	0	9	90.223	0	0	14	83.863	0	0	6	89.644	15	93.239	84	90.015	87	84.175	77	89.251	96
superkingdom=Viruses;ssRNA viruses;ssRNA positive-strand viruses, no DNA stage;family=Leviviridae;genus=Levivirus;species=Escherichia virus MS2;taxId=329852	0	0	0	0	0	0	0	0	0	0	0	0	0	0	0	0	0	0	0	0	0	0	0	0	0	0	0	0	0	0	0	0	0	0	0	0	0	0	0	0	0	0	46	48.828	0	0	383	55.078	50
superkingdom=Viruses;ssRNA viruses;ssRNA positive-strand viruses, no DNA stage;family=Leviviridae;genus=Levivirus;taxId=11990	0	0	0	0	0	0	0	0	0	0	0	0	0	0	0	0	0	0	0	0	0	0	0	0	0	0	0	0	0	0	0	0	0	0	0	0	0	0	0	0	0	0	0	0	0	0	0	0	0
superkingdom=Viruses;ssRNA viruses;ssRNA positive-strand viruses, no DNA stage;family=Leviviridae;genus=Levivirus;unclassified Levivirus;species=Acinetobacter phage AP205;taxId=154784	2764	66.307	0	0	0	0	0	0	0	0	0	0	0	0	0	0	0	0	0	0	0	0	0	0	18	84.527	15	88.198	0	0	8	84.538	12	84.848	9	88.584	10	92.821	0	0	10	86.646	513	80.843	483	79.847	88	85.488	65
superkingdom=Viruses;ssRNA viruses;ssRNA positive-strand viruses, no DNA stage;family=Leviviridae;genus=Levivirus;unclassified Levivirus;species=Enterobacteria phage C-1 INW-2012;taxId=1206313	432	79.402	0	0	0	0	0	0	0	0	0	0	0	0	0	0	0	0	0	0	0	0	0	0	0	0	0	0	0	0	0	0	0	0	0	0	0	0	0	0	0	0	0	0	0	0	0	0	0
superkingdom=Viruses;ssRNA viruses;ssRNA positive-strand viruses, no DNA stage;family=Leviviridae;genus=Levivirus;unclassified Levivirus;species=Enterobacteria phage Hgal1;taxId=1206300	435	82.415	0	0	0	0	0	0	0	0	0	0	0	0	0	0	0	0	0	0	0	0	0	0	0	0	0	0	0	0	0	0	0	0	0	0	0	0	0	0	0	0	38	81.935	33	80.337	58	79.398	24
superkingdom=Viruses;ssRNA viruses;ssRNA positive-strand viruses, no DNA stage;family=Leviviridae;genus=Levivirus;unclassified Levivirus;species=Pseudomonas phage PP7;taxId=12023	25	74.115	0	0	0	0	0	0	0	0	0	0	0	0	0	0	0	0	0	0	0	0	0	0	0	0	0	0	0	0	0	0	0	0	0	0	0	0	0	0	0	0	0	0	0	0	0	0	7
superkingdom=Viruses;ssRNA viruses;ssRNA positive-strand viruses, no DNA stage;family=Leviviridae;unclassified Leviviridae;species=Caulobacter phage phiCb5;taxId=767473	369	89.888	0	0	0	0	0	0	0	0	0	0	0	0	0	0	0	0	0	0	0	0	0	0	0	0	0	0	0	0	0	0	0	0	0	0	0	0	0	0	0	0	21	84.526	31	88.101	25	91.688	22
superkingdom=Viruses;ssRNA viruses;ssRNA positive-strand viruses, no DNA stage;family=Leviviridae;unclassified Leviviridae;species=Enterobacteria phage M;taxId=1235640	292	81.897	0	0	0	0	0	0	0	0	0	0	0	0	0	0	0	0	0	0	0	0	0	0	0	0	0	0	0	0	0	0	0	0	0	0	0	0	0	0	0	0	40	83.213	34	81.424	31	82.697	25
superkingdom=Viruses;ssRNA viruses;ssRNA positive-strand viruses, no DNA stage;family=Leviviridae;unclassified Leviviridae;species=Pseudomonas phage PRR1;taxId=12024	442	83.06	0	0	0	0	0	0	0	0	0	0	0	0	0	0	0	0	0	0	0	0	0	0	0	0	0	0	7	84.728	0	0	0	0	0	0	0	0	0	0	0	0	37	73.879	48	76.467	35	70.364	37
superkingdom=Viruses;ssRNA viruses;ssRNA positive-strand viruses, no DNA stage;family=Luteoviridae;genus=Polerovirus;species=Beet western yellows virus;taxId=12042	0	0	0	0	0	0	0	0	0	0	0	0	0	0	0	0	0	0	0	0	0	0	0	0	0	0	0	0	0	0	0	0	0	0	0	0	0	0	0	0	0	0	0	0	0	0	0	0	0
superkingdom=Viruses;ssRNA viruses;ssRNA positive-strand viruses, no DNA stage;family=Luteoviridae;genus=Polerovirus;species=Carrot red leaf virus;taxId=66200	6	94.912	0	0	0	0	0	0	0	0	0	0	0	0	0	0	0	0	0	0	0	0	0	0	0	0	0	0	0	0	0	0	0	0	0	0	0	0	0	0	0	0	0	0	0	0	0	0	0
superkingdom=Viruses;ssRNA viruses;ssRNA positive-strand viruses, no DNA stage;family=Luteoviridae;genus=Polerovirus;species=Cucurbit aphid-borne yellows virus;taxId=91753	46	90.49	0	0	0	0	0	0	0	0	0	0	0	0	0	0	0	0	0	0	0	0	0	0	0	0	0	0	0	0	0	0	0	0	0	0	0	0	0	0	0	0	0	0	0	0	6	92.762	0
superkingdom=Viruses;ssRNA viruses;ssRNA positive-strand viruses, no DNA stage;family=Luteoviridae;genus=Polerovirus;species=Turnip yellows virus;taxId=131083	13	94.389	0	0	0	0	0	0	0	0	0	0	0	0	0	0	0	0	0	0	0	0	0	0	0	0	0	0	0	0	0	0	0	0	0	0	0	0	0	0	0	0	0	0	0	0	0	0	0
superkingdom=Viruses;ssRNA viruses;ssRNA positive-strand viruses, no DNA stage;family=Luteoviridae;unclassified Luteoviridae;species=Citrus vein enation virus;taxId=1301220	0	0	0	0	0	0	0	0	0	0	0	0	0	0	0	0	0	0	0	0	0	0	0	0	0	0	0	0	0	0	0	0	0	0	0	0	0	0	0	0	0	0	0	0	0	0	0	0	0
superkingdom=Viruses;ssRNA viruses;ssRNA positive-strand viruses, no DNA stage;family=Narnaviridae;genus=Narnavirus;species=Saccharomyces 23S RNA narnavirus;taxId=198599	10	96.852	0	0	0	0	0	0	0	0	0	0	0	0	0	0	0	0	0	0	0	0	0	0	0	0	0	0	0	0	0	0	0	0	0	0	0	0	0	0	0	0	0	0	0	0	0	0	0
superkingdom=Viruses;ssRNA viruses;ssRNA positive-strand viruses, no DNA stage;family=Nodaviridae;genus=Alphanodavirus;species=Flock house virus;taxId=12287	0	0	0	0	0	0	0	0	0	0	0	0	0	0	0	0	0	0	0	0	0	0	0	0	0	0	0	0	0	0	0	0	0	0	0	0	0	0	0	0	0	0	0	0	0	0	0	0	0
superkingdom=Viruses;ssRNA viruses;ssRNA positive-strand viruses, no DNA stage;family=Nodaviridae;genus=Alphanodavirus;unclassified Alphanodavirus;species=Alphanodavirus HB-2007/CHN;taxId=756850	12	83.963	0	0	0	0	0	0	0	0	0	0	0	0	0	0	0	0	0	0	0	0	0	0	0	0	0	0	0	0	0	0	0	0	0	0	0	0	0	0	0	0	0	0	0	0	0	0	0
superkingdom=Viruses;ssRNA viruses;ssRNA positive-strand viruses, no DNA stage;family=Nodaviridae;unclassified Nodaviridae;species=Le Blanc nodavirus;taxId=1241918	0	0	0	0	0	0	0	0	0	0	0	0	0	0	0	0	0	0	0	0	0	0	0	0	0	0	0	0	0	0	0	0	0	0	0	0	0	0	0	0	0	0	0	0	0	0	0	0	0
superkingdom=Viruses;ssRNA viruses;ssRNA positive-strand viruses, no DNA stage;family=Nodaviridae;unclassified Nodaviridae;species=Orsay virus;taxId=977912	117	61.002	0	0	0	0	0	0	0	0	0	0	0	0	0	0	0	0	0	0	0	0	0	0	0	0	0	0	0	0	0	0	0	0	0	0	0	0	0	0	0	0	0	0	0	0	0	0	0
superkingdom=Viruses;ssRNA viruses;ssRNA positive-strand viruses, no DNA stage;family=Nodaviridae;unclassified Nodaviridae;species=Santeuil nodavirus;taxId=977913	0	0	0	0	0	0	0	0	0	0	0	0	0	0	0	0	0	0	0	0	0	0	0	0	0	0	0	0	0	0	0	0	0	0	0	0	0	0	0	0	0	0	0	0	0	0	0	0	0
superkingdom=Viruses;ssRNA viruses;ssRNA positive-strand viruses, no DNA stage;family=Potyviridae;genus=Potyvirus;species=Leek yellow stripe virus;taxId=42004	0	0	0	0	0	0	0	0	0	0	0	0	0	0	0	0	0	0	0	0	0	0	0	0	0	0	0	0	0	0	0	0	0	0	0	0	0	0	0	0	0	0	0	0	0	0	0	0	0
superkingdom=Viruses;ssRNA viruses;ssRNA positive-strand viruses, no DNA stage;family=Potyviridae;genus=Potyvirus;species=Onion yellow dwarf virus;taxId=43130	10	84.375	0	0	0	0	0	0	0	0	0	0	0	0	0	0	0	0	0	0	0	0	0	0	0	0	0	0	0	0	0	0	0	0	0	0	0	0	0	0	0	0	0	0	0	0	0	0	0
superkingdom=Viruses;ssRNA viruses;ssRNA positive-strand viruses, no DNA stage;family=Potyviridae;genus=Potyvirus;species=Papaya ringspot virus;taxId=12205	44	94.188	0	0	0	0	0	0	0	0	0	0	0	0	0	0	0	0	0	0	0	0	0	0	0	0	0	0	0	0	0	0	0	0	0	0	0	0	0	0	0	0	0	0	0	0	0	0	0
superkingdom=Viruses;ssRNA viruses;ssRNA positive-strand viruses, no DNA stage;family=Potyviridae;genus=Potyvirus;species=Pepper yellow mosaic virus;taxId=160358	10	94.593	0	0	0	0	0	0	0	0	0	0	0	0	0	0	0	0	0	0	0	0	0	0	0	0	0	0	0	0	0	0	0	0	0	0	0	0	0	0	0	0	0	0	0	0	0	0	0
superkingdom=Viruses;ssRNA viruses;ssRNA positive-strand viruses, no DNA stage;family=Potyviridae;genus=Potyvirus;species=Potato virus Y;taxId=12216	13	92.649	0	0	0	0	0	0	0	0	0	0	0	0	0	0	0	0	0	0	0	0	0	0	0	0	0	0	0	0	0	0	0	0	0	0	0	0	0	0	0	0	0	0	0	0	0	0	0
superkingdom=Viruses;ssRNA viruses;ssRNA positive-strand viruses, no DNA stage;family=Potyviridae;genus=Potyvirus;species=Shallot yellow stripe virus;taxId=62059	0	0	0	0	0	0	0	0	0	0	0	0	0	0	0	0	0	0	0	0	0	0	0	0	0	0	0	0	0	0	0	0	0	0	0	0	0	0	0	0	0	0	0	0	0	0	0	0	0
superkingdom=Viruses;ssRNA viruses;ssRNA positive-strand viruses, no DNA stage;family=Potyviridae;genus=Potyvirus;species=Sugarcane mosaic virus;taxId=12224	39	92.265	0	0	0	0	0	0	0	0	0	0	0	0	0	0	0	0	0	0	0	0	0	0	0	0	0	0	0	0	0	0	0	0	0	0	0	0	0	0	0	0	0	0	0	0	0	0	6
superkingdom=Viruses;ssRNA viruses;ssRNA positive-strand viruses, no DNA stage;family=Potyviridae;genus=Potyvirus;species=Sweet potato feathery mottle virus;taxId=12844	0	0	0	0	0	0	0	0	0	0	0	0	0	0	0	0	0	0	0	0	0	0	0	0	0	0	0	0	0	0	0	0	0	0	0	0	0	0	0	0	0	0	0	0	0	0	0	0	0
superkingdom=Viruses;ssRNA viruses;ssRNA positive-strand viruses, no DNA stage;family=Potyviridae;genus=Potyvirus;species=Turnip mosaic virus;taxId=12230	101	96.239	0	0	0	0	0	0	0	0	0	0	0	0	0	0	0	0	0	0	0	0	0	0	0	0	0	0	0	0	0	0	0	0	0	0	0	0	0	0	0	0	10	95.967	12	97.746	14	93.376	6
superkingdom=Viruses;ssRNA viruses;ssRNA positive-strand viruses, no DNA stage;family=Potyviridae;genus=Potyvirus;species=Watermelon mosaic virus;taxId=146500	154	94.923	0	0	0	0	0	0	0	0	0	0	0	0	0	0	0	0	0	0	0	0	0	0	0	0	0	0	0	0	0	0	0	0	0	0	0	0	0	0	0	0	11	93.468	20	96.097	19	96.898	10
superkingdom=Viruses;ssRNA viruses;ssRNA positive-strand viruses, no DNA stage;family=Potyviridae;genus=Potyvirus;species=Zucchini yellow mosaic virus;taxId=12232	108	95.438	0	0	0	0	0	0	0	0	0	0	0	0	0	0	0	0	0	0	0	0	0	0	0	0	0	0	0	0	0	0	0	0	0	0	0	0	0	0	6	96.207	16	95.745	6	97.271	8	96.097	0
superkingdom=Viruses;ssRNA viruses;ssRNA positive-strand viruses, no DNA stage;family=Potyviridae;unclassified Potyviridae;species=Tobacco mosqueado virus;taxId=1792583	38	99.362	0	0	0	0	0	0	0	0	0	0	0	0	0	0	0	0	0	0	0	0	0	0	0	0	0	0	0	0	0	0	0	0	0	0	0	0	0	0	0	0	8	98.931	6	99.51	0	0	0
superkingdom=Viruses;ssRNA viruses;ssRNA positive-strand viruses, no DNA stage;family=Tombusviridae;genus=Alphacarmovirus;species=Carnation mottle virus;taxId=11986	0	0	0	0	0	0	0	0	0	0	0	0	0	0	0	0	0	0	0	0	0	0	0	0	0	0	0	0	0	0	0	0	0	0	0	0	0	0	0	0	0	0	0	0	0	0	0	0	0
superkingdom=Viruses;ssRNA viruses;ssRNA positive-strand viruses, no DNA stage;family=Tombusviridae;genus=Betacarmovirus;species=Hibiscus chlorotic ringspot virus;taxId=53181	7	88.567	0	0	0	0	0	0	0	0	0	0	0	0	0	0	0	0	0	0	0	0	0	0	0	0	0	0	0	0	0	0	0	0	0	0	0	0	0	0	0	0	0	0	0	0	0	0	0
superkingdom=Viruses;ssRNA viruses;ssRNA positive-strand viruses, no DNA stage;family=Tombusviridae;genus=Gammacarmovirus;species=Melon necrotic spot virus;taxId=11987	948	88.412	0	0	0	0	0	0	0	0	0	0	0	0	0	0	0	0	0	0	0	0	8	96.154	10	91.462	6	91.973	0	0	8	92.827	0	0	8	96.171	15	94.656	8	90.476	0	0	75	94.536	46	91.452	46	93.465	81
superkingdom=Viruses;ssRNA viruses;ssRNA positive-strand viruses, no DNA stage;family=Tombusviridae;genus=Machlomovirus;species=Maize chlorotic mottle virus;taxId=12138	0	0	0	0	0	0	0	0	0	0	0	0	0	0	0	0	0	0	0	0	0	0	0	0	0	0	0	0	0	0	0	0	0	0	0	0	0	0	0	0	0	0	0	0	0	0	0	0	0
superkingdom=Viruses;ssRNA viruses;ssRNA positive-strand viruses, no DNA stage;family=Tombusviridae;genus=Tombusvirus;species=Carnation Italian ringspot virus;taxId=39443	0	0	0	0	0	0	0	0	0	0	0	0	0	0	0	0	0	0	0	0	0	0	0	0	0	0	0	0	0	0	0	0	0	0	0	0	0	0	0	0	0	0	0	0	0	0	0	0	0
superkingdom=Viruses;ssRNA viruses;ssRNA positive-strand viruses, no DNA stage;family=Tombusviridae;genus=Tombusvirus;species=Cucumber Bulgarian virus;taxId=220618	0	0	0	0	0	0	0	0	0	0	0	0	0	0	0	0	0	0	0	0	0	0	0	0	0	0	0	0	0	0	0	0	0	0	0	0	0	0	0	0	0	0	0	0	0	0	0	0	0
superkingdom=Viruses;ssRNA viruses;ssRNA positive-strand viruses, no DNA stage;family=Tombusviridae;genus=Tombusvirus;taxId=12141	0	0	0	0	0	0	0	0	0	0	0	0	0	0	0	0	0	0	0	0	0	0	0	0	0	0	0	0	0	0	0	0	0	0	0	0	0	0	0	0	0	0	0	0	0	0	0	0	0
superkingdom=Viruses;ssRNA viruses;ssRNA positive-strand viruses, no DNA stage;family=Tombusviridae;taxId=39738	0	0	0	0	0	0	0	0	0	0	0	0	0	0	0	0	0	0	0	0	0	0	0	0	0	0	0	0	0	0	0	0	0	0	0	0	0	0	0	0	0	0	0	0	0	0	0	0	0
superkingdom=Viruses;ssRNA viruses;ssRNA positive-strand viruses, no DNA stage;family=Virgaviridae;genus=Tobamovirus;species=Bell pepper mottle virus;taxId=368735	0	0	0	0	0	0	0	0	0	0	0	0	0	0	0	0	0	0	0	0	0	0	0	0	0	0	0	0	0	0	0	0	0	0	0	0	0	0	0	0	0	0	0	0	0	0	0	0	0
superkingdom=Viruses;ssRNA viruses;ssRNA positive-strand viruses, no DNA stage;family=Virgaviridae;genus=Tobamovirus;species=Cucumber green mottle mosaic virus;taxId=12235	282	99.397	0	0	0	0	0	0	0	0	0	0	0	0	0	0	0	0	0	0	0	0	0	0	0	0	6	99.522	0	0	0	0	0	0	0	0	6	99.313	0	0	0	0	24	99.65	24	99.371	26	99.263	42
superkingdom=Viruses;ssRNA viruses;ssRNA positive-strand viruses, no DNA stage;family=Virgaviridae;genus=Tobamovirus;species=Hibiscus latent Fort Pierce virus;taxId=233051	6	99.913	0	0	0	0	0	0	0	0	0	0	0	0	0	0	0	0	0	0	0	0	0	0	0	0	0	0	0	0	0	0	0	0	0	0	0	0	0	0	0	0	0	0	0	0	0	0	0
superkingdom=Viruses;ssRNA viruses;ssRNA positive-strand viruses, no DNA stage;family=Virgaviridae;genus=Tobamovirus;species=Hibiscus latent Singapore virus;taxId=185955	0	0	0	0	0	0	0	0	0	0	0	0	0	0	0	0	0	0	0	0	0	0	0	0	0	0	0	0	0	0	0	0	0	0	0	0	0	0	0	0	0	0	0	0	0	0	0	0	0
superkingdom=Viruses;ssRNA viruses;ssRNA positive-strand viruses, no DNA stage;family=Virgaviridae;genus=Tobamovirus;species=Maracuja mosaic virus;taxId=368736	0	0	0	0	0	0	0	0	0	0	0	0	0	0	0	0	0	0	0	0	0	0	0	0	0	0	0	0	0	0	0	0	0	0	0	0	0	0	0	0	0	0	0	0	0	0	0	0	0
superkingdom=Viruses;ssRNA viruses;ssRNA positive-strand viruses, no DNA stage;family=Virgaviridae;genus=Tobamovirus;species=Pepper mild mottle virus;taxId=12239	862	99.119	0	0	0	0	0	0	0	0	0	0	0	0	0	0	0	0	0	0	0	0	8	99.144	12	96.501	13	96.132	8	99.935	6	97.28	0	0	9	98.824	11	99.039	12	99	6	99.286	77	98.104	102	98.577	96	98.711	96
superkingdom=Viruses;ssRNA viruses;ssRNA positive-strand viruses, no DNA stage;family=Virgaviridae;genus=Tobamovirus;species=Tobacco mild green mosaic virus;taxId=12241	0	0	0	0	0	0	0	0	0	0	0	0	0	0	0	0	0	0	0	0	0	0	0	0	0	0	0	0	0	0	0	0	0	0	0	0	0	0	0	0	0	0	0	0	0	0	0	0	0
superkingdom=Viruses;ssRNA viruses;ssRNA positive-strand viruses, no DNA stage;family=Virgaviridae;genus=Tobamovirus;species=Tobacco mosaic virus;taxId=12242	0	0	0	0	0	0	0	0	0	0	0	0	0	0	0	0	0	0	0	0	0	0	0	0	0	0	0	0	0	0	26	94.885	0	0	0	0	0	0	0	0	0	0	0	0	0	0	0	0	0
superkingdom=Viruses;ssRNA viruses;ssRNA positive-strand viruses, no DNA stage;family=Virgaviridae;genus=Tobamovirus;species=Tomato mosaic virus;taxId=12253	8055	99.518	8	99.684	8	99.505	18	99.449	0	0	10	99.307	11	93.031	8	98.757	16	99.142	0	0	13	99.398	108	96.233	82	98.966	78	97.551	50	98.561	62	98.772	110	97.033	80	98.809	116	98.213	101	98.488	93	98.693	835	99.288	814	99.389	730	99.355	757
superkingdom=Viruses;ssRNA viruses;ssRNA positive-strand viruses, no DNA stage;family=Virgaviridae;genus=Tobamovirus;taxId=12234	0	0	0	0	0	0	0	0	0	0	0	0	0	0	0	0	0	0	0	0	0	0	0	0	0	0	0	0	0	0	0	0	0	0	0	0	0	0	0	0	0	0	0	0	0	0	0	0	0
superkingdom=Viruses;ssRNA viruses;ssRNA positive-strand viruses, no DNA stage;family=Virgaviridae;genus=Tobamovirus;unclassified Tobamovirus;species=Tomato mottle mosaic virus;taxId=1391702	1544	99.245	0	0	0	0	0	0	0	0	0	0	0	0	0	0	0	0	0	0	0	0	0	0	25	97.062	0	0	10	97.68	0	0	0	0	18	99.551	0	0	0	0	0	0	186	98.267	170	97.948	171	96.68	171
superkingdom=Viruses;ssRNA viruses;ssRNA positive-strand viruses, no DNA stage;family=Virgaviridae;genus=Tobravirus;species=Pepper ringspot virus;taxId=31750	8	97.569	0	0	0	0	0	0	0	0	0	0	0	0	0	0	0	0	0	0	0	0	0	0	0	0	0	0	0	0	0	0	0	0	0	0	0	0	0	0	0	0	0	0	0	0	0	0	0
superkingdom=Viruses;ssRNA viruses;ssRNA positive-strand viruses, no DNA stage;genus=Sobemovirus;species=Southern bean mosaic virus;taxId=12139	447	93.429	0	0	0	0	0	0	0	0	0	0	0	0	0	0	0	0	0	0	0	0	0	0	0	0	0	0	0	0	0	0	0	0	10	95.159	0	0	0	0	0	0	56	91.377	48	92.224	51	93.432	33
superkingdom=Viruses;ssRNA viruses;ssRNA positive-strand viruses, no DNA stage;genus=Sobemovirus;taxId=12137	0	0	0	0	0	0	0	0	0	0	0	0	0	0	0	0	0	0	0	0	0	0	0	0	0	0	0	0	0	0	0	0	0	0	0	0	0	0	0	0	0	0	0	0	0	0	0	0	0
superkingdom=Viruses;ssRNA viruses;ssRNA positive-strand viruses, no DNA stage;genus=Sobemovirus;unclassified Sobemovirus;species=Papaya lethal yellowing virus;taxId=685899	16213	99.226	16	99.382	16	98.982	24	98.885	8	98.28	22	98.851	10	99.163	20	99.084	8	98.077	22	98.03	8	99.481	160	99.057	166	99.066	160	99.261	150	99.288	138	98.96	136	99.2	169	99.084	170	99.214	180	98.961	146	99.043	1538	99.235	1599	99.185	1670	99.226	1652
superkingdom=Viruses;ssRNA viruses;ssRNA positive-strand viruses, no DNA stage;order=Nidovirales;family=Coronaviridae;subfamily=Coronavirinae;genus=Alphacoronavirus;species=Alphacoronavirus 1;Canine coronavirus;taxId=11153	0	0	0	0	0	0	0	0	0	0	0	0	0	0	0	0	0	0	0	0	0	0	0	0	0	0	0	0	0	0	0	0	0	0	0	0	0	0	0	0	0	0	0	0	0	0	0	0	0
superkingdom=Viruses;ssRNA viruses;ssRNA positive-strand viruses, no DNA stage;order=Nidovirales;family=Coronaviridae;subfamily=Coronavirinae;genus=Alphacoronavirus;species=Alphacoronavirus 1;Feline coronavirus;taxId=12663	13	90.54	0	0	0	0	0	0	0	0	0	0	0	0	0	0	0	0	0	0	0	0	0	0	0	0	0	0	0	0	0	0	0	0	0	0	0	0	0	0	0	0	0	0	0	0	0	0	0
superkingdom=Viruses;ssRNA viruses;ssRNA positive-strand viruses, no DNA stage;order=Nidovirales;family=Coronaviridae;subfamily=Coronavirinae;genus=Alphacoronavirus;species=Human coronavirus 229E;taxId=11137	0	0	0	0	0	0	0	0	0	0	0	0	0	0	0	0	0	0	0	0	0	0	0	0	0	0	0	0	0	0	0	0	0	0	0	0	0	0	0	0	0	0	0	0	0	0	0	0	0
superkingdom=Viruses;ssRNA viruses;ssRNA positive-strand viruses, no DNA stage;order=Nidovirales;family=Coronaviridae;subfamily=Coronavirinae;genus=Alphacoronavirus;species=Human coronavirus NL63;taxId=277944	0	0	0	0	0	0	0	0	0	0	0	0	0	0	0	0	0	0	0	0	0	0	0	0	0	0	0	0	0	0	0	0	0	0	0	0	0	0	0	0	0	0	0	0	0	0	0	0	0
superkingdom=Viruses;ssRNA viruses;ssRNA positive-strand viruses, no DNA stage;order=Nidovirales;family=Coronaviridae;subfamily=Coronavirinae;genus=Betacoronavirus;species=Betacoronavirus 1;Human coronavirus OC43;taxId=31631	0	0	0	0	0	0	0	0	0	0	0	0	0	0	0	0	0	0	0	0	0	0	0	0	0	0	0	0	0	0	0	0	0	0	0	0	0	0	0	0	0	0	0	0	0	0	0	0	0
superkingdom=Viruses;ssRNA viruses;ssRNA positive-strand viruses, no DNA stage;order=Nidovirales;family=Coronaviridae;subfamily=Coronavirinae;genus=Betacoronavirus;species=Betacoronavirus 1;taxId=694003	0	0	0	0	0	0	0	0	0	0	0	0	0	0	0	0	0	0	0	0	0	0	0	0	0	0	0	0	0	0	0	0	0	0	0	0	0	0	0	0	0	0	0	0	0	0	0	0	0
superkingdom=Viruses;ssRNA viruses;ssRNA positive-strand viruses, no DNA stage;order=Nidovirales;family=Coronaviridae;subfamily=Coronavirinae;genus=Betacoronavirus;species=Human coronavirus HKU1;taxId=290028	0	0	0	0	0	0	0	0	0	0	0	0	0	0	0	0	0	0	0	0	0	0	0	0	0	0	0	0	0	0	0	0	0	0	0	0	0	0	0	0	0	0	0	0	0	0	0	0	0
superkingdom=Viruses;ssRNA viruses;ssRNA positive-strand viruses, no DNA stage;order=Nidovirales;family=Coronaviridae;subfamily=Torovirinae;genus=Torovirus;species=Porcine torovirus;taxId=237020	0	0	0	0	0	0	0	0	0	0	0	0	0	0	0	0	0	0	0	0	0	0	0	0	0	0	0	0	0	0	0	0	0	0	0	0	0	0	0	0	0	0	0	0	0	0	0	0	0
superkingdom=Viruses;ssRNA viruses;ssRNA positive-strand viruses, no DNA stage;order=Nidovirales;family=Coronaviridae;subfamily=Torovirinae;genus=Torovirus;taxId=11155	0	0	0	0	0	0	0	0	0	0	0	0	0	0	0	0	0	0	0	0	0	0	0	0	0	0	0	0	0	0	0	0	0	0	0	0	0	0	0	0	0	0	0	0	0	0	0	0	0
superkingdom=Viruses;ssRNA viruses;ssRNA positive-strand viruses, no DNA stage;order=Picornavirales;environmental samples;species=Antarctic picorna-like virus 1;taxId=1648481	0	0	0	0	0	0	0	0	0	0	0	0	0	0	0	0	0	0	0	0	0	0	0	0	0	0	0	0	0	0	0	0	0	0	0	0	0	0	0	0	0	0	0	0	0	0	0	0	0
superkingdom=Viruses;ssRNA viruses;ssRNA positive-strand viruses, no DNA stage;order=Picornavirales;environmental samples;species=Marine RNA virus SF-1;taxId=1198329	0	0	0	0	0	0	0	0	0	0	0	0	0	0	0	0	0	0	0	0	0	0	0	0	0	0	0	0	0	0	0	0	0	0	0	0	0	0	0	0	0	0	0	0	0	0	0	0	0
superkingdom=Viruses;ssRNA viruses;ssRNA positive-strand viruses, no DNA stage;order=Picornavirales;environmental samples;species=Marine RNA virus SF-3;taxId=1419327	0	0	0	0	0	0	0	0	0	0	0	0	0	0	0	0	0	0	0	0	0	0	0	0	0	0	0	0	0	0	0	0	0	0	0	0	0	0	0	0	0	0	0	0	0	0	0	0	0
superkingdom=Viruses;ssRNA viruses;ssRNA positive-strand viruses, no DNA stage;order=Picornavirales;family=Dicistroviridae;genus=Aparavirus;species=Acute bee paralysis virus;taxId=92444	41	76.086	0	0	0	0	0	0	0	0	0	0	0	0	0	0	0	0	0	0	0	0	0	0	0	0	0	0	0	0	0	0	0	0	0	0	0	0	0	0	0	0	8	73.131	0	0	0	0	0
superkingdom=Viruses;ssRNA viruses;ssRNA positive-strand viruses, no DNA stage;order=Picornavirales;family=Dicistroviridae;genus=Aparavirus;species=Israeli acute paralysis virus;taxId=294365	0	0	0	0	0	0	0	0	0	0	0	0	0	0	0	0	0	0	0	0	0	0	0	0	0	0	0	0	0	0	0	0	0	0	0	0	0	0	0	0	0	0	0	0	0	0	0	0	0
superkingdom=Viruses;ssRNA viruses;ssRNA positive-strand viruses, no DNA stage;order=Picornavirales;family=Dicistroviridae;genus=Aparavirus;species=Solenopsis invicta virus-1;taxId=294369	0	0	0	0	0	0	0	0	0	0	0	0	0	0	0	0	0	0	0	0	0	0	0	0	0	0	0	0	0	0	0	0	0	0	0	0	0	0	0	0	0	0	0	0	0	0	0	0	0
superkingdom=Viruses;ssRNA viruses;ssRNA positive-strand viruses, no DNA stage;order=Picornavirales;family=Dicistroviridae;genus=Aparavirus;taxId=1213379	0	0	0	0	0	0	0	0	0	0	0	0	0	0	0	0	0	0	0	0	0	0	0	0	0	0	0	0	0	0	0	0	0	0	0	0	0	0	0	0	0	0	0	0	0	0	0	0	0
superkingdom=Viruses;ssRNA viruses;ssRNA positive-strand viruses, no DNA stage;order=Picornavirales;family=Dicistroviridae;genus=Cripavirus;species=Aphid lethal paralysis virus;taxId=209529	12	80.361	0	0	0	0	0	0	0	0	0	0	0	0	0	0	0	0	0	0	0	0	0	0	0	0	0	0	0	0	0	0	0	0	0	0	0	0	0	0	0	0	0	0	0	0	0	0	0
superkingdom=Viruses;ssRNA viruses;ssRNA positive-strand viruses, no DNA stage;order=Picornavirales;family=Dicistroviridae;genus=Cripavirus;species=Drosophila C virus;taxId=64279	0	0	0	0	0	0	0	0	0	0	0	0	0	0	0	0	0	0	0	0	0	0	0	0	0	0	0	0	0	0	0	0	0	0	0	0	0	0	0	0	0	0	0	0	0	0	0	0	0
superkingdom=Viruses;ssRNA viruses;ssRNA positive-strand viruses, no DNA stage;order=Picornavirales;family=Dicistroviridae;genus=Cripavirus;species=Rhopalosiphum padi virus;taxId=66834	0	0	0	0	0	0	0	0	0	0	0	0	0	0	0	0	0	0	0	0	0	0	0	0	0	0	0	0	0	0	0	0	0	0	0	0	0	0	0	0	0	0	0	0	0	0	0	0	0
superkingdom=Viruses;ssRNA viruses;ssRNA positive-strand viruses, no DNA stage;order=Picornavirales;family=Dicistroviridae;taxId=232795	0	0	0	0	0	0	0	0	0	0	0	0	0	0	0	0	0	0	0	0	0	0	0	0	0	0	0	0	0	0	0	0	0	0	0	0	0	0	0	0	0	0	0	0	0	0	0	0	0
superkingdom=Viruses;ssRNA viruses;ssRNA positive-strand viruses, no DNA stage;order=Picornavirales;family=Dicistroviridae;unclassified Dicistroviridae;species=Bivalve RNA virus G5;taxId=1926968	0	0	0	0	0	0	0	0	0	0	0	0	0	0	0	0	0	0	0	0	0	0	0	0	0	0	0	0	0	0	0	0	0	0	0	0	0	0	0	0	0	0	0	0	0	0	0	0	0
superkingdom=Viruses;ssRNA viruses;ssRNA positive-strand viruses, no DNA stage;order=Picornavirales;family=Iflaviridae;genus=Iflavirus;species=Slow bee paralysis virus;taxId=458132	0	0	0	0	0	0	0	0	0	0	0	0	0	0	0	0	0	0	0	0	0	0	0	0	0	0	0	0	0	0	0	0	0	0	0	0	0	0	0	0	0	0	0	0	0	0	0	0	0
superkingdom=Viruses;ssRNA viruses;ssRNA positive-strand viruses, no DNA stage;order=Picornavirales;family=Iflaviridae;genus=Iflavirus;taxId=232799	0	0	0	0	0	0	0	0	0	0	0	0	0	0	0	0	0	0	0	0	0	0	0	0	0	0	0	0	0	0	0	0	0	0	0	0	0	0	0	0	0	0	0	0	0	0	0	0	0
superkingdom=Viruses;ssRNA viruses;ssRNA positive-strand viruses, no DNA stage;order=Picornavirales;family=Iflaviridae;genus=Iflavirus;unclassified Iflavirus;species=Brevicoryne brassicae picorna-like virus;taxId=436447	0	0	0	0	0	0	0	0	0	0	0	0	0	0	0	0	0	0	0	0	0	0	0	0	0	0	0	0	0	0	0	0	0	0	0	0	0	0	0	0	0	0	0	0	0	0	0	0	0
superkingdom=Viruses;ssRNA viruses;ssRNA positive-strand viruses, no DNA stage;order=Picornavirales;family=Iflaviridae;unclassified Iflaviridae;species=Halyomorpha halys virus;taxId=1410467	0	0	0	0	0	0	0	0	0	0	0	0	0	0	0	0	0	0	0	0	0	0	0	0	0	0	0	0	0	0	0	0	0	0	0	0	0	0	0	0	0	0	0	0	0	0	0	0	0
superkingdom=Viruses;ssRNA viruses;ssRNA positive-strand viruses, no DNA stage;order=Picornavirales;family=Iflaviridae;unclassified Iflaviridae;species=La Jolla virus;taxId=1654357	0	0	0	0	0	0	0	0	0	0	0	0	0	0	0	0	0	0	0	0	0	0	0	0	0	0	0	0	0	0	0	0	0	0	0	0	0	0	0	0	0	0	0	0	0	0	0	0	0
superkingdom=Viruses;ssRNA viruses;ssRNA positive-strand viruses, no DNA stage;order=Picornavirales;family=Iflaviridae;unclassified Iflaviridae;species=Laodelphax striatellus picorna-like virus 2;taxId=1566869	0	0	0	0	0	0	0	0	0	0	0	0	0	0	0	0	0	0	0	0	0	0	0	0	0	0	0	0	0	0	0	0	0	0	0	0	0	0	0	0	0	0	0	0	0	0	0	0	0
superkingdom=Viruses;ssRNA viruses;ssRNA positive-strand viruses, no DNA stage;order=Picornavirales;family=Picornaviridae;genus=Cardiovirus;species=Cardiovirus B;Theilovirus;Rat theilovirus 1;taxId=529419	0	0	0	0	0	0	0	0	0	0	0	0	0	0	0	0	0	0	0	0	0	0	0	0	0	0	0	0	0	0	0	0	0	0	0	0	0	0	0	0	0	0	0	0	0	0	0	0	0
superkingdom=Viruses;ssRNA viruses;ssRNA positive-strand viruses, no DNA stage;order=Picornavirales;family=Picornaviridae;genus=Cardiovirus;species=Cardiovirus B;Theilovirus;Saffold virus;Cardiovirus BR/118/2006;taxId=552873	0	0	0	0	0	0	0	0	0	0	0	0	0	0	0	0	0	0	0	0	0	0	0	0	0	0	0	0	0	0	0	0	0	0	0	0	0	0	0	0	0	0	0	0	0	0	0	0	0
superkingdom=Viruses;ssRNA viruses;ssRNA positive-strand viruses, no DNA stage;order=Picornavirales;family=Picornaviridae;genus=Cardiovirus;species=Cardiovirus B;Theilovirus;Saffold virus;taxId=434309	0	0	0	0	0	0	0	0	0	0	0	0	0	0	0	0	0	0	0	0	0	0	0	0	0	0	0	0	0	0	0	0	0	0	0	0	0	0	0	0	0	0	0	0	0	0	0	0	0
superkingdom=Viruses;ssRNA viruses;ssRNA positive-strand viruses, no DNA stage;order=Picornavirales;family=Picornaviridae;genus=Cardiovirus;species=Cardiovirus B;Theilovirus;Theiler's encephalomyelitis virus;taxId=12124	0	0	0	0	0	0	0	0	0	0	0	0	0	0	0	0	0	0	0	0	0	0	0	0	0	0	0	0	0	0	0	0	0	0	0	0	0	0	0	0	0	0	0	0	0	0	0	0	0
superkingdom=Viruses;ssRNA viruses;ssRNA positive-strand viruses, no DNA stage;order=Picornavirales;family=Picornaviridae;genus=Cardiovirus;species=Cardiovirus B;Theilovirus;taxId=204711	0	0	0	0	0	0	0	0	0	0	0	0	0	0	0	0	0	0	0	0	0	0	0	0	0	0	0	0	0	0	0	0	0	0	0	0	0	0	0	0	0	0	0	0	0	0	0	0	0
superkingdom=Viruses;ssRNA viruses;ssRNA positive-strand viruses, no DNA stage;order=Picornavirales;family=Picornaviridae;genus=Cardiovirus;unclassified Cardiovirus;species=Boone cardiovirus;taxId=1281469	0	0	0	0	0	0	0	0	0	0	0	0	0	0	0	0	0	0	0	0	0	0	0	0	0	0	0	0	0	0	0	0	0	0	0	0	0	0	0	0	0	0	0	0	0	0	0	0	0
superkingdom=Viruses;ssRNA viruses;ssRNA positive-strand viruses, no DNA stage;order=Picornavirales;family=Picornaviridae;genus=Cosavirus;species=Cosavirus A;Human cosavirus A;taxId=586419	0	0	0	0	0	0	0	0	0	0	0	0	0	0	0	0	0	0	0	0	0	0	0	0	0	0	0	0	0	0	0	0	0	0	0	0	0	0	0	0	0	0	0	0	0	0	0	0	0
superkingdom=Viruses;ssRNA viruses;ssRNA positive-strand viruses, no DNA stage;order=Picornavirales;family=Picornaviridae;genus=Cosavirus;species=Cosavirus A;taxId=1330491	0	0	0	0	0	0	0	0	0	0	0	0	0	0	0	0	0	0	0	0	0	0	0	0	0	0	0	0	0	0	0	0	0	0	0	0	0	0	0	0	0	0	0	0	0	0	0	0	0
superkingdom=Viruses;ssRNA viruses;ssRNA positive-strand viruses, no DNA stage;order=Picornavirales;family=Picornaviridae;genus=Cosavirus;unclassified Cosavirus;species=Cosavirus JMY-2014;taxId=1582094	0	0	0	0	0	0	0	0	0	0	0	0	0	0	0	0	0	0	0	0	0	0	0	0	0	0	0	0	0	0	0	0	0	0	0	0	0	0	0	0	0	0	0	0	0	0	0	0	0
superkingdom=Viruses;ssRNA viruses;ssRNA positive-strand viruses, no DNA stage;order=Picornavirales;family=Picornaviridae;genus=Cosavirus;unclassified Cosavirus;species=Human cosavirus E;Human cosavirus E1;taxId=589919	0	0	0	0	0	0	0	0	0	0	0	0	0	0	0	0	0	0	0	0	0	0	0	0	0	0	0	0	0	0	0	0	0	0	0	0	0	0	0	0	0	0	0	0	0	0	0	0	0
superkingdom=Viruses;ssRNA viruses;ssRNA positive-strand viruses, no DNA stage;order=Picornavirales;family=Picornaviridae;genus=Cosavirus;unclassified Cosavirus;taxId=586424	0	0	0	0	0	0	0	0	0	0	0	0	0	0	0	0	0	0	0	0	0	0	0	0	0	0	0	0	0	0	0	0	0	0	0	0	0	0	0	0	0	0	0	0	0	0	0	0	0
superkingdom=Viruses;ssRNA viruses;ssRNA positive-strand viruses, no DNA stage;order=Picornavirales;family=Picornaviridae;genus=Enterovirus;species=Enterovirus A;Coxsackievirus A14;taxId=42773	0	0	0	0	0	0	0	0	0	0	0	0	0	0	0	0	0	0	0	0	0	0	0	0	0	0	0	0	0	0	0	0	0	0	0	0	0	0	0	0	0	0	0	0	0	0	0	0	0
superkingdom=Viruses;ssRNA viruses;ssRNA positive-strand viruses, no DNA stage;order=Picornavirales;family=Picornaviridae;genus=Enterovirus;species=Enterovirus A;Coxsackievirus A16;taxId=31704	0	0	0	0	0	0	0	0	0	0	0	0	0	0	0	0	0	0	0	0	0	0	0	0	0	0	0	0	0	0	0	0	0	0	0	0	0	0	0	0	0	0	0	0	0	0	0	0	0
superkingdom=Viruses;ssRNA viruses;ssRNA positive-strand viruses, no DNA stage;order=Picornavirales;family=Picornaviridae;genus=Enterovirus;species=Enterovirus A;Coxsackievirus A6;taxId=86107	0	0	0	0	0	0	0	0	0	0	0	0	0	0	0	0	0	0	0	0	0	0	0	0	0	0	0	0	0	0	0	0	0	0	0	0	0	0	0	0	0	0	0	0	0	0	0	0	0
superkingdom=Viruses;ssRNA viruses;ssRNA positive-strand viruses, no DNA stage;order=Picornavirales;family=Picornaviridae;genus=Enterovirus;species=Enterovirus A;Enterovirus A71;taxId=39054	0	0	0	0	0	0	0	0	0	0	0	0	0	0	0	0	0	0	0	0	0	0	0	0	0	0	0	0	0	0	0	0	0	0	0	0	0	0	0	0	0	0	0	0	0	0	0	0	0
superkingdom=Viruses;ssRNA viruses;ssRNA positive-strand viruses, no DNA stage;order=Picornavirales;family=Picornaviridae;genus=Enterovirus;species=Enterovirus A;taxId=138948	0	0	0	0	0	0	0	0	0	0	0	0	0	0	0	0	0	0	0	0	0	0	0	0	0	0	0	0	0	0	0	0	0	0	0	0	0	0	0	0	0	0	0	0	0	0	0	0	0
superkingdom=Viruses;ssRNA viruses;ssRNA positive-strand viruses, no DNA stage;order=Picornavirales;family=Picornaviridae;genus=Enterovirus;species=Enterovirus B;Coxsackievirus B5;taxId=12074	0	0	0	0	0	0	0	0	0	0	0	0	0	0	0	0	0	0	0	0	0	0	0	0	0	0	0	0	0	0	0	0	0	0	0	0	0	0	0	0	0	0	0	0	0	0	0	0	0
superkingdom=Viruses;ssRNA viruses;ssRNA positive-strand viruses, no DNA stage;order=Picornavirales;family=Picornaviridae;genus=Enterovirus;species=Enterovirus B;Echovirus E11;taxId=12078	0	0	0	0	0	0	0	0	0	0	0	0	0	0	0	0	0	0	0	0	0	0	0	0	0	0	0	0	0	0	0	0	0	0	0	0	0	0	0	0	0	0	0	0	0	0	0	0	0
superkingdom=Viruses;ssRNA viruses;ssRNA positive-strand viruses, no DNA stage;order=Picornavirales;family=Picornaviridae;genus=Enterovirus;species=Enterovirus B;Echovirus E25;taxId=45101	0	0	0	0	0	0	0	0	0	0	0	0	0	0	0	0	0	0	0	0	0	0	0	0	0	0	0	0	0	0	0	0	0	0	0	0	0	0	0	0	0	0	0	0	0	0	0	0	0
superkingdom=Viruses;ssRNA viruses;ssRNA positive-strand viruses, no DNA stage;order=Picornavirales;family=Picornaviridae;genus=Enterovirus;species=Enterovirus B;Echovirus E6;taxId=12062	0	0	0	0	0	0	0	0	0	0	0	0	0	0	0	0	0	0	0	0	0	0	0	0	0	0	0	0	0	0	0	0	0	0	0	0	0	0	0	0	0	0	0	0	0	0	0	0	0
superkingdom=Viruses;ssRNA viruses;ssRNA positive-strand viruses, no DNA stage;order=Picornavirales;family=Picornaviridae;genus=Enterovirus;species=Enterovirus B;taxId=138949	0	0	0	0	0	0	0	0	0	0	0	0	0	0	0	0	0	0	0	0	0	0	0	0	0	0	0	0	0	0	0	0	0	0	0	0	0	0	0	0	0	0	0	0	0	0	0	0	0
superkingdom=Viruses;ssRNA viruses;ssRNA positive-strand viruses, no DNA stage;order=Picornavirales;family=Picornaviridae;genus=Enterovirus;species=Enterovirus C;Coxsackievirus A1;taxId=42779	13	88.71	0	0	0	0	0	0	0	0	0	0	0	0	0	0	0	0	0	0	0	0	0	0	0	0	0	0	0	0	0	0	0	0	0	0	0	0	0	0	0	0	0	0	0	0	0	0	0
superkingdom=Viruses;ssRNA viruses;ssRNA positive-strand viruses, no DNA stage;order=Picornavirales;family=Picornaviridae;genus=Enterovirus;species=Enterovirus C;Coxsackievirus A21;taxId=12069	0	0	0	0	0	0	0	0	0	0	0	0	0	0	0	0	0	0	0	0	0	0	0	0	0	0	0	0	0	0	0	0	0	0	0	0	0	0	0	0	0	0	0	0	0	0	0	0	0
superkingdom=Viruses;ssRNA viruses;ssRNA positive-strand viruses, no DNA stage;order=Picornavirales;family=Picornaviridae;genus=Enterovirus;species=Enterovirus C;Coxsackievirus A22;taxId=42783	0	0	0	0	0	0	0	0	0	0	0	0	0	0	0	0	0	0	0	0	0	0	0	0	0	0	0	0	0	0	0	0	0	0	0	0	0	0	0	0	0	0	0	0	0	0	0	0	0
superkingdom=Viruses;ssRNA viruses;ssRNA positive-strand viruses, no DNA stage;order=Picornavirales;family=Picornaviridae;genus=Enterovirus;species=Enterovirus C;Coxsackievirus A24;taxId=12089	9	76.303	0	0	0	0	0	0	0	0	0	0	0	0	0	0	0	0	0	0	0	0	0	0	0	0	0	0	0	0	0	0	0	0	0	0	0	0	0	0	0	0	0	0	0	0	0	0	0
superkingdom=Viruses;ssRNA viruses;ssRNA positive-strand viruses, no DNA stage;order=Picornavirales;family=Picornaviridae;genus=Enterovirus;species=Enterovirus C;Enterovirus C116;taxId=1134340	0	0	0	0	0	0	0	0	0	0	0	0	0	0	0	0	0	0	0	0	0	0	0	0	0	0	0	0	0	0	0	0	0	0	0	0	0	0	0	0	0	0	0	0	0	0	0	0	0
superkingdom=Viruses;ssRNA viruses;ssRNA positive-strand viruses, no DNA stage;order=Picornavirales;family=Picornaviridae;genus=Enterovirus;species=Enterovirus C;Enterovirus C99;taxId=1295563	0	0	0	0	0	0	0	0	0	0	0	0	0	0	0	0	0	0	0	0	0	0	0	0	0	0	0	0	0	0	0	0	0	0	0	0	0	0	0	0	0	0	0	0	0	0	0	0	0
superkingdom=Viruses;ssRNA viruses;ssRNA positive-strand viruses, no DNA stage;order=Picornavirales;family=Picornaviridae;genus=Enterovirus;species=Enterovirus C;Human poliovirus 1;taxId=12080	0	0	0	0	0	0	0	0	0	0	0	0	0	0	0	0	0	0	0	0	0	0	0	0	0	0	0	0	0	0	0	0	0	0	0	0	0	0	0	0	0	0	0	0	0	0	0	0	0
superkingdom=Viruses;ssRNA viruses;ssRNA positive-strand viruses, no DNA stage;order=Picornavirales;family=Picornaviridae;genus=Enterovirus;species=Enterovirus C;Human poliovirus 2;taxId=12083	0	0	0	0	0	0	0	0	0	0	0	0	0	0	0	0	0	0	0	0	0	0	0	0	0	0	0	0	0	0	0	0	0	0	0	0	0	0	0	0	0	0	0	0	0	0	0	0	0
superkingdom=Viruses;ssRNA viruses;ssRNA positive-strand viruses, no DNA stage;order=Picornavirales;family=Picornaviridae;genus=Enterovirus;species=Enterovirus C;Human poliovirus 3;taxId=12086	0	0	0	0	0	0	0	0	0	0	0	0	0	0	0	0	0	0	0	0	0	0	0	0	0	0	0	0	0	0	0	0	0	0	0	0	0	0	0	0	0	0	0	0	0	0	0	0	0
superkingdom=Viruses;ssRNA viruses;ssRNA positive-strand viruses, no DNA stage;order=Picornavirales;family=Picornaviridae;genus=Enterovirus;species=Enterovirus C;taxId=138950	0	0	0	0	0	0	0	0	0	0	0	0	0	0	0	0	0	0	0	0	0	0	0	0	0	0	0	0	0	0	0	0	0	0	0	0	0	0	0	0	0	0	0	0	0	0	0	0	0
superkingdom=Viruses;ssRNA viruses;ssRNA positive-strand viruses, no DNA stage;order=Picornavirales;family=Picornaviridae;genus=Enterovirus;species=Rhinovirus A;Human rhinovirus A31;taxId=185902	0	0	0	0	0	0	0	0	0	0	0	0	0	0	0	0	0	0	0	0	0	0	0	0	0	0	0	0	0	0	0	0	0	0	0	0	0	0	0	0	0	0	0	0	0	0	0	0	0
superkingdom=Viruses;ssRNA viruses;ssRNA positive-strand viruses, no DNA stage;order=Picornavirales;family=Picornaviridae;genus=Enterovirus;species=Rhinovirus A;Human rhinovirus A46;taxId=167324	0	0	0	0	0	0	0	0	0	0	0	0	0	0	0	0	0	0	0	0	0	0	0	0	0	0	0	0	0	0	0	0	0	0	0	0	0	0	0	0	0	0	0	0	0	0	0	0	0
superkingdom=Viruses;ssRNA viruses;ssRNA positive-strand viruses, no DNA stage;order=Picornavirales;family=Picornaviridae;genus=Enterovirus;species=Rhinovirus A;taxId=147711	13	87.278	0	0	0	0	0	0	0	0	0	0	0	0	0	0	0	0	0	0	0	0	0	0	0	0	0	0	0	0	0	0	0	0	0	0	0	0	0	0	0	0	0	0	0	0	0	0	0
superkingdom=Viruses;ssRNA viruses;ssRNA positive-strand viruses, no DNA stage;order=Picornavirales;family=Picornaviridae;genus=Enterovirus;species=Rhinovirus B;taxId=147712	0	0	0	0	0	0	0	0	0	0	0	0	0	0	0	0	0	0	0	0	0	0	0	0	0	0	0	0	0	0	0	0	0	0	0	0	0	0	0	0	0	0	0	0	0	0	0	0	0
superkingdom=Viruses;ssRNA viruses;ssRNA positive-strand viruses, no DNA stage;order=Picornavirales;family=Picornaviridae;genus=Enterovirus;species=Rhinovirus C;Human rhinovirus C11;taxId=1240004	0	0	0	0	0	0	0	0	0	0	0	0	0	0	0	0	0	0	0	0	0	0	0	0	0	0	0	0	0	0	0	0	0	0	0	0	0	0	0	0	0	0	0	0	0	0	0	0	0
superkingdom=Viruses;ssRNA viruses;ssRNA positive-strand viruses, no DNA stage;order=Picornavirales;family=Picornaviridae;genus=Enterovirus;species=Rhinovirus C;taxId=463676	20	94.677	0	0	0	0	0	0	0	0	0	0	0	0	0	0	0	0	0	0	0	0	0	0	0	0	0	0	0	0	0	0	0	0	0	0	0	0	0	0	0	0	0	0	0	0	0	0	0
superkingdom=Viruses;ssRNA viruses;ssRNA positive-strand viruses, no DNA stage;order=Picornavirales;family=Picornaviridae;genus=Hepatovirus;species=Hepatovirus A;taxId=12092	0	0	0	0	0	0	0	0	0	0	0	0	0	0	0	0	0	0	0	0	0	0	0	0	0	0	0	0	0	0	0	0	0	0	0	0	0	0	0	0	0	0	0	0	0	0	0	0	0
superkingdom=Viruses;ssRNA viruses;ssRNA positive-strand viruses, no DNA stage;order=Picornavirales;family=Picornaviridae;genus=Hunnivirus;unclassified Hunnivirus;species=Hunnivirus 05VZ;taxId=1821753	0	0	0	0	0	0	0	0	0	0	0	0	0	0	0	0	0	0	0	0	0	0	0	0	0	0	0	0	0	0	0	0	0	0	0	0	0	0	0	0	0	0	0	0	0	0	0	0	0
superkingdom=Viruses;ssRNA viruses;ssRNA positive-strand viruses, no DNA stage;order=Picornavirales;family=Picornaviridae;genus=Hunnivirus;unclassified Hunnivirus;species=Hunnivirus 83GR;taxId=1821754	0	0	0	0	0	0	0	0	0	0	0	0	0	0	0	0	0	0	0	0	0	0	0	0	0	0	0	0	0	0	0	0	0	0	0	0	0	0	0	0	0	0	0	0	0	0	0	0	0
superkingdom=Viruses;ssRNA viruses;ssRNA positive-strand viruses, no DNA stage;order=Picornavirales;family=Picornaviridae;genus=Hunnivirus;unclassified Hunnivirus;species=Norway rat hunnivirus;taxId=1562064	0	0	0	0	0	0	0	0	0	0	0	0	0	0	0	0	0	0	0	0	0	0	0	0	0	0	0	0	0	0	0	0	0	0	0	0	0	0	0	0	0	0	0	0	0	0	0	0	0
superkingdom=Viruses;ssRNA viruses;ssRNA positive-strand viruses, no DNA stage;order=Picornavirales;family=Picornaviridae;genus=Hunnivirus;unclassified Hunnivirus;taxId=1562063	0	0	0	0	0	0	0	0	0	0	0	0	0	0	0	0	0	0	0	0	0	0	0	0	0	0	0	0	0	0	0	0	0	0	0	0	0	0	0	0	0	0	0	0	0	0	0	0	0
superkingdom=Viruses;ssRNA viruses;ssRNA positive-strand viruses, no DNA stage;order=Picornavirales;family=Picornaviridae;genus=Kobuvirus;species=Aichivirus A;Aichi virus 1;taxId=1313215	0	0	0	0	0	0	0	0	0	0	0	0	0	0	0	0	0	0	0	0	0	0	0	0	0	0	0	0	0	0	0	0	0	0	0	0	0	0	0	0	0	0	0	0	0	0	0	0	0
superkingdom=Viruses;ssRNA viruses;ssRNA positive-strand viruses, no DNA stage;order=Picornavirales;family=Picornaviridae;genus=Parechovirus;unclassified Parechovirus;species=Human parechovirus;Human parechovirus 1;taxId=12063	0	0	0	0	0	0	0	0	0	0	0	0	0	0	0	0	0	0	0	0	0	0	0	0	0	0	0	0	0	0	0	0	0	0	0	0	0	0	0	0	0	0	0	0	0	0	0	0	0
superkingdom=Viruses;ssRNA viruses;ssRNA positive-strand viruses, no DNA stage;order=Picornavirales;family=Picornaviridae;genus=Parechovirus;unclassified Parechovirus;species=Human parechovirus;Human parechovirus 6;taxId=411152	0	0	0	0	0	0	0	0	0	0	0	0	0	0	0	0	0	0	0	0	0	0	0	0	0	0	0	0	0	0	0	0	0	0	0	0	0	0	0	0	0	0	0	0	0	0	0	0	0
superkingdom=Viruses;ssRNA viruses;ssRNA positive-strand viruses, no DNA stage;order=Picornavirales;family=Picornaviridae;genus=Parechovirus;unclassified Parechovirus;species=Human parechovirus;taxId=195054	0	0	0	0	0	0	0	0	0	0	0	0	0	0	0	0	0	0	0	0	0	0	0	0	0	0	0	0	0	0	0	0	0	0	0	0	0	0	0	0	0	0	0	0	0	0	0	0	0
superkingdom=Viruses;ssRNA viruses;ssRNA positive-strand viruses, no DNA stage;order=Picornavirales;family=Picornaviridae;genus=Parechovirus;unclassified Parechovirus;species=Manhattan parechovirus;taxId=1562051	0	0	0	0	0	0	0	0	0	0	0	0	0	0	0	0	0	0	0	0	0	0	0	0	0	0	0	0	0	0	0	0	0	0	0	0	0	0	0	0	0	0	0	0	0	0	0	0	0
superkingdom=Viruses;ssRNA viruses;ssRNA positive-strand viruses, no DNA stage;order=Picornavirales;family=Picornaviridae;genus=Rosavirus;unclassified Rosavirus;species=Rosavirus B;taxId=1902501	0	0	0	0	0	0	0	0	0	0	0	0	0	0	0	0	0	0	0	0	0	0	0	0	0	0	0	0	0	0	0	0	0	0	0	0	0	0	0	0	0	0	0	0	0	0	0	0	0
superkingdom=Viruses;ssRNA viruses;ssRNA positive-strand viruses, no DNA stage;order=Picornavirales;family=Picornaviridae;genus=Salivirus;species=Salivirus A;Human klassevirus 1;taxId=655603	0	0	0	0	0	0	0	0	0	0	0	0	0	0	0	0	0	0	0	0	0	0	0	0	0	0	0	0	0	0	0	0	0	0	0	0	0	0	0	0	0	0	0	0	0	0	0	0	0
superkingdom=Viruses;ssRNA viruses;ssRNA positive-strand viruses, no DNA stage;order=Picornavirales;family=Picornaviridae;genus=Salivirus;species=Salivirus A;taxId=1330524	0	0	0	0	0	0	0	0	0	0	0	0	0	0	0	0	0	0	0	0	0	0	0	0	0	0	0	0	0	0	0	0	0	0	0	0	0	0	0	0	0	0	0	0	0	0	0	0	0
superkingdom=Viruses;ssRNA viruses;ssRNA positive-strand viruses, no DNA stage;order=Picornavirales;family=Picornaviridae;genus=Salivirus;unclassified Salivirus;species=Salivirus FHB;taxId=1547495	0	0	0	0	0	0	0	0	0	0	0	0	0	0	0	0	0	0	0	0	0	0	0	0	0	0	0	0	0	0	0	0	0	0	0	0	0	0	0	0	0	0	0	0	0	0	0	0	0
superkingdom=Viruses;ssRNA viruses;ssRNA positive-strand viruses, no DNA stage;order=Picornavirales;family=Picornaviridae;genus=Salivirus;unclassified Salivirus;taxId=1330992	0	0	0	0	0	0	0	0	0	0	0	0	0	0	0	0	0	0	0	0	0	0	0	0	0	0	0	0	0	0	0	0	0	0	0	0	0	0	0	0	0	0	0	0	0	0	0	0	0
superkingdom=Viruses;ssRNA viruses;ssRNA positive-strand viruses, no DNA stage;order=Picornavirales;family=Picornaviridae;unclassified Picornaviridae;species=Bat picornavirus;taxId=1281456	0	0	0	0	0	0	0	0	0	0	0	0	0	0	0	0	0	0	0	0	0	0	0	0	0	0	0	0	0	0	0	0	0	0	0	0	0	0	0	0	0	0	0	0	0	0	0	0	0
superkingdom=Viruses;ssRNA viruses;ssRNA positive-strand viruses, no DNA stage;order=Picornavirales;family=Picornaviridae;unclassified Picornaviridae;species=Phacovirus Pf-CHK1/PhV;taxId=1766565	0	0	0	0	0	0	0	0	0	0	0	0	0	0	0	0	0	0	0	0	0	0	0	0	0	0	0	0	0	0	0	0	0	0	0	0	0	0	0	0	0	0	0	0	0	0	0	0	0
superkingdom=Viruses;ssRNA viruses;ssRNA positive-strand viruses, no DNA stage;order=Picornavirales;family=Picornaviridae;unclassified Picornaviridae;species=Rabovirus A;taxId=1603962	0	0	0	0	0	0	0	0	0	0	0	0	0	0	0	0	0	0	0	0	0	0	0	0	0	0	0	0	0	0	0	0	0	0	0	0	0	0	0	0	0	0	0	0	0	0	0	0	0
superkingdom=Viruses;ssRNA viruses;ssRNA positive-strand viruses, no DNA stage;order=Picornavirales;family=Picornaviridae;unclassified Picornaviridae;species=Rat picornavirus;taxId=1562069	0	0	0	0	0	0	0	0	0	0	0	0	0	0	0	0	0	0	0	0	0	0	0	0	0	0	0	0	0	0	0	0	0	0	0	0	0	0	0	0	0	0	0	0	0	0	0	0	0
superkingdom=Viruses;ssRNA viruses;ssRNA positive-strand viruses, no DNA stage;order=Picornavirales;family=Picornaviridae;unclassified Picornaviridae;taxId=35296	0	0	0	0	0	0	0	0	0	0	0	0	0	0	0	0	0	0	0	0	0	0	0	0	0	0	0	0	0	0	0	0	0	0	0	0	0	0	0	0	0	0	0	0	0	0	0	0	0
superkingdom=Viruses;ssRNA viruses;ssRNA positive-strand viruses, no DNA stage;order=Picornavirales;family=Secoviridae;subfamily=Comovirinae;genus=Comovirus;species=Andean potato mottle virus;taxId=12259	0	0	0	0	0	0	0	0	0	0	0	0	0	0	0	0	0	0	0	0	0	0	0	0	0	0	0	0	0	0	0	0	0	0	0	0	0	0	0	0	0	0	0	0	0	0	0	0	0
superkingdom=Viruses;ssRNA viruses;ssRNA positive-strand viruses, no DNA stage;order=Picornavirales;family=Secoviridae;subfamily=Comovirinae;genus=Comovirus;species=Bean rugose mosaic virus;taxId=128790	12	87.275	0	0	0	0	0	0	0	0	0	0	0	0	0	0	0	0	0	0	0	0	0	0	0	0	0	0	0	0	0	0	0	0	0	0	0	0	0	0	0	0	0	0	0	0	0	0	0
superkingdom=Viruses;ssRNA viruses;ssRNA positive-strand viruses, no DNA stage;order=Picornavirales;family=Secoviridae;subfamily=Comovirinae;genus=Comovirus;species=Cowpea severe mosaic virus;taxId=12261	0	0	0	0	0	0	0	0	0	0	0	0	0	0	0	0	0	0	0	0	0	0	0	0	0	0	0	0	0	0	0	0	0	0	0	0	0	0	0	0	0	0	0	0	0	0	0	0	0
superkingdom=Viruses;ssRNA viruses;ssRNA positive-strand viruses, no DNA stage;order=Picornavirales;family=Secoviridae;subfamily=Comovirinae;genus=Comovirus;species=Squash mosaic virus;taxId=12263	18804	78.174	35	79.077	30	78.443	22	82.417	24	77.251	21	80.02	10	79.896	14	81.37	16	81.562	18	83.007	23	79.597	194	78.821	177	78.55	179	79.361	211	79.491	150	79.588	177	79.626	192	79.061	192	79.015	195	78.459	180	79.358	1777	78.921	1868	78.904	1915	78.726	1857
superkingdom=Viruses;ssRNA viruses;ssRNA positive-strand viruses, no DNA stage;order=Picornavirales;family=Secoviridae;subfamily=Comovirinae;genus=Comovirus;unclassified Comovirus;species=Turnip ringspot virus;taxId=392504	0	0	0	0	0	0	0	0	0	0	0	0	0	0	0	0	0	0	0	0	0	0	0	0	0	0	0	0	0	0	0	0	0	0	0	0	0	0	0	0	0	0	0	0	0	0	0	0	0
superkingdom=Viruses;ssRNA viruses;ssRNA positive-strand viruses, no DNA stage;order=Picornavirales;family=Secoviridae;subfamily=Comovirinae;genus=Nepovirus;species=Cycas necrotic stunt virus;taxId=173976	0	0	0	0	0	0	0	0	0	0	0	0	0	0	0	0	0	0	0	0	0	0	0	0	0	0	0	0	0	0	0	0	0	0	0	0	0	0	0	0	0	0	0	0	0	0	0	0	0
superkingdom=Viruses;ssRNA viruses;ssRNA positive-strand viruses, no DNA stage;order=Picornavirales;family=Secoviridae;subfamily=Comovirinae;genus=Nepovirus;species=Grapevine fanleaf virus;taxId=12274	0	0	0	0	0	0	0	0	0	0	0	0	0	0	0	0	0	0	0	0	0	0	0	0	0	0	0	0	0	0	0	0	0	0	0	0	0	0	0	0	0	0	0	0	0	0	0	0	0
superkingdom=Viruses;ssRNA viruses;ssRNA positive-strand viruses, no DNA stage;order=Picornavirales;family=Secoviridae;subfamily=Comovirinae;genus=Nepovirus;species=Tobacco ringspot virus;taxId=12282	0	0	0	0	0	0	0	0	0	0	0	0	0	0	0	0	0	0	0	0	0	0	0	0	0	0	0	0	0	0	0	0	0	0	0	0	0	0	0	0	0	0	0	0	0	0	0	0	0
superkingdom=Viruses;ssRNA viruses;ssRNA positive-strand viruses, no DNA stage;order=Picornavirales;taxId=464095	0	0	0	0	0	0	0	0	0	0	0	0	0	0	0	0	0	0	0	0	0	0	0	0	0	0	0	0	0	0	0	0	0	0	0	0	0	0	0	0	0	0	0	0	0	0	0	0	0
superkingdom=Viruses;ssRNA viruses;ssRNA positive-strand viruses, no DNA stage;order=Picornavirales;unclassified Picornavirales;species=Arivirus 1;taxId=1552986	0	0	0	0	0	0	0	0	0	0	0	0	0	0	0	0	0	0	0	0	0	0	0	0	0	0	0	0	0	0	0	0	0	0	0	0	0	0	0	0	0	0	0	0	0	0	0	0	0
superkingdom=Viruses;ssRNA viruses;ssRNA positive-strand viruses, no DNA stage;order=Picornavirales;unclassified Picornavirales;species=Canine picornavirus;taxId=1196647	0	0	0	0	0	0	0	0	0	0	0	0	0	0	0	0	0	0	0	0	0	0	0	0	0	0	0	0	0	0	0	0	0	0	0	0	0	0	0	0	0	0	0	0	0	0	0	0	0
superkingdom=Viruses;ssRNA viruses;ssRNA positive-strand viruses, no DNA stage;order=Picornavirales;unclassified Picornavirales;species=Picornavirales Bu-3;taxId=1813613	0	0	0	0	0	0	0	0	0	0	0	0	0	0	0	0	0	0	0	0	0	0	0	0	0	0	0	0	0	0	0	0	0	0	0	0	0	0	0	0	0	0	0	0	0	0	0	0	0
superkingdom=Viruses;ssRNA viruses;ssRNA positive-strand viruses, no DNA stage;order=Picornavirales;unclassified Picornavirales;species=Picornavirales Tottori-HG1;taxId=1795648	23	83.318	0	0	0	0	0	0	0	0	0	0	0	0	0	0	0	0	0	0	0	0	0	0	0	0	0	0	0	0	0	0	0	0	0	0	0	0	0	0	0	0	0	0	0	0	0	0	0
superkingdom=Viruses;ssRNA viruses;ssRNA positive-strand viruses, no DNA stage;order=Picornavirales;unclassified Picornavirales;species=Picornavirales Tottori-HG2;taxId=1795649	0	0	0	0	0	0	0	0	0	0	0	0	0	0	0	0	0	0	0	0	0	0	0	0	0	0	0	0	0	0	0	0	0	0	0	0	0	0	0	0	0	0	0	0	0	0	0	0	0
superkingdom=Viruses;ssRNA viruses;ssRNA positive-strand viruses, no DNA stage;order=Picornavirales;unclassified Picornavirales;species=Soybean-associated bicistronic virus;taxId=1547550	51	58.345	0	0	0	0	0	0	0	0	0	0	0	0	0	0	0	0	0	0	0	0	0	0	0	0	0	0	0	0	0	0	0	0	0	0	0	0	0	0	0	0	0	0	0	0	0	0	0
superkingdom=Viruses;ssRNA viruses;ssRNA positive-strand viruses, no DNA stage;order=Picornavirales;unclassified Picornavirales;taxId=675074	476	92.671	0	0	0	0	0	0	0	0	0	0	0	0	0	0	0	0	0	0	0	0	0	0	6	95.251	0	0	0	0	6	95.608	8	91.533	0	0	6	97.635	0	0	8	93.159	53	91.465	56	91.573	51	94.064	56
superkingdom=Viruses;ssRNA viruses;ssRNA positive-strand viruses, no DNA stage;order=Tymovirales;family=Alphaflexiviridae;genus=Allexivirus;species=Garlic virus A;taxId=12433	58	89.963	0	0	0	0	0	0	0	0	0	0	0	0	0	0	0	0	0	0	0	0	0	0	0	0	0	0	0	0	0	0	0	0	0	0	0	0	0	0	0	0	10	90.102	14	94.27	10	79.932	0
superkingdom=Viruses;ssRNA viruses;ssRNA positive-strand viruses, no DNA stage;order=Tymovirales;family=Alphaflexiviridae;genus=Allexivirus;species=Garlic virus B;taxId=12432	0	0	0	0	0	0	0	0	0	0	0	0	0	0	0	0	0	0	0	0	0	0	0	0	0	0	0	0	0	0	0	0	0	0	0	0	0	0	0	0	0	0	0	0	0	0	0	0	0
superkingdom=Viruses;ssRNA viruses;ssRNA positive-strand viruses, no DNA stage;order=Tymovirales;family=Alphaflexiviridae;genus=Allexivirus;species=Garlic virus C;taxId=12431	0	0	0	0	0	0	0	0	0	0	0	0	0	0	0	0	0	0	0	0	0	0	0	0	0	0	0	0	0	0	0	0	0	0	0	0	0	0	0	0	0	0	0	0	0	0	0	0	0
superkingdom=Viruses;ssRNA viruses;ssRNA positive-strand viruses, no DNA stage;order=Tymovirales;family=Alphaflexiviridae;genus=Allexivirus;species=Garlic virus D;taxId=12430	35	81.088	0	0	0	0	0	0	0	0	0	0	0	0	0	0	0	0	0	0	0	0	0	0	0	0	0	0	0	0	0	0	0	0	0	0	0	0	0	0	0	0	0	0	0	0	0	0	0
superkingdom=Viruses;ssRNA viruses;ssRNA positive-strand viruses, no DNA stage;order=Tymovirales;family=Alphaflexiviridae;genus=Allexivirus;species=Garlic virus X;taxId=150284	0	0	0	0	0	0	0	0	0	0	0	0	0	0	0	0	0	0	0	0	0	0	0	0	0	0	0	0	0	0	0	0	0	0	0	0	0	0	0	0	0	0	0	0	0	0	0	0	0
superkingdom=Viruses;ssRNA viruses;ssRNA positive-strand viruses, no DNA stage;order=Tymovirales;family=Alphaflexiviridae;genus=Allexivirus;taxId=140568	0	0	0	0	0	0	0	0	0	0	0	0	0	0	0	0	0	0	0	0	0	0	0	0	0	0	0	0	0	0	0	0	0	0	0	0	0	0	0	0	0	0	0	0	0	0	0	0	6
superkingdom=Viruses;ssRNA viruses;ssRNA positive-strand viruses, no DNA stage;order=Tymovirales;family=Alphaflexiviridae;genus=Potexvirus;species=Alternanthera mosaic virus;taxId=85454	0	0	0	0	0	0	0	0	0	0	0	0	0	0	0	0	0	0	0	0	0	0	0	0	0	0	0	0	0	0	0	0	0	0	0	0	0	0	0	0	0	0	0	0	0	0	0	0	0
superkingdom=Viruses;ssRNA viruses;ssRNA positive-strand viruses, no DNA stage;order=Tymovirales;family=Alphaflexiviridae;genus=Potexvirus;species=Cactus virus X;taxId=112227	0	0	0	0	0	0	0	0	0	0	0	0	0	0	0	0	0	0	0	0	0	0	0	0	0	0	0	0	0	0	0	0	0	0	0	0	0	0	0	0	0	0	0	0	0	0	0	0	0
superkingdom=Viruses;ssRNA viruses;ssRNA positive-strand viruses, no DNA stage;order=Tymovirales;family=Alphaflexiviridae;genus=Potexvirus;species=Cassava common mosaic virus;taxId=39046	12	76.575	0	0	0	0	0	0	0	0	0	0	0	0	0	0	0	0	0	0	0	0	0	0	0	0	0	0	0	0	0	0	0	0	0	0	0	0	0	0	0	0	0	0	0	0	0	0	0
superkingdom=Viruses;ssRNA viruses;ssRNA positive-strand viruses, no DNA stage;order=Tymovirales;family=Alphaflexiviridae;genus=Potexvirus;species=Cymbidium mosaic virus;taxId=12178	0	0	0	0	0	0	0	0	0	0	0	0	0	0	0	0	0	0	0	0	0	0	0	0	0	0	0	0	0	0	0	0	0	0	0	0	0	0	0	0	0	0	0	0	0	0	0	0	0
superkingdom=Viruses;ssRNA viruses;ssRNA positive-strand viruses, no DNA stage;order=Tymovirales;family=Alphaflexiviridae;genus=Potexvirus;species=Pepino mosaic virus;taxId=112229	0	0	0	0	0	0	0	0	0	0	0	0	0	0	0	0	0	0	0	0	0	0	0	0	0	0	0	0	0	0	0	0	0	0	0	0	0	0	0	0	0	0	0	0	0	0	0	0	0
superkingdom=Viruses;ssRNA viruses;ssRNA positive-strand viruses, no DNA stage;order=Tymovirales;family=Alphaflexiviridae;genus=Potexvirus;species=Potato virus X;taxId=12183	0	0	0	0	0	0	0	0	0	0	0	0	0	0	0	0	0	0	0	0	0	0	0	0	0	0	0	0	0	0	0	0	0	0	0	0	0	0	0	0	0	0	0	0	0	0	0	0	0
superkingdom=Viruses;ssRNA viruses;ssRNA positive-strand viruses, no DNA stage;order=Tymovirales;family=Alphaflexiviridae;genus=Potexvirus;species=Zygocactus virus X;taxId=253701	0	0	0	0	0	0	0	0	0	0	0	0	0	0	0	0	0	0	0	0	0	0	0	0	0	0	0	0	0	0	0	0	0	0	0	0	0	0	0	0	0	0	0	0	0	0	0	0	0
superkingdom=Viruses;ssRNA viruses;ssRNA positive-strand viruses, no DNA stage;order=Tymovirales;family=Alphaflexiviridae;genus=Potexvirus;unclassified Potexvirus;species=Pitaya virus X;taxId=1176736	0	0	0	0	0	0	0	0	0	0	0	0	0	0	0	0	0	0	0	0	0	0	0	0	0	0	0	0	0	0	0	0	0	0	0	0	0	0	0	0	0	0	0	0	0	0	0	0	0
superkingdom=Viruses;ssRNA viruses;ssRNA positive-strand viruses, no DNA stage;order=Tymovirales;family=Betaflexiviridae;subfamily=Quinvirinae;genus=Carlavirus;species=Cole latent virus;taxId=241525	57	75.738	0	0	0	0	0	0	0	0	0	0	0	0	0	0	0	0	0	0	0	0	0	0	0	0	0	0	0	0	0	0	0	0	0	0	0	0	0	0	0	0	0	0	0	0	0	0	0
superkingdom=Viruses;ssRNA viruses;ssRNA positive-strand viruses, no DNA stage;order=Tymovirales;family=Betaflexiviridae;subfamily=Quinvirinae;genus=Carlavirus;species=Cowpea mild mottle virus;taxId=67761	377	97.567	0	0	0	0	0	0	0	0	0	0	0	0	0	0	0	0	0	0	0	0	0	0	6	94.218	0	0	0	0	6	98.157	0	0	0	0	0	0	6	86.911	0	0	44	96.191	42	96.344	9122	95.848	31
superkingdom=Viruses;ssRNA viruses;ssRNA positive-strand viruses, no DNA stage;order=Tymovirales;family=Betaflexiviridae;subfamily=Quinvirinae;genus=Carlavirus;species=Garlic common latent virus;taxId=47900	106	80.331	0	0	0	0	0	0	0	0	0	0	0	0	0	0	0	0	0	0	0	0	0	0	0	0	0	0	0	0	0	0	0	0	0	0	0	0	0	0	0	0	13	86.045	17	79.026	15	86.04	12
superkingdom=Viruses;ssRNA viruses;ssRNA positive-strand viruses, no DNA stage;order=Tymovirales;family=Betaflexiviridae;subfamily=Quinvirinae;genus=Carlavirus;species=Hop latent virus;taxId=104263	0	0	0	0	0	0	0	0	0	0	0	0	0	0	0	0	0	0	0	0	0	0	0	0	0	0	0	0	0	0	0	0	0	0	0	0	0	0	0	0	0	0	0	0	0	0	0	0	0
superkingdom=Viruses;ssRNA viruses;ssRNA positive-strand viruses, no DNA stage;order=Tymovirales;family=Betaflexiviridae;subfamily=Quinvirinae;genus=Carlavirus;species=Melon yellowing-associated virus;taxId=255255	79	89.43	0	0	0	0	0	0	0	0	0	0	0	0	0	0	0	0	0	0	0	0	0	0	0	0	0	0	0	0	0	0	0	0	0	0	0	0	0	0	0	0	14	90.496	10	68.111	15	89.025	15
superkingdom=Viruses;ssRNA viruses;ssRNA positive-strand viruses, no DNA stage;order=Tymovirales;family=Betaflexiviridae;subfamily=Quinvirinae;genus=Carlavirus;species=Narcissus common latent virus;taxId=160844	0	0	0	0	0	0	0	0	0	0	0	0	0	0	0	0	0	0	0	0	0	0	0	0	0	0	0	0	0	0	0	0	0	0	0	0	0	0	0	0	0	0	0	0	0	0	0	0	0
superkingdom=Viruses;ssRNA viruses;ssRNA positive-strand viruses, no DNA stage;order=Tymovirales;family=Betaflexiviridae;subfamily=Quinvirinae;genus=Carlavirus;species=Potato virus M;taxId=12167	1280	53.917	0	0	0	0	0	0	0	0	0	0	0	0	0	0	0	0	0	0	0	0	0	0	0	0	0	0	15	65.863	0	0	13	66.251	0	0	0	0	0	0	12	64.631	108	62.783	111	64.213	93	64.62	76
superkingdom=Viruses;ssRNA viruses;ssRNA positive-strand viruses, no DNA stage;order=Tymovirales;family=Betaflexiviridae;subfamily=Quinvirinae;genus=Carlavirus;species=Shallot latent virus;Garlic latent virus;taxId=12458	0	0	0	0	0	0	0	0	0	0	0	0	0	0	0	0	0	0	0	0	0	0	0	0	0	0	0	0	0	0	0	0	0	0	0	0	0	0	0	0	0	0	0	0	0	0	0	0	0
superkingdom=Viruses;ssRNA viruses;ssRNA positive-strand viruses, no DNA stage;order=Tymovirales;family=Betaflexiviridae;subfamily=Quinvirinae;genus=Carlavirus;species=Shallot latent virus;taxId=12172	213	86.881	0	0	0	0	0	0	0	0	0	0	0	0	0	0	0	0	0	0	0	0	10	88.354	6	93.639	0	0	0	0	0	0	0	0	0	0	14	76.733	6	94.891	0	0	31	72.63	55	80.929	43	80.347	39
superkingdom=Viruses;ssRNA viruses;ssRNA positive-strand viruses, no DNA stage;order=Tymovirales;family=Betaflexiviridae;subfamily=Quinvirinae;genus=Carlavirus;species=Sweet potato chlorotic fleck virus;taxId=263004	222	56.327	0	0	0	0	0	0	0	0	0	0	0	0	0	0	0	0	0	0	0	0	0	0	0	0	0	0	0	0	0	0	0	0	0	0	0	0	0	0	0	0	17	60.525	24	56.567	0	0	22
superkingdom=Viruses;ssRNA viruses;ssRNA positive-strand viruses, no DNA stage;order=Tymovirales;family=Betaflexiviridae;subfamily=Quinvirinae;genus=Carlavirus;taxId=12163	0	0	0	0	0	0	0	0	0	0	0	0	0	0	0	0	0	0	0	0	0	0	0	0	0	0	0	0	0	0	0	0	0	0	0	0	0	0	0	0	0	0	0	0	0	0	0	0	0
superkingdom=Viruses;ssRNA viruses;ssRNA positive-strand viruses, no DNA stage;order=Tymovirales;family=Betaflexiviridae;subfamily=Quinvirinae;genus=Foveavirus;species=Apple stem pitting virus;taxId=35350	8	74.532	0	0	0	0	0	0	0	0	0	0	0	0	0	0	0	0	0	0	0	0	0	0	0	0	0	0	0	0	0	0	0	0	0	0	0	0	0	0	0	0	0	0	0	0	0	0	0
superkingdom=Viruses;ssRNA viruses;ssRNA positive-strand viruses, no DNA stage;order=Tymovirales;family=Betaflexiviridae;subfamily=Quinvirinae;taxId=1914297	0	0	0	0	0	0	0	0	0	0	0	0	0	0	0	0	0	0	0	0	0	0	0	0	0	0	0	0	0	0	0	0	0	0	0	0	0	0	0	0	0	0	0	0	0	0	0	0	0
superkingdom=Viruses;ssRNA viruses;ssRNA positive-strand viruses, no DNA stage;order=Tymovirales;family=Betaflexiviridae;subfamily=Trivirinae;genus=Capillovirus;species=Apple stem grooving virus;taxId=28347	13	87.443	0	0	0	0	0	0	0	0	0	0	0	0	0	0	0	0	0	0	0	0	0	0	0	0	0	0	0	0	0	0	0	0	0	0	0	0	0	0	0	0	0	0	0	0	0	0	0
superkingdom=Viruses;ssRNA viruses;ssRNA positive-strand viruses, no DNA stage;order=Tymovirales;family=Betaflexiviridae;subfamily=Trivirinae;genus=Trichovirus;species=Apple chlorotic leaf spot virus;taxId=12175	0	0	0	0	0	0	0	0	0	0	0	0	0	0	0	0	0	0	0	0	0	0	0	0	0	0	0	0	0	0	0	0	0	0	0	0	0	0	0	0	0	0	0	0	0	0	0	0	0
superkingdom=Viruses;ssRNA viruses;ssRNA positive-strand viruses, no DNA stage;order=Tymovirales;family=Betaflexiviridae;unassigned Betaflexiviridae;species=Banana mild mosaic virus;taxId=148879	18	69.742	0	0	0	0	0	0	0	0	0	0	0	0	0	0	0	0	0	0	0	0	0	0	0	0	0	0	0	0	0	0	0	0	0	0	0	0	0	0	0	0	0	0	0	0	0	0	0
superkingdom=Viruses;ssRNA viruses;ssRNA positive-strand viruses, no DNA stage;order=Tymovirales;family=Gammaflexiviridae;genus=Mycoflexivirus;species=Botrytis virus F;taxId=129395	0	0	0	0	0	0	0	0	0	0	0	0	0	0	0	0	0	0	0	0	0	0	0	0	0	0	0	0	0	0	0	0	0	0	0	0	0	0	0	0	0	0	0	0	0	0	0	0	0
superkingdom=Viruses;ssRNA viruses;ssRNA positive-strand viruses, no DNA stage;order=Tymovirales;family=Gammaflexiviridae;genus=Mycoflexivirus;taxId=675062	0	0	0	0	0	0	0	0	0	0	0	0	0	0	0	0	0	0	0	0	0	0	0	0	0	0	0	0	0	0	0	0	0	0	0	0	0	0	0	0	0	0	0	0	0	0	0	0	0
superkingdom=Viruses;ssRNA viruses;ssRNA positive-strand viruses, no DNA stage;order=Tymovirales;family=Tymoviridae;genus=Maculavirus;species=Grapevine fleck virus;taxId=103722	55	81.087	0	0	0	0	0	0	0	0	0	0	0	0	0	0	0	0	0	0	0	0	0	0	0	0	0	0	0	0	0	0	0	0	0	0	0	0	0	0	0	0	0	0	0	0	0	0	6
superkingdom=Viruses;ssRNA viruses;ssRNA positive-strand viruses, no DNA stage;order=Tymovirales;family=Tymoviridae;genus=Maculavirus;unclassified Maculavirus;species=Grapevine Red Globe virus;taxId=103723	0	0	0	0	0	0	0	0	0	0	0	0	0	0	0	0	0	0	0	0	0	0	0	0	0	0	0	0	0	0	0	0	0	0	0	0	0	0	0	0	0	0	0	0	0	0	0	0	0
superkingdom=Viruses;ssRNA viruses;ssRNA positive-strand viruses, no DNA stage;order=Tymovirales;family=Tymoviridae;genus=Marafivirus;species=Citrus sudden death-associated virus;taxId=312008	0	0	0	0	0	0	0	0	0	0	0	0	0	0	0	0	0	0	0	0	0	0	0	0	0	0	0	0	0	0	0	0	0	0	0	0	0	0	0	0	0	0	0	0	0	0	0	0	0
superkingdom=Viruses;ssRNA viruses;ssRNA positive-strand viruses, no DNA stage;order=Tymovirales;family=Tymoviridae;genus=Marafivirus;species=Maize rayado fino virus;taxId=59749	9	83.721	0	0	0	0	0	0	0	0	0	0	0	0	0	0	0	0	0	0	0	0	0	0	0	0	0	0	0	0	0	0	0	0	0	0	0	0	0	0	0	0	0	0	0	0	0	0	0
superkingdom=Viruses;ssRNA viruses;ssRNA positive-strand viruses, no DNA stage;order=Tymovirales;family=Tymoviridae;genus=Marafivirus;taxId=12051	0	0	0	0	0	0	0	0	0	0	0	0	0	0	0	0	0	0	0	0	0	0	0	0	0	0	0	0	0	0	0	0	0	0	0	0	0	0	0	0	0	0	0	0	0	0	0	0	0
superkingdom=Viruses;ssRNA viruses;ssRNA positive-strand viruses, no DNA stage;order=Tymovirales;family=Tymoviridae;genus=Marafivirus;unclassified Marafivirus;species=Grapevine rupestris vein feathering virus;taxId=204933	0	0	0	0	0	0	0	0	0	0	0	0	0	0	0	0	0	0	0	0	0	0	0	0	0	0	0	0	0	0	0	0	0	0	0	0	0	0	0	0	0	0	0	0	0	0	0	0	0
superkingdom=Viruses;ssRNA viruses;ssRNA positive-strand viruses, no DNA stage;order=Tymovirales;family=Tymoviridae;genus=Tymovirus;species=Turnip yellow mosaic virus;taxId=12154	0	0	0	0	0	0	0	0	0	0	0	0	0	0	0	0	0	0	0	0	0	0	0	0	0	0	0	0	0	0	0	0	0	0	0	0	0	0	0	0	0	0	0	0	0	0	0	0	0
superkingdom=Viruses;ssRNA viruses;ssRNA positive-strand viruses, no DNA stage;order=Tymovirales;family=Tymoviridae;genus=Tymovirus;unclassified Tymovirus;species=Tomato blistering mosaic virus;taxId=1010616	14	97.317	0	0	0	0	0	0	0	0	0	0	0	0	0	0	0	0	0	0	0	0	0	0	0	0	0	0	0	0	0	0	0	0	0	0	0	0	0	0	0	0	0	0	0	0	0	0	0
superkingdom=Viruses;ssRNA viruses;ssRNA positive-strand viruses, no DNA stage;order=Tymovirales;family=Tymoviridae;genus=Tymovirus;unclassified Tymovirus;species=Watercress white vein virus;taxId=1111988	93	76.44	0	0	0	0	0	0	0	0	0	0	0	0	0	0	0	0	0	0	0	0	0	0	0	0	0	0	0	0	0	0	0	0	0	0	0	0	0	0	0	0	0	0	7	78.914	13	74.847	0
superkingdom=Viruses;ssRNA viruses;ssRNA positive-strand viruses, no DNA stage;order=Tymovirales;family=Tymoviridae;unclassified Tymoviridae;species=Nectarine virus M;taxId=1778580	0	0	0	0	0	0	0	0	0	0	0	0	0	0	0	0	0	0	0	0	0	0	0	0	0	0	0	0	0	0	0	0	0	0	0	0	0	0	0	0	0	0	0	0	0	0	0	0	0
superkingdom=Viruses;ssRNA viruses;ssRNA positive-strand viruses, no DNA stage;unclassified ssRNA positive-strand viruses;species=Drosophila A virus;taxId=595895	0	0	0	0	0	0	0	0	0	0	0	0	0	0	0	0	0	0	0	0	0	0	0	0	0	0	0	0	0	0	0	0	0	0	0	0	0	0	0	0	0	0	0	0	0	0	0	0	0
superkingdom=Viruses;ssRNA viruses;ssRNA positive-strand viruses, no DNA stage;unclassified ssRNA positive-strand viruses;species=Drosophila immigrans Nora virus;taxId=1500866	0	0	0	0	0	0	0	0	0	0	0	0	0	0	0	0	0	0	0	0	0	0	0	0	0	0	0	0	0	0	0	0	0	0	0	0	0	0	0	0	0	0	0	0	0	0	0	0	0
superkingdom=Viruses;ssRNA viruses;ssRNA positive-strand viruses, no DNA stage;unclassified ssRNA positive-strand viruses;species=Nora virus;taxId=363716	0	0	0	0	0	0	0	0	0	0	0	0	0	0	0	0	0	0	0	0	0	0	0	0	0	0	0	0	0	0	0	0	0	0	0	0	0	0	0	0	0	0	0	0	0	0	0	0	0
superkingdom=Viruses;ssRNA viruses;ssRNA positive-strand viruses, no DNA stage;unclassified ssRNA positive-strand viruses;species=Oyster mushroom spherical virus;taxId=218667	0	0	0	0	0	0	0	0	0	0	0	0	0	0	0	0	0	0	0	0	0	0	0	0	0	0	0	0	0	0	0	0	0	0	0	0	0	0	0	0	0	0	0	0	0	0	0	0	0
superkingdom=Viruses;ssRNA viruses;ssRNA positive-strand viruses, no DNA stage;unclassified ssRNA positive-strand viruses;species=Picalivirus A;taxId=1224515	78	81.023	0	0	0	0	0	0	0	0	0	0	0	0	0	0	0	0	0	0	0	0	0	0	0	0	0	0	0	0	0	0	0	0	0	0	0	0	0	0	0	0	10	85.986	0	0	11	77.588	0
superkingdom=Viruses;ssRNA viruses;ssRNA positive-strand viruses, no DNA stage;unclassified ssRNA positive-strand viruses;species=Picalivirus B;taxId=1224516	14	80.826	0	0	0	0	0	0	0	0	0	0	0	0	0	0	0	0	0	0	0	0	0	0	0	0	0	0	0	0	0	0	0	0	0	0	0	0	0	0	0	0	0	0	0	0	0	0	0
superkingdom=Viruses;ssRNA viruses;ssRNA positive-strand viruses, no DNA stage;unclassified ssRNA positive-strand viruses;species=Picalivirus C;taxId=1224517	35	77.53	0	0	0	0	0	0	0	0	0	0	0	0	0	0	0	0	0	0	0	0	0	0	0	0	0	0	0	0	0	0	0	0	0	0	0	0	0	0	0	0	0	0	0	0	0	0	0
superkingdom=Viruses;ssRNA viruses;ssRNA positive-strand viruses, no DNA stage;unclassified ssRNA positive-strand viruses;species=Sclerophthora macrospora virus A;taxId=191289	0	0	0	0	0	0	0	0	0	0	0	0	0	0	0	0	0	0	0	0	0	0	0	0	0	0	0	0	0	0	0	0	0	0	0	0	0	0	0	0	0	0	0	0	0	0	0	0	0
superkingdom=Viruses;ssRNA viruses;ssRNA positive-strand viruses, no DNA stage;unclassified ssRNA positive-strand viruses;species=Shuangao insect virus 7;taxId=1746063	658	96.981	0	0	0	0	0	0	0	0	0	0	0	0	0	0	0	0	0	0	0	0	12	97.722	6	98.349	0	0	0	0	0	0	0	0	0	0	10	99.026	0	0	8	96.517	79	97.455	74	96.996	74	97.477	60
superkingdom=Viruses;ssRNA viruses;ssRNA positive-strand viruses, no DNA stage;unclassified ssRNA positive-strand viruses;species=Solenopsis invicta virus 2;taxId=439491	0	0	0	0	0	0	0	0	0	0	0	0	0	0	0	0	0	0	0	0	0	0	0	0	0	0	0	0	0	0	0	0	0	0	0	0	0	0	0	0	0	0	0	0	0	0	0	0	0
superkingdom=Viruses;ssRNA viruses;unclassified ssRNA viruses;family=Fusarividae;species=Penicillium roqueforti ssRNA mycovirus 1;taxId=1532180	6	100	0	0	0	0	0	0	0	0	0	0	0	0	0	0	0	0	0	0	0	0	0	0	0	0	0	0	0	0	0	0	0	0	0	0	0	0	0	0	0	0	0	0	0	0	0	0	0
superkingdom=Viruses;ssRNA viruses;unclassified ssRNA viruses;species=unidentified ssRNA virus;taxId=1814164	6651	63.209	0	0	0	0	0	0	0	0	0	0	0	0	0	0	0	0	0	0	0	0	0	0	0	0	0	0	12	81.127	0	0	12	83.291	0	0	0	0	0	0	0	0	136	77.813	276	76.38	281	74.954	469
superkingdom=Viruses;unclassified RNA viruses;unclassified RNA viruses ShiM-2016;species=Beihai levi-like virus 17;taxId=1922402	0	0	0	0	0	0	0	0	0	0	0	0	0	0	0	0	0	0	0	0	0	0	0	0	0	0	0	0	0	0	0	0	0	0	0	0	0	0	0	0	0	0	0	0	0	0	0	0	0
superkingdom=Viruses;unclassified RNA viruses;unclassified RNA viruses ShiM-2016;species=Beihai levi-like virus 1;taxId=1922394	0	0	0	0	0	0	0	0	0	0	0	0	0	0	0	0	0	0	0	0	0	0	0	0	0	0	0	0	0	0	0	0	0	0	0	0	0	0	0	0	0	0	0	0	0	0	0	0	0
superkingdom=Viruses;unclassified RNA viruses;unclassified RNA viruses ShiM-2016;species=Beihai levi-like virus 20;taxId=1922406	16211	37.434	0	0	0	0	0	0	0	0	0	0	0	0	0	0	0	0	0	0	0	0	0	0	0	0	0	0	0	0	0	0	0	0	0	0	0	0	0	0	0	0	0	0	0	0	0	0	0
superkingdom=Viruses;unclassified RNA viruses;unclassified RNA viruses ShiM-2016;species=Beihai levi-like virus 25;taxId=1922411	0	0	0	0	0	0	0	0	0	0	0	0	0	0	0	0	0	0	0	0	0	0	0	0	0	0	0	0	0	0	0	0	0	0	0	0	0	0	0	0	0	0	0	0	0	0	0	0	0
superkingdom=Viruses;unclassified RNA viruses;unclassified RNA viruses ShiM-2016;species=Beihai levi-like virus 2;taxId=1922405	0	0	0	0	0	0	0	0	0	0	0	0	0	0	0	0	0	0	0	0	0	0	0	0	0	0	0	0	0	0	0	0	0	0	0	0	0	0	0	0	0	0	0	0	0	0	0	0	0
superkingdom=Viruses;unclassified RNA viruses;unclassified RNA viruses ShiM-2016;species=Beihai levi-like virus 30;taxId=1922417	0	0	0	0	0	0	0	0	0	0	0	0	0	0	0	0	0	0	0	0	0	0	0	0	0	0	0	0	0	0	0	0	0	0	0	0	0	0	0	0	0	0	0	0	0	0	0	0	0
superkingdom=Viruses;unclassified RNA viruses;unclassified RNA viruses ShiM-2016;species=Beihai levi-like virus 34;taxId=1922420	0	0	0	0	0	0	0	0	0	0	0	0	0	0	0	0	0	0	0	0	0	0	0	0	0	0	0	0	0	0	0	0	0	0	0	0	0	0	0	0	0	0	0	0	0	0	0	0	0
superkingdom=Viruses;unclassified RNA viruses;unclassified RNA viruses ShiM-2016;species=Beihai narna-like virus 6;taxId=1922458	0	0	0	0	0	0	0	0	0	0	0	0	0	0	0	0	0	0	0	0	0	0	0	0	0	0	0	0	0	0	0	0	0	0	0	0	0	0	0	0	0	0	0	0	0	0	0	0	0
superkingdom=Viruses;unclassified RNA viruses;unclassified RNA viruses ShiM-2016;species=Beihai picorna-like virus 106;taxId=1922534	0	0	0	0	0	0	0	0	0	0	0	0	0	0	0	0	0	0	0	0	0	0	0	0	0	0	0	0	0	0	0	0	0	0	0	0	0	0	0	0	0	0	0	0	0	0	0	0	0
superkingdom=Viruses;unclassified RNA viruses;unclassified RNA viruses ShiM-2016;species=Beihai picorna-like virus 45;taxId=1922589	0	0	0	0	0	0	0	0	0	0	0	0	0	0	0	0	0	0	0	0	0	0	0	0	0	0	0	0	0	0	0	0	0	0	0	0	0	0	0	0	0	0	0	0	0	0	0	0	0
superkingdom=Viruses;unclassified RNA viruses;unclassified RNA viruses ShiM-2016;species=Beihai picorna-like virus 47;taxId=1922591	0	0	0	0	0	0	0	0	0	0	0	0	0	0	0	0	0	0	0	0	0	0	0	0	0	0	0	0	0	0	0	0	0	0	0	0	0	0	0	0	0	0	0	0	0	0	0	0	0
superkingdom=Viruses;unclassified RNA viruses;unclassified RNA viruses ShiM-2016;species=Beihai picorna-like virus 48;taxId=1922592	0	0	0	0	0	0	0	0	0	0	0	0	0	0	0	0	0	0	0	0	0	0	0	0	0	0	0	0	0	0	0	0	0	0	0	0	0	0	0	0	0	0	0	0	0	0	0	0	0
superkingdom=Viruses;unclassified RNA viruses;unclassified RNA viruses ShiM-2016;species=Beihai picorna-like virus 57;taxId=1922602	0	0	0	0	0	0	0	0	0	0	0	0	0	0	0	0	0	0	0	0	0	0	0	0	0	0	0	0	0	0	0	0	0	0	0	0	0	0	0	0	0	0	0	0	0	0	0	0	0
superkingdom=Viruses;unclassified RNA viruses;unclassified RNA viruses ShiM-2016;species=Beihai picorna-like virus 70;taxId=1922617	0	0	0	0	0	0	0	0	0	0	0	0	0	0	0	0	0	0	0	0	0	0	0	0	0	0	0	0	0	0	0	0	0	0	0	0	0	0	0	0	0	0	0	0	0	0	0	0	0
superkingdom=Viruses;unclassified RNA viruses;unclassified RNA viruses ShiM-2016;species=Beihai picorna-like virus 74;taxId=1922621	0	0	0	0	0	0	0	0	0	0	0	0	0	0	0	0	0	0	0	0	0	0	0	0	0	0	0	0	0	0	0	0	0	0	0	0	0	0	0	0	0	0	0	0	0	0	0	0	0
superkingdom=Viruses;unclassified RNA viruses;unclassified RNA viruses ShiM-2016;species=Changjiang levi-like virus 2;taxId=1922774	0	0	0	0	0	0	0	0	0	0	0	0	0	0	0	0	0	0	0	0	0	0	0	0	0	0	0	0	0	0	0	0	0	0	0	0	0	0	0	0	0	0	0	0	0	0	0	0	0
superkingdom=Viruses;unclassified RNA viruses;unclassified RNA viruses ShiM-2016;species=Changjiang levi-like virus 3;taxId=1922775	977	57.992	0	0	0	0	0	0	0	0	0	0	0	0	0	0	0	0	0	0	0	0	0	0	0	0	0	0	0	0	0	0	0	0	0	0	0	0	0	0	0	0	0	0	0	0	0	0	0
superkingdom=Viruses;unclassified RNA viruses;unclassified RNA viruses ShiM-2016;species=Changjiang picorna-like virus 10;taxId=1922783	0	0	0	0	0	0	0	0	0	0	0	0	0	0	0	0	0	0	0	0	0	0	0	0	0	0	0	0	0	0	0	0	0	0	0	0	0	0	0	0	0	0	0	0	0	0	0	0	0
superkingdom=Viruses;unclassified RNA viruses;unclassified RNA viruses ShiM-2016;species=Changjiang picorna-like virus 1;taxId=1922782	0	0	0	0	0	0	0	0	0	0	0	0	0	0	0	0	0	0	0	0	0	0	0	0	0	0	0	0	0	0	0	0	0	0	0	0	0	0	0	0	0	0	0	0	0	0	0	0	0
superkingdom=Viruses;unclassified RNA viruses;unclassified RNA viruses ShiM-2016;species=Changjiang picorna-like virus 4;taxId=1922793	0	0	0	0	0	0	0	0	0	0	0	0	0	0	0	0	0	0	0	0	0	0	0	0	0	0	0	0	0	0	0	0	0	0	0	0	0	0	0	0	0	0	0	0	0	0	0	0	0
superkingdom=Viruses;unclassified RNA viruses;unclassified RNA viruses ShiM-2016;species=Hubei arthropod virus 1;taxId=1922835	0	0	0	0	0	0	0	0	0	0	0	0	0	0	0	0	0	0	0	0	0	0	0	0	0	0	0	0	0	0	0	0	0	0	0	0	0	0	0	0	0	0	0	0	0	0	0	0	0
superkingdom=Viruses;unclassified RNA viruses;unclassified RNA viruses ShiM-2016;species=Hubei leech virus 4;taxId=1922902	0	0	0	0	0	0	0	0	0	0	0	0	0	0	0	0	0	0	0	0	0	0	0	0	0	0	0	0	0	0	0	0	0	0	0	0	0	0	0	0	0	0	0	0	0	0	0	0	0
superkingdom=Viruses;unclassified RNA viruses;unclassified RNA viruses ShiM-2016;species=Hubei levi-like virus 14;taxId=1922913	943	49.239	0	0	0	0	0	0	0	0	0	0	0	0	0	0	0	0	0	0	0	0	0	0	0	0	0	0	0	0	0	0	0	0	0	0	0	0	0	0	0	0	10	66.184	0	0	0	0	8
superkingdom=Viruses;unclassified RNA viruses;unclassified RNA viruses ShiM-2016;species=Hubei levi-like virus 1;taxId=1922908	0	0	0	0	0	0	0	0	0	0	0	0	0	0	0	0	0	0	0	0	0	0	0	0	0	0	0	0	0	0	0	0	0	0	0	0	0	0	0	0	0	0	0	0	0	0	0	0	0
superkingdom=Viruses;unclassified RNA viruses;unclassified RNA viruses ShiM-2016;species=Hubei levi-like virus 2;taxId=1922914	3400	37.481	0	0	0	0	0	0	0	0	0	0	0	0	0	0	0	0	0	0	0	0	0	0	0	0	0	0	0	0	0	0	0	0	0	0	0	0	0	0	0	0	0	0	0	0	0	0	0
superkingdom=Viruses;unclassified RNA viruses;unclassified RNA viruses ShiM-2016;species=Hubei levi-like virus 3;taxId=1922915	0	0	0	0	0	0	0	0	0	0	0	0	0	0	0	0	0	0	0	0	0	0	0	0	0	0	0	0	0	0	0	0	0	0	0	0	0	0	0	0	0	0	0	0	0	0	0	0	0
superkingdom=Viruses;unclassified RNA viruses;unclassified RNA viruses ShiM-2016;species=Hubei levi-like virus 4;taxId=1922916	71	88.761	0	0	0	0	0	0	0	0	0	0	0	0	0	0	0	0	0	0	0	0	0	0	0	0	0	0	0	0	0	0	0	0	0	0	0	0	0	0	6	83.82	0	0	7	94.391	0	0	0
superkingdom=Viruses;unclassified RNA viruses;unclassified RNA viruses ShiM-2016;species=Hubei levi-like virus 5;taxId=1922917	0	0	0	0	0	0	0	0	0	0	0	0	0	0	0	0	0	0	0	0	0	0	0	0	0	0	0	0	0	0	0	0	0	0	0	0	0	0	0	0	0	0	0	0	0	0	0	0	0
superkingdom=Viruses;unclassified RNA viruses;unclassified RNA viruses ShiM-2016;species=Hubei levi-like virus 6;taxId=1922918	40	79.341	0	0	0	0	0	0	0	0	0	0	0	0	0	0	0	0	0	0	0	0	0	0	0	0	0	0	0	0	0	0	0	0	0	0	0	0	0	0	0	0	0	0	0	0	0	0	7
superkingdom=Viruses;unclassified RNA viruses;unclassified RNA viruses ShiM-2016;species=Hubei levi-like virus 7;taxId=1922919	0	0	0	0	0	0	0	0	0	0	0	0	0	0	0	0	0	0	0	0	0	0	0	0	0	0	0	0	0	0	0	0	0	0	0	0	0	0	0	0	0	0	0	0	0	0	0	0	0
superkingdom=Viruses;unclassified RNA viruses;unclassified RNA viruses ShiM-2016;species=Hubei levi-like virus 8;taxId=1922920	70	50.499	0	0	0	0	0	0	0	0	0	0	0	0	0	0	0	0	0	0	0	0	0	0	0	0	0	0	0	0	0	0	0	0	0	0	0	0	0	0	0	0	0	0	0	0	0	0	0
superkingdom=Viruses;unclassified RNA viruses;unclassified RNA viruses ShiM-2016;species=Hubei macula-like virus 3;taxId=1922924	0	0	0	0	0	0	0	0	0	0	0	0	0	0	0	0	0	0	0	0	0	0	0	0	0	0	0	0	0	0	0	0	0	0	0	0	0	0	0	0	0	0	0	0	0	0	0	0	0
superkingdom=Viruses;unclassified RNA viruses;unclassified RNA viruses ShiM-2016;species=Hubei noda-like virus 11;taxId=1922967	0	0	0	0	0	0	0	0	0	0	0	0	0	0	0	0	0	0	0	0	0	0	0	0	0	0	0	0	0	0	0	0	0	0	0	0	0	0	0	0	0	0	0	0	0	0	0	0	0
superkingdom=Viruses;unclassified RNA viruses;unclassified RNA viruses ShiM-2016;species=Hubei odonate virus 1;taxId=1922990	0	0	0	0	0	0	0	0	0	0	0	0	0	0	0	0	0	0	0	0	0	0	0	0	0	0	0	0	0	0	0	0	0	0	0	0	0	0	0	0	0	0	0	0	0	0	0	0	0
superkingdom=Viruses;unclassified RNA viruses;unclassified RNA viruses ShiM-2016;species=Hubei orthoptera virus 3;taxId=1923011	0	0	0	0	0	0	0	0	0	0	0	0	0	0	0	0	0	0	0	0	0	0	0	0	0	0	0	0	0	0	0	0	0	0	0	0	0	0	0	0	0	0	0	0	0	0	0	0	0
superkingdom=Viruses;unclassified RNA viruses;unclassified RNA viruses ShiM-2016;species=Hubei picorna-like virus 15;taxId=1923094	0	0	0	0	0	0	0	0	0	0	0	0	0	0	0	0	0	0	0	0	0	0	0	0	0	0	0	0	0	0	0	0	0	0	0	0	0	0	0	0	0	0	0	0	0	0	0	0	0
superkingdom=Viruses;unclassified RNA viruses;unclassified RNA viruses ShiM-2016;species=Hubei picorna-like virus 20;taxId=1923100	0	0	0	0	0	0	0	0	0	0	0	0	0	0	0	0	0	0	0	0	0	0	0	0	0	0	0	0	0	0	0	0	0	0	0	0	0	0	0	0	0	0	0	0	0	0	0	0	0
superkingdom=Viruses;unclassified RNA viruses;unclassified RNA viruses ShiM-2016;species=Hubei picorna-like virus 22;taxId=1923102	0	0	0	0	0	0	0	0	0	0	0	0	0	0	0	0	0	0	0	0	0	0	0	0	0	0	0	0	0	0	0	0	0	0	0	0	0	0	0	0	0	0	0	0	0	0	0	0	0
superkingdom=Viruses;unclassified RNA viruses;unclassified RNA viruses ShiM-2016;species=Hubei picorna-like virus 23;taxId=1923103	0	0	0	0	0	0	0	0	0	0	0	0	0	0	0	0	0	0	0	0	0	0	0	0	0	0	0	0	0	0	0	0	0	0	0	0	0	0	0	0	0	0	0	0	0	0	0	0	0
superkingdom=Viruses;unclassified RNA viruses;unclassified RNA viruses ShiM-2016;species=Hubei picorna-like virus 24;taxId=1923104	0	0	0	0	0	0	0	0	0	0	0	0	0	0	0	0	0	0	0	0	0	0	0	0	0	0	0	0	0	0	0	0	0	0	0	0	0	0	0	0	0	0	0	0	0	0	0	0	0
superkingdom=Viruses;unclassified RNA viruses;unclassified RNA viruses ShiM-2016;species=Hubei picorna-like virus 36;taxId=1923116	0	0	0	0	0	0	0	0	0	0	0	0	0	0	0	0	0	0	0	0	0	0	0	0	0	0	0	0	0	0	0	0	0	0	0	0	0	0	0	0	0	0	0	0	0	0	0	0	0
superkingdom=Viruses;unclassified RNA viruses;unclassified RNA viruses ShiM-2016;species=Hubei picorna-like virus 46;taxId=1923127	0	0	0	0	0	0	0	0	0	0	0	0	0	0	0	0	0	0	0	0	0	0	0	0	0	0	0	0	0	0	0	0	0	0	0	0	0	0	0	0	0	0	0	0	0	0	0	0	0
superkingdom=Viruses;unclassified RNA viruses;unclassified RNA viruses ShiM-2016;species=Hubei picorna-like virus 4;taxId=1923120	0	0	0	0	0	0	0	0	0	0	0	0	0	0	0	0	0	0	0	0	0	0	0	0	0	0	0	0	0	0	0	0	0	0	0	0	0	0	0	0	0	0	0	0	0	0	0	0	0
superkingdom=Viruses;unclassified RNA viruses;unclassified RNA viruses ShiM-2016;species=Hubei picorna-like virus 54;taxId=1923136	0	0	0	0	0	0	0	0	0	0	0	0	0	0	0	0	0	0	0	0	0	0	0	0	0	0	0	0	0	0	0	0	0	0	0	0	0	0	0	0	0	0	0	0	0	0	0	0	0
superkingdom=Viruses;unclassified RNA viruses;unclassified RNA viruses ShiM-2016;species=Hubei picorna-like virus 55;taxId=1923137	0	0	0	0	0	0	0	0	0	0	0	0	0	0	0	0	0	0	0	0	0	0	0	0	0	0	0	0	0	0	0	0	0	0	0	0	0	0	0	0	0	0	0	0	0	0	0	0	0
superkingdom=Viruses;unclassified RNA viruses;unclassified RNA viruses ShiM-2016;species=Hubei picorna-like virus 61;taxId=1923144	62	90.255	0	0	0	0	0	0	0	0	0	0	0	0	0	0	0	0	0	0	0	0	0	0	0	0	0	0	0	0	0	0	0	0	0	0	0	0	0	0	0	0	0	0	8	92.558	10	91.242	0
superkingdom=Viruses;unclassified RNA viruses;unclassified RNA viruses ShiM-2016;species=Hubei picorna-like virus 62;taxId=1923145	0	0	0	0	0	0	0	0	0	0	0	0	0	0	0	0	0	0	0	0	0	0	0	0	0	0	0	0	0	0	0	0	0	0	0	0	0	0	0	0	17	78.711	0	0	0	0	0	0	0
superkingdom=Viruses;unclassified RNA viruses;unclassified RNA viruses ShiM-2016;species=Hubei picorna-like virus 63;taxId=1923146	2809	70.934	0	0	0	0	0	0	0	0	0	0	0	0	0	0	0	0	0	0	0	0	0	0	0	0	26	80.67	21	77.035	34	80.181	35	77.296	30	77.442	0	0	12	85.055	0	0	235	74.16	274	75.507	268	75.673	192
superkingdom=Viruses;unclassified RNA viruses;unclassified RNA viruses ShiM-2016;species=Hubei rhabdo-like virus 4;taxId=1923188	0	0	0	0	0	0	0	0	0	0	0	0	0	0	0	0	0	0	0	0	0	0	0	0	0	0	0	0	0	0	0	0	0	0	0	0	0	0	0	0	0	0	0	0	0	0	0	0	0
superkingdom=Viruses;unclassified RNA viruses;unclassified RNA viruses ShiM-2016;species=Hubei tombus-like virus 19;taxId=1923265	439	88.486	0	0	0	0	0	0	0	0	0	0	0	0	0	0	0	0	0	0	0	0	0	0	0	0	0	0	0	0	8	93.728	0	0	0	0	6	91.238	0	0	10	88.298	30	90.062	47	90.343	49	90.924	36
superkingdom=Viruses;unclassified RNA viruses;unclassified RNA viruses ShiM-2016;species=Hubei virga-like virus 11;taxId=1923326	0	0	0	0	0	0	0	0	0	0	0	0	0	0	0	0	0	0	0	0	0	0	0	0	0	0	0	0	0	0	0	0	0	0	0	0	0	0	0	0	0	0	0	0	0	0	0	0	0
superkingdom=Viruses;unclassified RNA viruses;unclassified RNA viruses ShiM-2016;species=Sanxia noda-like virus 1;taxId=1923362	0	0	0	0	0	0	0	0	0	0	0	0	0	0	0	0	0	0	0	0	0	0	0	0	0	0	0	0	0	0	0	0	0	0	0	0	0	0	0	0	0	0	0	0	0	0	0	0	0
superkingdom=Viruses;unclassified RNA viruses;unclassified RNA viruses ShiM-2016;species=Sanxia picorna-like virus 5;taxId=1923374	0	0	0	0	0	0	0	0	0	0	0	0	0	0	0	0	0	0	0	0	0	0	0	0	0	0	0	0	0	0	0	0	0	0	0	0	0	0	0	0	0	0	0	0	0	0	0	0	0
superkingdom=Viruses;unclassified RNA viruses;unclassified RNA viruses ShiM-2016;species=Sanxia picorna-like virus 9;taxId=1923378	0	0	0	0	0	0	0	0	0	0	0	0	0	0	0	0	0	0	0	0	0	0	0	0	0	0	0	0	0	0	0	0	0	0	0	0	0	0	0	0	0	0	0	0	0	0	0	0	0
superkingdom=Viruses;unclassified RNA viruses;unclassified RNA viruses ShiM-2016;species=Shahe levi-like virus 3;taxId=1923428	434	56.265	0	0	0	0	0	0	0	0	0	0	0	0	0	0	0	0	0	0	0	0	0	0	0	0	0	0	0	0	0	0	0	0	0	0	0	0	0	0	0	0	0	0	17	71.037	12	60.626	0
superkingdom=Viruses;unclassified RNA viruses;unclassified RNA viruses ShiM-2016;species=Shahe picorna-like virus 10;taxId=1923440	0	0	0	0	0	0	0	0	0	0	0	0	0	0	0	0	0	0	0	0	0	0	0	0	0	0	0	0	0	0	0	0	0	0	0	0	0	0	0	0	0	0	0	0	0	0	0	0	0
superkingdom=Viruses;unclassified RNA viruses;unclassified RNA viruses ShiM-2016;species=Shahe picorna-like virus 11;taxId=1923441	0	0	0	0	0	0	0	0	0	0	0	0	0	0	0	0	0	0	0	0	0	0	0	0	0	0	0	0	0	0	0	0	0	0	0	0	0	0	0	0	0	0	0	0	0	0	0	0	0
superkingdom=Viruses;unclassified RNA viruses;unclassified RNA viruses ShiM-2016;species=Shahe picorna-like virus 13;taxId=1923443	0	0	0	0	0	0	0	0	0	0	0	0	0	0	0	0	0	0	0	0	0	0	0	0	0	0	0	0	0	0	0	0	0	0	0	0	0	0	0	0	0	0	0	0	0	0	0	0	0
superkingdom=Viruses;unclassified RNA viruses;unclassified RNA viruses ShiM-2016;species=Shuangao insect virus 8;taxId=1923469	0	0	0	0	0	0	0	0	0	0	0	0	0	0	0	0	0	0	0	0	0	0	0	0	0	0	0	0	0	0	0	0	0	0	0	0	0	0	0	0	0	0	0	0	0	0	0	0	0
superkingdom=Viruses;unclassified RNA viruses;unclassified RNA viruses ShiM-2016;species=Wenling crustacean virus 3;taxId=1923486	0	0	0	0	0	0	0	0	0	0	0	0	0	0	0	0	0	0	0	0	0	0	0	0	0	0	0	0	0	0	0	0	0	0	0	0	0	0	0	0	0	0	0	0	0	0	0	0	0
superkingdom=Viruses;unclassified RNA viruses;unclassified RNA viruses ShiM-2016;species=Wenling levi-like virus 2;taxId=1923498	0	0	0	0	0	0	0	0	0	0	0	0	0	0	0	0	0	0	0	0	0	0	0	0	0	0	0	0	0	0	0	0	0	0	0	0	0	0	0	0	0	0	0	0	0	0	0	0	0
superkingdom=Viruses;unclassified RNA viruses;unclassified RNA viruses ShiM-2016;species=Wenling levi-like virus 4;taxId=1923500	0	0	0	0	0	0	0	0	0	0	0	0	0	0	0	0	0	0	0	0	0	0	0	0	0	0	0	0	0	0	0	0	0	0	0	0	0	0	0	0	0	0	0	0	0	0	0	0	0
superkingdom=Viruses;unclassified RNA viruses;unclassified RNA viruses ShiM-2016;species=Wenzhou channeled applesnail virus 3;taxId=1923559	0	0	0	0	0	0	0	0	0	0	0	0	0	0	0	0	0	0	0	0	0	0	0	0	0	0	0	0	0	0	0	0	0	0	0	0	0	0	0	0	0	0	0	0	0	0	0	0	0
superkingdom=Viruses;unclassified RNA viruses;unclassified RNA viruses ShiM-2016;species=Wenzhou levi-like virus 5;taxId=1923571	0	0	0	0	0	0	0	0	0	0	0	0	0	0	0	0	0	0	0	0	0	0	0	0	0	0	0	0	0	0	0	0	0	0	0	0	0	0	0	0	0	0	0	0	0	0	0	0	0
superkingdom=Viruses;unclassified RNA viruses;unclassified RNA viruses ShiM-2016;species=Wenzhou levi-like virus 6;taxId=1923572	0	0	0	0	0	0	0	0	0	0	0	0	0	0	0	0	0	0	0	0	0	0	0	0	0	0	0	0	0	0	0	0	0	0	0	0	0	0	0	0	0	0	0	0	0	0	0	0	0
superkingdom=Viruses;unclassified RNA viruses;unclassified RNA viruses ShiM-2016;species=Wenzhou levi-like virus 7;taxId=1923573	243	62.189	0	0	0	0	0	0	0	0	0	0	0	0	0	0	0	0	0	0	0	0	0	0	0	0	0	0	0	0	0	0	0	0	0	0	0	0	0	0	0	0	24	68.6	0	0	15	64.994	22
superkingdom=Viruses;unclassified RNA viruses;unclassified RNA viruses ShiM-2016;species=Wenzhou picorna-like virus 12;taxId=1923596	0	0	0	0	0	0	0	0	0	0	0	0	0	0	0	0	0	0	0	0	0	0	0	0	0	0	0	0	0	0	0	0	0	0	0	0	0	0	0	0	0	0	0	0	0	0	0	0	0
superkingdom=Viruses;unclassified RNA viruses;unclassified RNA viruses ShiM-2016;species=Wenzhou picorna-like virus 39;taxId=1923625	0	0	0	0	0	0	0	0	0	0	0	0	0	0	0	0	0	0	0	0	0	0	0	0	0	0	0	0	0	0	0	0	0	0	0	0	0	0	0	0	0	0	0	0	0	0	0	0	0
superkingdom=Viruses;unclassified RNA viruses;unclassified RNA viruses ShiM-2016;species=Wenzhou picorna-like virus 47;taxId=1923634	0	0	0	0	0	0	0	0	0	0	0	0	0	0	0	0	0	0	0	0	0	0	0	0	0	0	0	0	0	0	0	0	0	0	0	0	0	0	0	0	0	0	0	0	0	0	0	0	0
superkingdom=Viruses;unclassified RNA viruses;unclassified RNA viruses ShiM-2016;species=Wenzhou shrimp virus 8;taxId=1923655	0	0	0	0	0	0	0	0	0	0	0	0	0	0	0	0	0	0	0	0	0	0	0	0	0	0	0	0	0	0	0	0	0	0	0	0	0	0	0	0	0	0	0	0	0	0	0	0	0
superkingdom=Viruses;unclassified RNA viruses;unclassified RNA viruses ShiM-2016;species=Wuhan house centipede virus 1;taxId=1923705	0	0	0	0	0	0	0	0	0	0	0	0	0	0	0	0	0	0	0	0	0	0	0	0	0	0	0	0	0	0	0	0	0	0	0	0	0	0	0	0	0	0	0	0	0	0	0	0	0
superkingdom=Viruses;unclassified RNA viruses;unclassified RNA viruses ShiM-2016;species=Wuhan insect virus 23;taxId=1923727	232	94.175	0	0	0	0	0	0	0	0	0	0	0	0	0	0	0	0	0	0	0	0	8	95.568	0	0	0	0	0	0	0	0	0	0	0	0	0	0	0	0	0	0	26	93.613	26	92.549	38	94.41	22
superkingdom=Viruses;unclassified RNA viruses;unclassified RNA viruses ShiM-2016;species=Wuhan insect virus 33;taxId=1923736	0	0	0	0	0	0	0	0	0	0	0	0	0	0	0	0	0	0	0	0	0	0	0	0	0	0	0	0	0	0	0	0	0	0	0	0	0	0	0	0	0	0	0	0	0	0	0	0	0
superkingdom=Viruses;unclassified RNA viruses;unclassified RNA viruses ShiM-2016;species=ubei picorna-like virus 3;taxId=1923781	0	0	0	0	0	0	0	0	0	0	0	0	0	0	0	0	0	0	0	0	0	0	0	0	0	0	0	0	0	0	0	0	0	0	0	0	0	0	0	0	0	0	0	0	0	0	0	0	0
superkingdom=Viruses;unclassified RNA viruses;unclassified RNA viruses ShiM-2016;taxId=1922348	1979	56.243	0	0	0	0	0	0	0	0	0	0	0	0	0	0	0	0	0	0	0	0	12	75.475	13	84.92	0	0	0	0	0	0	0	0	0	0	0	0	0	0	0	0	0	0	0	0	0	0	0
superkingdom=Viruses;unclassified phages;species=Acinetobacter phage vB_AbaM_ME3;taxId=1837876	0	0	0	0	0	0	0	0	0	0	0	0	0	0	0	0	0	0	0	0	0	0	0	0	0	0	0	0	0	0	0	0	0	0	0	0	0	0	0	0	0	0	14	54.062	19	58.578	0	0	0
superkingdom=Viruses;unclassified phages;species=Aeromonas phage phiARM81ld;taxId=1748773	22	82.139	0	0	0	0	0	0	0	0	0	0	0	0	0	0	0	0	0	0	0	0	0	0	0	0	0	0	0	0	0	0	0	0	0	0	0	0	0	0	0	0	0	0	0	0	0	0	0
superkingdom=Viruses;unclassified phages;species=Erwinia phage vB_EamM_Caitlin;taxId=1883379	0	0	0	0	0	0	0	0	0	0	0	0	0	0	0	0	0	0	0	0	0	0	0	0	0	0	0	0	0	0	0	0	0	0	0	0	0	0	0	0	0	0	0	0	0	0	0	0	0
superkingdom=Viruses;unclassified phages;species=Marine RNA phage MB;taxId=1423348	288	79.797	0	0	0	0	0	0	0	0	0	0	0	0	0	0	0	0	0	0	0	0	0	0	9	76.591	0	0	0	0	0	0	0	0	0	0	0	0	0	0	0	0	21	78.04	28	79.976	26	80.137	23
superkingdom=Viruses;unclassified phages;species=Pseudomonas phage ZC01;taxId=1622114	0	0	0	0	0	0	0	0	0	0	0	0	0	0	0	0	0	0	0	0	0	0	0	0	0	0	0	0	0	0	0	0	0	0	0	0	0	0	0	0	0	0	0	0	0	0	0	0	0
superkingdom=Viruses;unclassified phages;species=Ralstonia phage RP12;taxId=1923889	0	0	0	0	0	0	0	0	0	0	0	0	0	0	0	0	0	0	0	0	0	0	0	0	0	0	0	0	0	0	0	0	0	0	0	0	0	0	0	0	0	0	0	0	0	0	0	0	0
superkingdom=Viruses;unclassified phages;species=Ralstonia phage RP31;taxId=1923890	0	0	0	0	0	0	0	0	0	0	0	0	0	0	0	0	0	0	0	0	0	0	0	0	0	0	0	0	0	0	0	0	0	0	0	0	0	0	0	0	0	0	0	0	0	0	0	0	0
superkingdom=Viruses;unclassified phages;species=Stenotrophomonas phage vB_SmaS-DLP_6;taxId=1651816	196	62.401	0	0	0	0	0	0	0	0	0	0	0	0	0	0	0	0	0	0	0	0	0	0	0	0	0	0	0	0	0	0	0	0	0	0	0	0	0	0	0	0	0	0	17	65.059	9	68.55	12
superkingdom=Viruses;unclassified phages;species=Vibrio phage vB_VhaS-tm;taxId=1868611	0	0	0	0	0	0	0	0	0	0	0	0	0	0	0	0	0	0	0	0	0	0	0	0	0	0	0	0	0	0	0	0	0	0	0	0	0	0	0	0	0	0	0	0	0	0	0	0	0
superkingdom=Viruses;unclassified phages;taxId=12333	114	69.861	0	0	0	0	0	0	0	0	0	0	0	0	0	0	0	0	0	0	0	0	0	0	0	0	0	0	0	0	0	0	0	0	0	0	0	0	0	0	0	0	0	0	20	72.604	18	68.943	0
superkingdom=Viruses;unclassified viruses;family=Genomoviridae;genus=Gemycircularvirus;unclassified Gemycircularvirus;species=Sewage-associated gemycircularvirus 10;Sewage-associated gemycircularvirus-10a;taxId=1519409	0	0	0	0	0	0	0	0	0	0	0	0	0	0	0	0	0	0	0	0	0	0	0	0	0	0	0	0	0	0	0	0	0	0	0	0	0	0	0	0	0	0	0	0	0	0	0	0	0
superkingdom=Viruses;unclassified viruses;species=Aphis glycines virus 1;taxId=1436816	0	0	0	0	0	0	0	0	0	0	0	0	0	0	0	0	0	0	0	0	0	0	0	0	0	0	0	0	0	0	0	0	0	0	0	0	0	0	0	0	0	0	0	0	0	0	0	0	0
superkingdom=Viruses;unclassified viruses;species=Bloomfield virus;taxId=1654577	0	0	0	0	0	0	0	0	0	0	0	0	0	0	0	0	0	0	0	0	0	0	0	0	0	0	0	0	0	0	0	0	0	0	0	0	0	0	0	0	0	0	0	0	0	0	0	0	0
superkingdom=Viruses;unclassified viruses;species=Brandmavirus UC1;taxId=1424631	0	0	0	0	0	0	0	0	0	0	0	0	0	0	0	0	0	0	0	0	0	0	0	0	0	0	0	0	0	0	0	0	0	0	0	0	0	0	0	0	0	0	0	0	0	0	0	0	0
superkingdom=Viruses;unclassified viruses;species=Human feces pecovirus;taxId=1820160	185	96.556	0	0	0	0	0	0	0	0	0	0	0	0	0	0	0	0	0	0	0	0	0	0	0	0	0	0	0	0	0	0	0	0	6	98.152	0	0	0	0	0	0	18	94.411	15	94.802	12	96.582	18
superkingdom=Viruses;unclassified viruses;species=Husavirus sp.;taxId=1930509	95	77.803	0	0	0	0	0	0	0	0	0	0	0	0	0	0	0	0	0	0	0	0	0	0	0	0	0	0	0	0	0	0	0	0	0	0	0	0	0	0	0	0	0	0	11	82.222	0	0	20
superkingdom=Viruses;unclassified viruses;species=Laverivirus UC1;taxId=1424634	0	0	0	0	0	0	0	0	0	0	0	0	0	0	0	0	0	0	0	0	0	0	0	0	0	0	0	0	0	0	0	0	0	0	0	0	0	0	0	0	0	0	0	0	0	0	0	0	0
superkingdom=Viruses;unclassified viruses;species=Micalovirus SF1;taxId=1424635	0	0	0	0	0	0	0	0	0	0	0	0	0	0	0	0	0	0	0	0	0	0	0	0	0	0	0	0	0	0	0	0	0	0	0	0	0	0	0	0	0	0	0	0	0	0	0	0	0
superkingdom=Viruses;unclassified viruses;species=Non-A, non-B hepatitis virus;taxId=12440	0	0	0	0	0	0	0	0	0	0	0	0	0	0	0	0	0	0	0	0	0	0	0	0	0	0	0	0	0	0	0	0	0	0	0	0	0	0	0	0	0	0	0	0	0	0	0	0	0
superkingdom=Viruses;unclassified viruses;species=Papaya meleira virus 2;taxId=1824957	353	88.656	0	0	0	0	0	0	0	0	0	0	0	0	0	0	0	0	0	0	0	0	0	0	0	0	0	0	0	0	0	0	0	0	0	0	8	90.572	0	0	0	0	34	88.295	28	91.291	33	91.502	24
superkingdom=Viruses;unclassified viruses;species=Rainier virus;taxId=1911110	0	0	0	0	0	0	0	0	0	0	0	0	0	0	0	0	0	0	0	0	0	0	0	0	0	0	0	0	0	0	0	0	0	0	0	0	0	0	0	0	0	0	0	0	0	0	0	0	0
superkingdom=Viruses;unclassified viruses;species=Rasavirus sp.;taxId=1930508	0	0	0	0	0	0	0	0	0	0	0	0	0	0	0	0	0	0	0	0	0	0	0	0	0	0	0	0	0	0	0	0	0	0	0	0	0	0	0	0	0	0	0	0	0	0	0	0	0
superkingdom=Viruses;unclassified viruses;species=Tombunodavirus UC1;taxId=1424636	0	0	0	0	0	0	0	0	0	0	0	0	0	0	0	0	0	0	0	0	0	0	0	0	0	0	0	0	0	0	0	0	0	0	0	0	0	0	0	0	0	0	0	0	0	0	0	0	0
superkingdom=Viruses;unclassified viruses;taxId=12429	14	70.326	0	0	0	0	0	0	0	0	0	0	0	0	0	0	0	0	0	0	0	0	0	0	0	0	0	0	0	0	0	0	0	0	0	0	0	0	0	0	0	0	0	0	0	0	0	0	0
[truncated: 195 more columns]
