# Supplementary material for: Maximal viral information recovery from sequence data using VirMAP
Source: Nat Commun. 2018 Aug 10;9:3205. doi: 10.1038/s41467-018-05658-8 (PMC6086868; doi:10.1038/s41467-018-05658-8)
Supplement: Supplementary file 13 — Supplementary Data 11 [file 41467_2018_5658_MOESM13_ESM.xlsx]

## Sheet: Brazil.standard.raw.table
Standard assembly and mapping analysis of the Brazil dataset including subsamples at 10%, 1%, and 0.1%
ID	SRR5868316.001.x1	SRR5868316.001.x10	SRR5868316.001.x2	SRR5868316.001.x3	SRR5868316.001.x4	SRR5868316.001.x5	SRR5868316.001.x6	SRR5868316.001.x7	SRR5868316.001.x8	SRR5868316.001.x9	SRR5868316.01.x1	SRR5868316.01.x10	SRR5868316.01.x2	SRR5868316.01.x3	SRR5868316.01.x4	SRR5868316.01.x5	SRR5868316.01.x6	SRR5868316.01.x7	SRR5868316.01.x8	SRR5868316.01.x9	SRR5868316.1.x1	SRR5868316.1.x10	SRR5868316.1.x2	SRR5868316.1.x3	SRR5868316.1.x4	SRR5868316.1.x5	SRR5868316.1.x6	SRR5868316.1.x7	SRR5868316.1.x8	SRR5868316.1.x9	SRR5868316	SRR5868317.001.x1	SRR5868317.001.x10	SRR5868317.001.x2	SRR5868317.001.x3	SRR5868317.001.x4	SRR5868317.001.x5	SRR5868317.001.x6	SRR5868317.001.x7	SRR5868317.001.x8	SRR5868317.001.x9	SRR5868317.01.x1	SRR5868317.01.x10	SRR5868317.01.x2	SRR5868317.01.x3	SRR5868317.01.x4	SRR5868317.01.x5	SRR5868317.01.x6	SRR5868317.01.x7
superkingdom=Viruses;Retro-transcribing viruses;family=Metaviridae;unclassified Metaviridae;species=Penicillium spinulosum metavirus 1;taxId=1755795	0	0	0	0	0	0	0	0	0	0	0	0	0	0	0	0	0	0	0	0	0	0	0	0	0	0	0	0	0	0	0	0	0	0	0	0	0	0	0	0	0	0	0	0	0	0	0	0	0
superkingdom=Viruses;Satellites;Satellite Nucleic Acids;unclassified Satellite Nucleic Acids;species=Sewage-associated circular DNA molecule-1;taxId=1592211	0	0	0	0	0	0	0	0	0	0	0	0	0	0	0	0	0	0	0	0	0	0	0	0	0	0	0	0	0	0	0	0	0	0	0	0	0	0	0	0	0	0	0	0	0	0	0	0	0
superkingdom=Viruses;Satellites;Satellite Nucleic Acids;unclassified Satellite Nucleic Acids;species=Sewage-associated circular DNA molecule;taxId=1592207	0	0	0	0	0	0	0	0	0	0	0	0	0	0	0	0	0	0	0	0	0	0	0	0	0	0	0	0	0	0	0	0	0	0	0	0	0	0	0	0	0	0	0	0	0	0	0	0	0
superkingdom=Viruses;Virus families not assigned to an order;genus=Sinaivirus;unclassified Sinaivirus;species=Lake Sinai virus;taxId=1547219	0	0	0	0	0	0	0	0	0	0	0	0	0	0	0	0	0	0	0	0	0	0	0	0	0	0	0	0	0	0	0	0	0	0	0	0	0	0	0	0	0	0	0	0	0	0	0	0	0
superkingdom=Viruses;dsDNA viruses, no RNA stage;family=Asfarviridae;genus=Asfivirus;species=African swine fever virus;taxId=10497	0	0	0	0	0	0	0	0	0	0	0	0	0	0	0	0	0	0	0	0	0	0	0	0	0	0	0	0	0	0	0	0	0	0	0	0	0	0	0	0	0	0	0	0	0	0	0	0	0
superkingdom=Viruses;dsDNA viruses, no RNA stage;family=Mimiviridae;genus=Mimivirus;species=Acanthamoeba polyphaga mimivirus;taxId=212035	0	0	0	0	0	0	0	0	0	0	0	0	0	0	0	0	0	0	0	0	20	0	0	0	0	0	0	0	0	0	0	0	0	0	0	0	0	0	0	0	0	0	0	0	0	0	0	0	0
superkingdom=Viruses;dsDNA viruses, no RNA stage;family=Mimiviridae;unclassified Mimiviridae;species=Megavirus chiliensis;Megavirus terra1;taxId=1128143	0	0	0	0	0	0	0	0	0	0	0	0	0	0	0	0	0	0	0	0	0	0	0	0	0	0	0	0	0	0	0	0	0	0	0	0	0	0	0	0	0	0	0	0	0	0	0	0	0
superkingdom=Viruses;dsDNA viruses, no RNA stage;family=Mimiviridae;unclassified Mimiviridae;species=Mimivirus terra2;taxId=1128151	0	0	0	0	0	0	0	0	0	0	0	0	0	0	0	0	0	0	0	0	0	0	0	0	0	0	0	0	0	0	0	0	0	0	0	0	0	0	0	0	0	0	0	0	0	0	0	0	0
superkingdom=Viruses;dsDNA viruses, no RNA stage;family=Mimiviridae;unclassified Mimiviridae;species=Moumouvirus;Moumouvirus goulette;taxId=1247379	0	0	0	0	0	0	0	0	0	0	0	0	0	0	0	0	0	0	0	0	0	0	0	0	0	0	0	0	0	0	34	0	0	0	0	0	0	0	0	0	0	0	0	0	0	0	0	0	0
superkingdom=Viruses;dsDNA viruses, no RNA stage;family=Mimiviridae;unclassified Mimiviridae;species=Niemeyer virus;taxId=1766765	0	0	0	0	0	0	0	0	0	0	0	0	0	0	0	0	0	0	0	0	0	0	0	0	0	0	0	0	0	0	0	0	0	0	0	0	0	0	0	0	0	0	0	0	0	0	0	0	0
superkingdom=Viruses;dsDNA viruses, no RNA stage;family=Phycodnaviridae;environmental samples;species=Organic Lake phycodnavirus 1;taxId=938081	0	0	0	0	0	0	0	0	0	0	0	0	0	0	0	0	0	0	0	0	0	0	0	0	0	0	0	0	0	0	0	0	0	0	0	0	0	0	0	0	0	0	0	0	0	0	0	0	0
superkingdom=Viruses;dsDNA viruses, no RNA stage;family=Phycodnaviridae;genus=Chlorovirus;unclassified Chlorovirus;species=Chlorella virus;taxId=10507	0	0	0	0	0	0	0	0	0	0	0	0	0	0	0	0	0	0	0	0	0	0	0	0	0	0	0	0	0	0	0	0	0	0	0	0	0	0	0	0	0	0	0	0	0	0	0	0	0
superkingdom=Viruses;dsDNA viruses, no RNA stage;family=Phycodnaviridae;genus=Chlorovirus;unclassified Chlorovirus;species=Paramecium bursaria Chlorella virus KS1B;taxId=1278258	0	0	0	0	0	0	0	0	0	0	0	0	0	0	0	0	0	0	0	0	0	0	0	0	0	0	0	0	0	0	0	0	0	0	0	0	0	0	0	0	0	0	0	0	0	0	0	0	0
superkingdom=Viruses;dsDNA viruses, no RNA stage;family=Phycodnaviridae;unclassified Phycodnaviridae;species=Aureococcus anophagefferens virus;taxId=1474867	0	0	0	0	0	0	0	0	0	0	0	0	0	0	0	0	0	0	0	0	0	0	0	0	0	0	0	0	0	0	0	0	0	0	0	0	0	0	0	0	0	0	0	0	0	0	0	0	0
superkingdom=Viruses;dsDNA viruses, no RNA stage;family=Phycodnaviridae;unclassified Phycodnaviridae;species=Chrysochromulina ericina virus;taxId=455364	0	0	0	0	0	0	0	0	0	0	0	0	0	0	0	0	0	0	0	0	0	0	0	0	0	0	0	0	0	0	106	0	0	0	0	0	0	0	0	0	0	0	0	0	0	0	0	0	0
superkingdom=Viruses;dsDNA viruses, no RNA stage;family=Poxviridae;subfamily=Chordopoxvirinae;genus=Orthopoxvirus;species=Cowpox virus;taxId=10243	0	0	0	0	0	0	0	0	0	0	0	0	0	0	0	0	0	0	0	0	0	0	0	0	0	0	0	0	0	0	0	0	0	0	0	0	0	0	0	0	0	0	0	0	0	0	0	0	0
superkingdom=Viruses;dsDNA viruses, no RNA stage;order=Caudovirales;family=Myoviridae;environmental samples;species=uncultured Myoviridae;taxId=336724	0	0	0	0	0	0	0	0	0	0	0	0	0	0	0	0	0	0	0	0	0	0	0	0	0	0	0	0	0	0	0	0	0	0	0	0	0	0	0	0	0	0	0	0	0	0	0	0	0
superkingdom=Viruses;dsDNA viruses, no RNA stage;order=Caudovirales;family=Myoviridae;genus=Ap22virus;species=Acinetobacter virus AbC62;Acinetobacter phage YMC-13-01-C62;taxId=1505225	0	0	0	0	0	0	0	0	0	0	0	0	0	0	0	0	0	0	0	0	0	0	0	0	0	0	0	0	0	0	0	0	0	0	0	0	0	0	0	0	0	0	0	0	0	0	0	0	0
superkingdom=Viruses;dsDNA viruses, no RNA stage;order=Caudovirales;family=Myoviridae;genus=B4virus;species=Bacillus virus B4;Bacillus phage B4;taxId=1141133	0	0	0	0	0	0	0	0	0	0	0	0	0	0	0	0	0	0	0	0	0	0	0	0	0	0	0	0	0	0	0	0	0	0	0	0	0	0	0	0	0	0	0	0	0	0	0	0	0
superkingdom=Viruses;dsDNA viruses, no RNA stage;order=Caudovirales;family=Myoviridae;genus=Bxz1virus;unclassified Bxz1virus;species=Mycobacterium phage Cali;taxId=546803	0	0	0	0	0	0	0	0	0	0	0	0	0	0	0	0	0	0	0	0	0	0	0	0	0	0	0	0	0	0	0	0	0	0	0	0	0	0	0	0	0	0	0	0	0	0	0	0	0
superkingdom=Viruses;dsDNA viruses, no RNA stage;order=Caudovirales;family=Myoviridae;genus=Cd119virus;species=Clostridium virus phiC2;taxId=262071	0	0	0	0	0	0	0	0	0	0	0	0	0	0	0	0	0	0	0	0	0	0	0	0	0	0	0	0	0	0	0	0	0	0	0	0	0	0	0	0	0	0	0	0	0	0	0	0	0
superkingdom=Viruses;dsDNA viruses, no RNA stage;order=Caudovirales;family=Myoviridae;genus=Cp51virus;species=Bacillus virus JL;Bacillus phage JL;taxId=1296655	0	0	0	0	0	0	0	0	0	0	0	0	0	0	0	0	0	0	0	0	0	0	0	0	0	0	0	0	0	0	0	0	0	0	0	0	0	0	0	0	0	0	0	0	0	0	0	0	0
superkingdom=Viruses;dsDNA viruses, no RNA stage;order=Caudovirales;family=Myoviridae;genus=Cp51virus;species=Bacillus virus Shanette;Bacillus phage Shanette;taxId=1296656	0	0	0	0	0	0	0	0	0	0	0	0	0	0	0	0	0	0	0	0	0	0	0	0	0	0	0	0	0	0	0	0	0	0	0	0	0	0	0	0	0	0	0	0	0	0	0	0	0
superkingdom=Viruses;dsDNA viruses, no RNA stage;order=Caudovirales;family=Myoviridae;genus=Kpp10virus;species=Pseudomonas virus Ab03;Pseudomonas phage vB_PaeM_PAO1_Ab17;taxId=1548904	0	0	0	0	0	0	0	0	0	0	0	0	0	0	0	0	0	0	0	0	0	0	0	0	0	0	0	0	0	0	0	0	0	0	0	0	0	0	0	0	0	0	0	0	0	0	0	0	0
superkingdom=Viruses;dsDNA viruses, no RNA stage;order=Caudovirales;family=Myoviridae;genus=Kpp10virus;species=Pseudomonas virus KPP10;Pseudomonas phage KPP10;taxId=582345	0	0	0	0	0	0	0	0	0	0	0	0	0	0	0	0	0	0	0	0	0	0	0	0	0	0	0	0	0	0	40	0	0	0	0	0	0	0	0	0	0	0	0	0	0	0	0	0	0
superkingdom=Viruses;dsDNA viruses, no RNA stage;order=Caudovirales;family=Myoviridae;genus=Kpp10virus;species=Pseudomonas virus PAKP3;Pseudomonas phage P3_CHA;taxId=981430	0	0	0	0	0	0	0	0	0	0	0	0	0	0	0	0	0	0	0	0	0	0	0	0	0	0	0	0	0	0	0	0	0	0	0	0	0	0	0	0	0	0	0	0	0	0	0	0	0
superkingdom=Viruses;dsDNA viruses, no RNA stage;order=Caudovirales;family=Myoviridae;genus=Kpp10virus;species=Pseudomonas virus PAKP3;Pseudomonas phage PAK_P3;taxId=981431	0	0	0	0	0	0	0	0	0	0	0	0	0	0	0	0	0	0	0	0	0	0	0	0	0	0	0	0	0	0	102	0	0	0	0	0	0	0	0	0	0	0	0	0	0	0	0	0	0
superkingdom=Viruses;dsDNA viruses, no RNA stage;order=Caudovirales;family=Myoviridae;genus=Kpp10virus;species=Pseudomonas virus PAKP3;Pseudomonas phage PAK_P5;taxId=1327964	0	0	0	0	0	0	0	0	0	0	0	0	0	0	0	0	0	0	0	0	0	0	0	0	0	0	0	0	0	0	235	0	0	0	0	0	0	0	0	0	0	0	0	0	0	0	0	0	0
superkingdom=Viruses;dsDNA viruses, no RNA stage;order=Caudovirales;family=Myoviridae;genus=Phikzvirus;species=Pseudomonas phage EL;taxId=273133	0	0	0	0	0	0	0	0	0	0	0	0	0	0	0	0	0	0	0	0	0	0	0	0	0	0	0	0	0	0	226	0	0	0	0	0	0	0	0	0	0	0	0	0	0	0	0	0	0
superkingdom=Viruses;dsDNA viruses, no RNA stage;order=Caudovirales;family=Myoviridae;genus=Phikzvirus;species=Pseudomonas phage phiKZ;taxId=169683	0	0	0	0	0	0	0	0	0	0	0	0	0	0	0	0	0	0	0	0	0	0	0	0	0	0	0	0	0	0	50	0	0	0	0	0	0	0	0	0	0	0	0	0	0	0	0	0	0
superkingdom=Viruses;dsDNA viruses, no RNA stage;order=Caudovirales;family=Myoviridae;genus=Phikzvirus;unclassified phiKZ-like viruses;species=Pseudomonas phage 201phi2-1;taxId=198110	0	0	0	0	0	0	0	0	0	0	0	0	0	0	0	0	0	0	0	0	0	0	0	0	0	0	0	0	0	0	0	0	0	0	0	0	0	0	0	0	0	0	0	0	0	0	0	0	0
superkingdom=Viruses;dsDNA viruses, no RNA stage;order=Caudovirales;family=Myoviridae;genus=Phikzvirus;unclassified phiKZ-like viruses;species=Pseudomonas phage PhiPA3;taxId=998086	0	0	0	0	0	0	0	0	0	0	0	0	0	0	0	0	0	0	0	0	0	0	0	0	0	0	0	0	0	0	116	0	0	0	0	0	0	0	0	0	0	0	0	0	0	0	0	0	0
superkingdom=Viruses;dsDNA viruses, no RNA stage;order=Caudovirales;family=Myoviridae;genus=Secunda5virus;species=Aeromonas virus Aes12;Aeromonas phage Aes012;taxId=1198014	0	0	0	0	0	0	0	0	0	0	0	0	0	0	0	0	0	0	0	0	0	0	0	0	0	0	0	0	0	0	0	0	0	0	0	0	0	0	0	0	0	0	0	0	0	0	0	0	0
superkingdom=Viruses;dsDNA viruses, no RNA stage;order=Caudovirales;family=Myoviridae;genus=Secunda5virus;species=Aeromonas virus Aes508;Aeromonas phage Aes508;taxId=1198013	0	0	0	0	0	0	0	0	0	0	0	0	0	0	0	0	0	0	0	0	0	0	0	0	0	0	0	0	0	0	0	0	0	0	0	0	0	0	0	0	0	0	0	0	0	0	0	0	0
superkingdom=Viruses;dsDNA viruses, no RNA stage;order=Caudovirales;family=Myoviridae;genus=Vi1virus;species=Dickeya virus Limestone;Dickeya phage phiD3;taxId=1542131	0	0	0	0	0	0	0	0	0	0	0	0	0	0	0	0	0	0	0	0	0	0	0	0	0	0	0	0	0	0	0	0	0	0	0	0	0	0	0	0	0	0	0	0	0	0	0	0	0
superkingdom=Viruses;dsDNA viruses, no RNA stage;order=Caudovirales;family=Myoviridae;genus=Vi1virus;species=Salmonella phage PhiSH19;taxId=1108865	0	0	0	0	0	0	0	0	0	0	0	0	0	0	0	0	0	0	0	0	0	0	0	0	0	0	0	0	0	0	96	0	0	0	0	0	0	0	0	0	0	0	0	0	0	0	0	0	0
superkingdom=Viruses;dsDNA viruses, no RNA stage;order=Caudovirales;family=Myoviridae;genus=Vi1virus;species=Shigella phage Ag3;taxId=637730	0	0	0	0	0	0	0	0	0	0	0	0	0	0	0	0	0	0	0	0	0	0	0	0	0	0	0	0	0	0	0	0	0	0	0	0	0	0	0	0	0	0	0	0	0	0	0	0	0
superkingdom=Viruses;dsDNA viruses, no RNA stage;order=Caudovirales;family=Myoviridae;subfamily=Eucampyvirinae;genus=Cp220virus;species=Campylobacter virus CP21;taxId=1190451	0	0	0	0	0	0	0	0	0	0	0	0	0	0	0	0	0	0	0	0	0	0	0	0	0	0	0	0	0	0	24	0	0	0	0	0	0	0	0	0	0	0	0	0	0	0	0	0	0
superkingdom=Viruses;dsDNA viruses, no RNA stage;order=Caudovirales;family=Myoviridae;subfamily=Eucampyvirinae;genus=Cp220virus;species=Campylobacter virus CP220;taxId=722417	0	0	0	0	0	0	0	0	0	0	0	0	0	0	0	0	0	0	0	0	0	0	0	0	0	0	0	0	0	0	0	0	0	0	0	0	0	0	0	0	0	0	0	0	0	0	0	0	0
superkingdom=Viruses;dsDNA viruses, no RNA stage;order=Caudovirales;family=Myoviridae;subfamily=Eucampyvirinae;genus=Cp220virus;species=Campylobacter virus CPt10;taxId=722418	0	0	0	0	0	0	0	0	0	0	0	0	0	0	0	0	0	0	0	0	0	0	0	0	0	0	0	0	0	0	0	0	0	0	0	0	0	0	0	0	0	0	0	0	0	0	0	0	0
superkingdom=Viruses;dsDNA viruses, no RNA stage;order=Caudovirales;family=Myoviridae;subfamily=Eucampyvirinae;genus=Cp220virus;species=Campylobacter virus IBB35;taxId=1006972	0	0	0	0	0	0	0	0	0	0	0	0	0	0	0	0	0	0	0	0	0	0	0	0	0	0	0	0	0	0	0	0	0	0	0	0	0	0	0	0	0	0	0	0	0	0	0	0	0
superkingdom=Viruses;dsDNA viruses, no RNA stage;order=Caudovirales;family=Myoviridae;subfamily=Eucampyvirinae;genus=Cp8virus;species=Campylobacter virus CP81;taxId=990550	0	0	0	0	0	0	0	0	0	0	0	0	0	0	0	0	0	0	0	0	0	0	0	0	0	0	0	0	0	0	0	0	0	0	0	0	0	0	0	0	0	0	0	0	0	0	0	0	0
superkingdom=Viruses;dsDNA viruses, no RNA stage;order=Caudovirales;family=Myoviridae;subfamily=Eucampyvirinae;genus=Cp8virus;species=Campylobacter virus NCTC12673;taxId=934027	0	0	0	0	0	0	0	0	0	0	0	0	0	0	0	0	0	0	0	0	0	0	0	0	0	0	0	0	0	0	0	0	0	0	0	0	0	0	0	0	0	0	0	0	0	0	0	0	0
superkingdom=Viruses;dsDNA viruses, no RNA stage;order=Caudovirales;family=Myoviridae;subfamily=Peduovirinae;genus=Hp1virus;species=Haemophilus phage HP2;taxId=157239	0	0	0	0	0	0	0	0	0	0	0	0	0	0	0	0	0	0	0	0	0	0	0	0	0	0	0	0	0	0	52	0	0	0	0	0	0	0	0	0	0	0	0	0	0	0	0	0	0
superkingdom=Viruses;dsDNA viruses, no RNA stage;order=Caudovirales;family=Myoviridae;subfamily=Peduovirinae;genus=P2virus;species=Escherichia virus P2;taxId=10679	0	0	0	0	0	0	0	0	0	0	0	0	0	0	0	0	0	0	0	0	0	0	0	0	0	0	0	0	0	0	0	0	0	0	0	0	0	0	0	0	0	0	0	0	0	0	0	0	0
superkingdom=Viruses;dsDNA viruses, no RNA stage;order=Caudovirales;family=Myoviridae;subfamily=Spounavirinae;genus=Kayvirus;species=Staphylococcus virus G1;Staphylococcus phage ISP;taxId=1028375	0	0	0	0	0	0	0	0	0	0	0	0	0	0	0	0	0	0	0	0	0	0	0	0	0	0	0	0	0	0	0	0	0	0	0	0	0	0	0	0	0	0	0	0	0	0	0	0	0
superkingdom=Viruses;dsDNA viruses, no RNA stage;order=Caudovirales;family=Myoviridae;subfamily=Spounavirinae;genus=Spo1virus;species=Bacillus virus SPO1;taxId=10685	0	0	0	0	0	0	0	0	0	0	0	0	0	0	0	0	0	0	0	0	0	0	0	0	0	0	0	0	0	0	46	0	0	0	0	0	0	0	0	0	0	0	0	0	0	0	0	0	0
superkingdom=Viruses;dsDNA viruses, no RNA stage;order=Caudovirales;family=Myoviridae;subfamily=Spounavirinae;genus=Twortvirus;species=Staphylococcus phage Twort;taxId=55510	0	0	0	0	0	0	0	0	0	0	0	0	0	0	0	0	0	0	0	0	0	0	0	0	0	0	0	0	0	0	84	0	0	0	0	0	0	0	0	0	0	0	0	0	0	0	0	0	0
superkingdom=Viruses;dsDNA viruses, no RNA stage;order=Caudovirales;family=Myoviridae;subfamily=Spounavirinae;genus=Twortvirus;unclassified Twortlikevirus;species=Staphylococcus phage vB_SauM_Romulus;taxId=1235660	0	0	0	0	0	0	0	0	0	0	0	0	0	0	0	0	0	0	0	0	0	0	0	0	0	0	0	0	0	0	64	0	0	0	0	0	0	0	0	0	0	0	0	0	0	0	0	0	0
superkingdom=Viruses;dsDNA viruses, no RNA stage;order=Caudovirales;family=Myoviridae;subfamily=Spounavirinae;unclassified Spounavirinae;species=Brochothrix phage A9;taxId=857312	0	0	0	0	0	0	0	0	0	0	0	0	0	0	0	0	0	0	0	0	0	0	0	0	0	0	0	0	0	0	68	0	0	0	0	0	0	0	0	0	0	0	0	0	0	0	0	0	0
superkingdom=Viruses;dsDNA viruses, no RNA stage;order=Caudovirales;family=Myoviridae;subfamily=Tevenvirinae;genus=Cc31virus;species=Enterobacter virus PG7;Enterobacter phage PG7;taxId=1455074	0	0	0	0	0	0	0	0	0	0	0	0	0	0	0	0	0	0	0	0	0	0	0	0	0	0	0	0	0	0	0	0	0	0	0	0	0	0	0	0	0	0	0	0	0	0	0	0	0
superkingdom=Viruses;dsDNA viruses, no RNA stage;order=Caudovirales;family=Myoviridae;subfamily=Tevenvirinae;genus=Js98virus;species=Escherichia virus IME08;Enterobacteria phage IME08;taxId=697227	0	0	0	0	0	0	0	0	0	0	0	0	0	0	0	0	0	0	0	0	0	0	0	0	0	0	0	0	0	0	0	0	0	0	0	0	0	0	0	0	0	0	0	0	0	0	0	0	0
superkingdom=Viruses;dsDNA viruses, no RNA stage;order=Caudovirales;family=Myoviridae;subfamily=Tevenvirinae;genus=Schizot4virus;species=Vibrio phage KVP40;Vibriophage phi-pp2;taxId=1204514	0	0	0	0	0	0	0	0	0	0	0	0	0	0	0	0	0	0	0	0	0	0	0	0	0	0	0	0	0	0	0	0	0	0	0	0	0	0	0	0	0	0	0	0	0	0	0	0	0
superkingdom=Viruses;dsDNA viruses, no RNA stage;order=Caudovirales;family=Myoviridae;subfamily=Tevenvirinae;genus=Schizot4virus;species=Vibrio phage nt-1;taxId=115992	0	0	0	0	0	0	0	0	0	0	0	0	0	0	0	0	0	0	0	0	0	0	0	0	0	0	0	0	0	0	2114	0	0	0	0	0	0	0	0	0	0	0	0	0	0	0	0	0	0
superkingdom=Viruses;dsDNA viruses, no RNA stage;order=Caudovirales;family=Myoviridae;subfamily=Tevenvirinae;genus=Schizot4virus;species=Vibrio virus ValKK3;Vibrio phage ValKK3;taxId=1610855	0	0	0	0	0	0	0	0	0	0	0	0	0	0	0	0	0	0	0	0	0	0	0	0	0	0	0	0	0	0	0	0	0	0	0	0	0	0	0	0	0	0	0	0	0	0	0	0	0
superkingdom=Viruses;dsDNA viruses, no RNA stage;order=Caudovirales;family=Myoviridae;subfamily=Tevenvirinae;genus=Schizot4virus;unclassified Schizot4virus;species=Vibrio phage VH7D;Vibrio phage phi-ST2;taxId=1747714	0	0	0	0	0	0	0	0	0	0	0	0	0	0	0	0	0	0	0	0	0	0	0	0	0	0	0	0	0	0	0	0	0	0	0	0	0	0	0	0	0	0	0	0	0	0	0	0	0
superkingdom=Viruses;dsDNA viruses, no RNA stage;order=Caudovirales;family=Myoviridae;subfamily=Tevenvirinae;genus=Sp18virus;species=Escherichia virus VR26;Escherichia phage vB_EcoM_VR26;taxId=1567029	0	0	0	0	0	0	0	0	0	0	0	0	0	0	0	0	0	0	0	0	0	0	0	0	0	0	0	0	0	0	32	0	0	0	0	0	0	0	0	0	0	0	0	0	0	0	0	0	0
superkingdom=Viruses;dsDNA viruses, no RNA stage;order=Caudovirales;family=Myoviridae;subfamily=Tevenvirinae;genus=T4virus;unclassified T4virus;species=Acinetobacter phage Acj61;taxId=760732	0	0	0	0	0	0	0	0	0	0	0	0	0	0	0	0	0	0	0	0	0	0	0	0	0	0	0	0	0	0	0	0	0	0	0	0	0	0	0	0	0	0	0	0	0	0	0	0	0
superkingdom=Viruses;dsDNA viruses, no RNA stage;order=Caudovirales;family=Myoviridae;subfamily=Tevenvirinae;genus=T4virus;unclassified T4virus;species=Acinetobacter phage Acj9;taxId=760939	0	0	0	0	0	0	0	0	0	0	0	0	0	0	0	0	0	0	0	0	0	0	0	0	0	0	0	0	0	0	0	0	0	0	0	0	0	0	0	0	0	0	0	0	0	0	0	0	0
superkingdom=Viruses;dsDNA viruses, no RNA stage;order=Caudovirales;family=Myoviridae;subfamily=Tevenvirinae;genus=T4virus;unclassified T4virus;species=Acinetobacter phage ZZ1;taxId=1049283	0	0	0	0	0	0	0	0	0	0	0	0	0	0	0	0	0	0	0	0	0	0	0	0	0	0	0	0	0	0	0	0	0	0	0	0	0	0	0	0	0	0	0	0	0	0	0	0	0
superkingdom=Viruses;dsDNA viruses, no RNA stage;order=Caudovirales;family=Myoviridae;subfamily=Tevenvirinae;genus=T4virus;unclassified T4virus;species=Acinetobacter virus 133;taxId=279006	0	0	0	0	0	0	0	0	0	0	0	0	0	0	0	0	0	0	0	0	0	26	0	0	0	0	0	0	0	0	30	0	0	0	0	0	0	0	0	0	0	0	0	0	0	0	0	0	0
superkingdom=Viruses;dsDNA viruses, no RNA stage;order=Caudovirales;family=Myoviridae;subfamily=Tevenvirinae;genus=T4virus;unclassified T4virus;species=Aeromonas phage Aes516;taxId=1198024	0	0	0	0	0	0	0	0	0	0	0	0	0	0	0	0	0	0	0	0	0	0	0	0	0	0	0	0	0	0	0	0	0	0	0	0	0	0	0	0	0	0	0	0	0	0	0	0	0
superkingdom=Viruses;dsDNA viruses, no RNA stage;order=Caudovirales;family=Myoviridae;subfamily=Tevenvirinae;genus=T4virus;unclassified T4virus;species=Aeromonas phage CC2;taxId=1204516	0	0	0	0	0	0	0	0	0	0	0	0	0	0	0	0	0	0	0	0	0	0	0	0	0	0	0	0	0	0	0	0	0	0	0	0	0	0	0	0	0	0	0	0	0	0	0	0	0
superkingdom=Viruses;dsDNA viruses, no RNA stage;order=Caudovirales;family=Myoviridae;subfamily=Tevenvirinae;genus=T4virus;unclassified T4virus;species=Enterobacteria phage RB2;taxId=164992	0	0	0	0	0	0	0	0	0	0	0	0	0	0	0	0	0	0	0	0	0	0	0	0	0	0	0	0	0	0	0	0	0	0	0	0	0	0	0	0	0	0	0	0	0	0	0	0	0
superkingdom=Viruses;dsDNA viruses, no RNA stage;order=Caudovirales;family=Myoviridae;subfamily=Tevenvirinae;genus=T4virus;unclassified T4virus;species=Enterobacteria phage RB32;taxId=45406	0	0	0	0	0	0	0	0	0	0	0	0	0	0	0	0	0	0	0	0	0	0	0	0	0	0	0	0	0	0	108	0	0	0	0	0	0	0	0	0	0	0	0	0	0	0	0	0	0
superkingdom=Viruses;dsDNA viruses, no RNA stage;order=Caudovirales;family=Myoviridae;subfamily=Tevenvirinae;genus=T4virus;unclassified T4virus;species=Klebsiella phage KP27;taxId=1129147	0	0	0	0	0	0	0	0	0	0	0	0	0	0	0	0	0	0	0	0	0	0	0	0	0	0	0	0	0	0	0	0	0	0	0	0	0	0	0	0	0	0	0	0	0	0	0	0	0
superkingdom=Viruses;dsDNA viruses, no RNA stage;order=Caudovirales;family=Myoviridae;subfamily=Tevenvirinae;genus=T4virus;unclassified T4virus;species=Prochlorococcus phage P-SSM2;taxId=268746	0	0	0	0	0	0	0	0	0	0	0	0	0	0	0	0	0	0	0	0	0	0	0	0	0	0	0	0	0	0	16	0	0	0	0	0	0	0	0	0	0	0	0	0	0	0	0	0	0
superkingdom=Viruses;dsDNA viruses, no RNA stage;order=Caudovirales;family=Myoviridae;subfamily=Tevenvirinae;genus=T4virus;unclassified T4virus;species=Proteus phage vB_PmiM_Pm5461;taxId=1636250	0	0	0	0	0	0	0	0	0	0	0	0	0	0	0	0	0	0	0	0	0	0	48	0	0	0	0	0	0	0	348	0	0	0	0	0	0	0	0	0	0	0	0	0	0	0	0	0	0
superkingdom=Viruses;dsDNA viruses, no RNA stage;order=Caudovirales;family=Myoviridae;subfamily=Tevenvirinae;genus=T4virus;unclassified T4virus;species=Salmonella phage STP4-a;taxId=1445860	0	0	0	0	0	0	0	0	0	0	0	0	0	0	0	0	0	0	0	0	0	0	0	0	0	0	0	0	0	0	0	0	0	0	0	0	0	0	0	0	0	0	0	0	0	0	0	0	0
superkingdom=Viruses;dsDNA viruses, no RNA stage;order=Caudovirales;family=Myoviridae;subfamily=Tevenvirinae;genus=T4virus;unclassified T4virus;species=Salmonella phage vB_SnwM_CGG4-1;taxId=1815631	0	0	0	0	0	0	0	0	0	0	0	0	0	0	0	0	0	0	0	0	0	0	0	0	0	0	0	0	0	0	0	0	0	0	0	0	0	0	0	0	0	0	0	0	0	0	0	0	0
superkingdom=Viruses;dsDNA viruses, no RNA stage;order=Caudovirales;family=Myoviridae;subfamily=Tevenvirinae;genus=T4virus;unclassified T4virus;species=Serratia phage PS2;taxId=1481112	0	0	0	0	0	0	0	0	0	0	0	0	0	0	0	0	0	0	0	0	0	0	0	0	0	0	0	0	0	0	0	0	0	0	0	0	0	0	0	0	0	0	0	0	0	0	0	0	0
superkingdom=Viruses;dsDNA viruses, no RNA stage;order=Caudovirales;family=Myoviridae;subfamily=Tevenvirinae;genus=T4virus;unclassified T4virus;species=Sinorhizobium phage phiM19;taxId=1647404	0	0	0	0	0	0	0	0	0	0	0	0	0	0	0	0	0	0	0	0	0	0	0	0	0	0	0	0	0	0	618	0	0	0	0	0	0	0	0	0	0	0	0	0	0	0	0	0	0
superkingdom=Viruses;dsDNA viruses, no RNA stage;order=Caudovirales;family=Myoviridae;subfamily=Tevenvirinae;genus=T4virus;unclassified T4virus;species=Sinorhizobium phage phiN3;taxId=1647405	0	0	0	0	0	0	0	0	0	0	0	0	0	0	0	0	0	0	0	0	0	0	0	0	0	0	0	0	0	0	0	0	0	0	0	0	0	0	0	0	0	0	0	0	0	0	0	0	0
superkingdom=Viruses;dsDNA viruses, no RNA stage;order=Caudovirales;family=Myoviridae;subfamily=Tevenvirinae;genus=T4virus;unclassified T4virus;species=Stenotrophomonas phage IME-SM1;taxId=1654717	0	0	0	0	0	0	0	0	0	0	0	0	0	0	0	0	0	0	0	0	0	0	0	0	0	0	0	0	0	0	0	0	0	0	0	0	0	0	0	0	0	0	0	0	0	0	0	0	0
superkingdom=Viruses;dsDNA viruses, no RNA stage;order=Caudovirales;family=Myoviridae;subfamily=Tevenvirinae;genus=T4virus;unclassified T4virus;species=Stenotrophomonas phage Smp14;taxId=369581	0	0	0	0	0	0	0	0	0	0	0	0	0	0	0	0	0	0	0	0	0	0	0	0	0	0	0	0	0	0	82	0	0	0	0	0	0	0	0	0	0	0	0	0	0	0	0	0	0
superkingdom=Viruses;dsDNA viruses, no RNA stage;order=Caudovirales;family=Myoviridae;subfamily=Tevenvirinae;genus=T4virus;unclassified T4virus;species=Synechococcus phage S-RSM4;taxId=555387	0	0	0	0	0	0	0	0	0	0	0	0	0	0	0	0	0	0	0	0	0	0	0	0	0	0	0	0	0	0	0	0	0	0	0	0	0	0	0	0	0	0	0	0	0	0	0	0	0
superkingdom=Viruses;dsDNA viruses, no RNA stage;order=Caudovirales;family=Myoviridae;subfamily=Vequintavirinae;genus=Cr3virus;species=Cronobacter virus CR9;Cronobacter phage CR9;taxId=1162290	0	0	0	0	0	0	0	0	0	0	0	0	0	0	0	0	0	0	0	0	0	0	0	0	0	0	0	0	0	0	0	0	0	0	0	0	0	0	0	0	0	0	0	0	0	0	0	0	0
superkingdom=Viruses;dsDNA viruses, no RNA stage;order=Caudovirales;family=Myoviridae;subfamily=Vequintavirinae;genus=Se1virus;species=Escherichia virus 4MG;Escherichia phage 4MG;taxId=1391428	0	0	0	0	0	0	0	0	0	0	0	0	0	0	0	0	0	0	0	0	0	0	0	0	0	0	0	0	0	0	0	0	0	0	0	0	0	0	0	0	0	0	0	0	0	0	0	0	0
superkingdom=Viruses;dsDNA viruses, no RNA stage;order=Caudovirales;family=Myoviridae;subfamily=Vequintavirinae;genus=Se1virus;species=Salmonella virus SE1;Salmonella phage PVP-SE1;taxId=889338	0	0	0	0	0	0	0	0	0	0	0	0	0	0	0	0	0	0	0	0	0	0	0	0	0	0	0	0	0	0	0	0	0	0	0	0	0	0	0	0	0	0	0	0	0	0	0	0	0
superkingdom=Viruses;dsDNA viruses, no RNA stage;order=Caudovirales;family=Myoviridae;subfamily=Vequintavirinae;genus=V5virus;species=Escherichia virus FFH2;Escherichia phage FFH2;taxId=1446490	0	0	0	0	0	0	0	0	0	0	0	0	0	0	0	0	0	0	0	0	0	0	0	0	0	0	0	0	0	0	0	0	0	0	0	0	0	0	0	0	0	0	0	0	0	0	0	0	0
superkingdom=Viruses;dsDNA viruses, no RNA stage;order=Caudovirales;family=Myoviridae;subfamily=Vequintavirinae;genus=V5virus;species=Escherichia virus FV3;Escherichia phage FV3;taxId=1131317	0	0	0	0	0	0	0	0	0	0	0	0	0	0	0	0	0	0	0	0	0	0	0	0	0	0	0	0	0	0	0	0	0	0	0	0	0	0	0	0	0	0	0	0	0	0	0	0	0
superkingdom=Viruses;dsDNA viruses, no RNA stage;order=Caudovirales;family=Myoviridae;subfamily=Vequintavirinae;genus=V5virus;species=Escherichia virus JES2013;Escherichia phage JES2013;taxId=1327956	0	0	0	0	0	0	0	0	0	0	0	0	0	0	0	0	0	0	0	0	0	0	0	0	0	0	0	0	0	0	0	0	0	0	0	0	0	0	0	0	0	0	0	0	0	0	0	0	0
superkingdom=Viruses;dsDNA viruses, no RNA stage;order=Caudovirales;family=Myoviridae;unassigned Myoviridae;species=Bacillus virus G;taxId=1084719	0	0	0	0	0	0	0	0	0	0	0	0	0	0	0	0	0	0	0	0	0	0	0	0	0	0	0	0	0	0	304	0	0	0	0	0	0	0	0	0	0	0	0	0	0	0	0	0	0
superkingdom=Viruses;dsDNA viruses, no RNA stage;order=Caudovirales;family=Myoviridae;unclassified Myoviridae;species=Acinetobacter bacteriophage AP22;taxId=1187128	0	0	0	0	0	0	0	0	0	0	0	0	0	0	0	0	0	0	0	0	0	0	0	0	0	0	0	0	0	0	0	0	0	0	0	0	0	0	0	0	0	0	0	0	0	0	0	0	0
superkingdom=Viruses;dsDNA viruses, no RNA stage;order=Caudovirales;family=Myoviridae;unclassified Myoviridae;species=Acinetobacter phage AB1;taxId=889876	0	0	0	0	0	0	0	0	0	0	0	0	0	0	0	0	0	0	0	0	0	0	0	0	0	0	0	0	0	0	0	0	0	0	0	0	0	0	0	0	0	0	0	0	0	0	0	0	0
superkingdom=Viruses;dsDNA viruses, no RNA stage;order=Caudovirales;family=Myoviridae;unclassified Myoviridae;species=Acinetobacter phage AM24;taxId=1913571	0	0	0	0	0	0	0	0	0	0	0	0	0	0	0	0	0	0	0	0	0	0	0	0	0	0	0	0	0	0	237	0	0	0	0	0	0	0	0	0	0	0	0	0	0	0	0	0	0
superkingdom=Viruses;dsDNA viruses, no RNA stage;order=Caudovirales;family=Myoviridae;unclassified Myoviridae;species=Acinetobacter phage LZ35;taxId=1792222	0	0	0	0	0	0	0	0	0	0	0	0	0	0	0	0	0	0	0	0	0	0	0	0	0	0	0	0	0	0	0	0	0	0	0	0	0	0	0	0	0	0	0	0	0	0	0	0	0
superkingdom=Viruses;dsDNA viruses, no RNA stage;order=Caudovirales;family=Myoviridae;unclassified Myoviridae;species=Acinetobacter phage YMC13/03/R2096;taxId=1560342	0	0	0	0	0	0	0	0	0	0	0	0	0	0	0	0	0	0	0	0	68	0	68	88	48	50	0	0	0	0	2522	0	0	0	0	0	0	0	0	0	0	0	0	0	0	0	0	0	0
superkingdom=Viruses;dsDNA viruses, no RNA stage;order=Caudovirales;family=Myoviridae;unclassified Myoviridae;species=Acinetobacter phage vB_AbaM_Acibel004;taxId=1481186	0	0	0	0	0	0	0	0	0	0	0	0	0	0	0	0	0	0	0	0	0	0	0	0	0	0	0	0	0	0	64	0	0	0	0	0	0	0	0	0	0	0	0	0	0	0	0	0	0
superkingdom=Viruses;dsDNA viruses, no RNA stage;order=Caudovirales;family=Myoviridae;unclassified Myoviridae;species=Acinetobacter phage vB_AbaM_IME200;taxId=1735582	0	0	0	0	0	0	0	0	0	0	0	0	0	0	0	0	0	0	0	0	0	0	0	0	0	0	0	0	0	0	103	0	0	0	0	0	0	0	0	0	0	0	0	0	0	0	0	0	0
superkingdom=Viruses;dsDNA viruses, no RNA stage;order=Caudovirales;family=Myoviridae;unclassified Myoviridae;species=Acinetobacter phage vB_AbaM_phiAbaA1;taxId=1605379	0	0	0	0	0	0	0	0	0	0	0	0	0	0	0	0	0	0	0	0	0	0	0	0	0	0	0	0	0	0	233	0	0	0	0	0	0	0	0	0	0	0	0	0	0	0	0	0	0
superkingdom=Viruses;dsDNA viruses, no RNA stage;order=Caudovirales;family=Myoviridae;unclassified Myoviridae;species=Aeromonas phage vB_AsaM-56;taxId=1127514	0	0	0	0	0	0	0	0	0	0	0	0	0	0	0	0	0	0	0	0	0	0	0	0	0	0	0	0	0	0	0	0	0	0	0	0	0	0	0	0	0	0	0	0	0	0	0	0	0
superkingdom=Viruses;dsDNA viruses, no RNA stage;order=Caudovirales;family=Myoviridae;unclassified Myoviridae;species=Bacillus phage AR9;taxId=1815509	0	0	0	0	0	0	0	0	0	0	0	0	0	0	0	0	0	0	0	0	0	0	0	0	0	0	0	0	0	0	136	0	0	0	0	0	0	0	0	0	0	0	0	0	0	0	0	0	0
superkingdom=Viruses;dsDNA viruses, no RNA stage;order=Caudovirales;family=Myoviridae;unclassified Myoviridae;species=Bacillus phage BCD7;taxId=1136534	0	0	0	0	0	0	0	0	0	0	0	0	0	0	0	0	0	0	0	0	0	0	0	0	0	0	0	0	0	0	38	0	0	0	0	0	0	0	0	0	0	0	0	0	0	0	0	0	0
superkingdom=Viruses;dsDNA viruses, no RNA stage;order=Caudovirales;family=Myoviridae;unclassified Myoviridae;species=Bacillus phage Evoli;taxId=1486658	0	0	0	0	0	0	0	0	0	0	0	0	0	0	0	0	0	0	0	0	0	0	0	0	0	0	0	0	0	0	0	0	0	0	0	0	0	0	0	0	0	0	0	0	0	0	0	0	0
superkingdom=Viruses;dsDNA viruses, no RNA stage;order=Caudovirales;family=Myoviridae;unclassified Myoviridae;species=Bacillus phage SP-10;taxId=941058	0	0	0	0	0	0	0	0	0	0	0	0	0	0	0	0	0	0	0	0	0	0	0	0	0	0	0	0	0	0	92	0	0	0	0	0	0	0	0	0	0	0	0	0	0	0	0	0	0
superkingdom=Viruses;dsDNA viruses, no RNA stage;order=Caudovirales;family=Myoviridae;unclassified Myoviridae;species=Bacillus phage SP-15;taxId=1792032	0	0	0	0	0	0	0	0	0	0	0	0	0	0	0	0	0	0	0	0	0	0	0	0	0	0	0	0	0	0	286	0	0	0	0	0	0	0	0	0	0	0	0	0	0	0	0	0	0
superkingdom=Viruses;dsDNA viruses, no RNA stage;order=Caudovirales;family=Myoviridae;unclassified Myoviridae;species=Bacillus phage vB_BpuM-BpSp;taxId=1739968	0	0	0	0	0	0	0	0	0	0	0	0	0	0	0	0	0	0	0	0	0	0	0	0	0	0	0	0	0	0	0	0	0	0	0	0	0	0	0	0	0	0	0	0	0	0	0	0	0
superkingdom=Viruses;dsDNA viruses, no RNA stage;order=Caudovirales;family=Myoviridae;unclassified Myoviridae;species=Brevibacillus phage Abouo;taxId=1296661	0	0	0	0	0	0	0	0	0	0	0	0	0	0	0	0	0	0	0	0	0	0	0	0	0	0	0	0	0	0	0	0	0	0	0	0	0	0	0	0	0	0	0	0	0	0	0	0	0
superkingdom=Viruses;dsDNA viruses, no RNA stage;order=Caudovirales;family=Myoviridae;unclassified Myoviridae;species=Campylobacter phage CP30A;taxId=1229752	0	0	0	0	0	0	0	0	0	0	0	0	0	0	0	0	0	0	0	0	0	0	0	0	0	0	0	0	0	0	60	0	0	0	0	0	0	0	0	0	0	0	0	0	0	0	0	0	0
superkingdom=Viruses;dsDNA viruses, no RNA stage;order=Caudovirales;family=Myoviridae;unclassified Myoviridae;species=Caulobacter phage Cr30;taxId=1357714	0	0	0	0	0	0	0	0	0	0	0	0	0	0	0	0	0	0	0	0	0	0	0	0	0	0	0	0	0	0	0	0	0	0	0	0	0	0	0	0	0	0	0	0	0	0	0	0	0
superkingdom=Viruses;dsDNA viruses, no RNA stage;order=Caudovirales;family=Myoviridae;unclassified Myoviridae;species=Citrobacter phage Moon;taxId=1540095	0	0	0	0	0	0	0	0	0	0	0	0	0	0	0	0	0	0	0	0	0	0	0	0	0	0	0	0	0	0	0	0	0	0	0	0	0	0	0	0	0	0	0	0	0	0	0	0	0
superkingdom=Viruses;dsDNA viruses, no RNA stage;order=Caudovirales;family=Myoviridae;unclassified Myoviridae;species=Clostridium phage c-st;taxId=12336	0	0	0	0	0	0	0	0	0	0	0	0	0	0	0	0	0	0	0	0	0	0	0	0	0	0	0	0	0	0	204	0	0	0	0	0	0	0	0	0	0	0	0	0	0	0	0	0	0
superkingdom=Viruses;dsDNA viruses, no RNA stage;order=Caudovirales;family=Myoviridae;unclassified Myoviridae;species=Clostridium phage phiCD506;taxId=1582155	0	0	0	0	0	0	0	0	0	0	0	0	0	0	0	0	0	0	0	0	0	0	0	0	0	0	0	0	0	0	0	0	0	0	0	0	0	0	0	0	0	0	0	0	0	0	0	0	0
superkingdom=Viruses;dsDNA viruses, no RNA stage;order=Caudovirales;family=Myoviridae;unclassified Myoviridae;species=Cronobacter phage CR5;taxId=1195085	0	0	0	0	0	0	0	0	0	0	0	0	0	0	0	0	0	0	0	0	0	0	0	0	0	0	0	0	0	0	0	0	0	0	0	0	0	0	0	0	0	0	0	0	0	0	0	0	0
superkingdom=Viruses;dsDNA viruses, no RNA stage;order=Caudovirales;family=Myoviridae;unclassified Myoviridae;species=Cronobacter phage PBES 02;taxId=1684115	0	0	0	0	0	0	0	0	0	0	0	0	0	0	0	0	0	0	0	0	0	0	0	0	0	0	0	0	0	0	0	0	0	0	0	0	0	0	0	0	0	0	0	0	0	0	0	0	0
superkingdom=Viruses;dsDNA viruses, no RNA stage;order=Caudovirales;family=Myoviridae;unclassified Myoviridae;species=Cronobacter phage vB_CsaM_GAP32;taxId=1141136	0	0	0	0	0	0	0	0	0	0	0	0	0	0	0	0	0	0	0	0	0	0	0	56	0	0	0	0	0	0	522	0	0	0	0	0	0	0	0	0	0	0	0	0	0	0	0	0	0
superkingdom=Viruses;dsDNA viruses, no RNA stage;order=Caudovirales;family=Myoviridae;unclassified Myoviridae;species=Deftia phage phiW-14;taxId=665032	0	0	0	0	0	0	0	0	0	0	0	0	0	0	0	0	0	0	0	0	0	0	0	0	0	0	0	0	0	0	0	0	0	0	0	0	0	0	0	0	0	0	0	0	0	0	0	0	0
superkingdom=Viruses;dsDNA viruses, no RNA stage;order=Caudovirales;family=Myoviridae;unclassified Myoviridae;species=Enterobacteria phage ECGD1;taxId=1784948	0	0	0	0	0	0	0	0	0	0	0	0	0	0	0	0	0	0	0	0	0	0	0	0	0	0	0	0	0	0	0	0	0	0	0	0	0	0	0	0	0	0	0	0	0	0	0	0	0
superkingdom=Viruses;dsDNA viruses, no RNA stage;order=Caudovirales;family=Myoviridae;unclassified Myoviridae;species=Enterobacteria phage phi92;taxId=948870	0	0	0	0	0	0	0	0	0	0	0	0	0	0	0	0	0	0	0	0	0	0	0	0	0	0	0	0	0	0	0	0	0	0	0	0	0	0	0	0	0	0	0	0	0	0	0	0	0
superkingdom=Viruses;dsDNA viruses, no RNA stage;order=Caudovirales;family=Myoviridae;unclassified Myoviridae;species=Enterococcus phage ECP3;taxId=1498168	0	0	0	0	0	0	0	0	0	0	0	0	0	0	0	0	0	0	0	0	0	0	0	0	0	0	0	0	0	0	28	0	0	0	0	0	0	0	0	0	0	0	0	0	0	0	0	0	0
superkingdom=Viruses;dsDNA viruses, no RNA stage;order=Caudovirales;family=Myoviridae;unclassified Myoviridae;species=Erwinia phage Ea35-70;Erwinia phage vB_EamM_Deimos-Minion;taxId=1815986	0	0	0	0	0	0	0	0	0	0	0	0	0	0	0	0	0	0	0	0	0	0	0	0	0	0	0	0	0	0	34	0	0	0	0	0	0	0	0	0	0	0	0	0	0	0	0	0	0
superkingdom=Viruses;dsDNA viruses, no RNA stage;order=Caudovirales;family=Myoviridae;unclassified Myoviridae;species=Erwinia phage Ea35-70;Erwinia phage vB_EamM_Special G;taxId=1815989	0	0	0	0	0	0	0	0	0	0	0	0	0	0	0	0	0	0	0	0	0	0	0	0	0	0	0	0	0	0	36	0	0	0	0	0	0	0	0	0	0	0	0	0	0	0	0	0	0
superkingdom=Viruses;dsDNA viruses, no RNA stage;order=Caudovirales;family=Myoviridae;unclassified Myoviridae;species=Erwinia phage Ea35-70;taxId=1429768	0	0	0	0	0	0	0	0	0	0	0	0	0	0	0	0	0	0	0	0	0	0	0	0	0	0	0	0	0	0	0	0	0	0	0	0	0	0	0	0	0	0	0	0	0	0	0	0	0
superkingdom=Viruses;dsDNA viruses, no RNA stage;order=Caudovirales;family=Myoviridae;unclassified Myoviridae;species=Erwinia phage vB_EamM_Asesino;taxId=1883370	0	0	0	0	0	0	0	0	0	0	0	0	0	0	0	0	0	0	0	0	0	0	0	0	0	0	0	0	0	0	0	0	0	0	0	0	0	0	0	0	0	0	0	0	0	0	0	0	0
superkingdom=Viruses;dsDNA viruses, no RNA stage;order=Caudovirales;family=Myoviridae;unclassified Myoviridae;species=Erwinia phage vB_EamM_Kwan;taxId=1883374	0	0	0	0	0	0	0	0	0	0	0	0	0	0	0	0	0	0	0	0	0	0	0	0	0	0	0	0	0	0	0	0	0	0	0	0	0	0	0	0	0	0	0	0	0	0	0	0	0
superkingdom=Viruses;dsDNA viruses, no RNA stage;order=Caudovirales;family=Myoviridae;unclassified Myoviridae;species=Escherichia phage 121Q;taxId=1555202	0	0	0	0	0	0	0	0	0	0	0	0	0	0	0	0	0	0	0	0	0	0	0	0	0	0	0	0	0	0	992	0	0	0	0	0	0	0	0	0	0	0	0	0	0	0	0	0	0
superkingdom=Viruses;dsDNA viruses, no RNA stage;order=Caudovirales;family=Myoviridae;unclassified Myoviridae;species=Escherichia phage Av-05;taxId=1527519	0	0	0	0	0	0	0	0	0	0	0	0	0	0	0	0	0	0	0	0	0	0	0	0	0	0	0	0	0	0	0	0	0	0	0	0	0	0	0	0	0	0	0	0	0	0	0	0	0
superkingdom=Viruses;dsDNA viruses, no RNA stage;order=Caudovirales;family=Myoviridae;unclassified Myoviridae;species=Escherichia phage HY03;taxId=1654926	0	0	0	0	0	0	0	0	0	0	0	0	0	0	0	0	0	0	0	0	0	0	0	0	0	0	0	0	0	0	0	0	0	0	0	0	0	0	0	0	0	0	0	0	0	0	0	0	0
superkingdom=Viruses;dsDNA viruses, no RNA stage;order=Caudovirales;family=Myoviridae;unclassified Myoviridae;species=Escherichia phage PBECO 4;taxId=1273738	0	0	0	0	0	0	0	0	0	0	0	0	0	0	0	0	0	0	0	0	0	0	0	0	0	0	0	0	0	0	0	0	0	0	0	0	0	0	0	0	0	0	0	0	0	0	0	0	0
superkingdom=Viruses;dsDNA viruses, no RNA stage;order=Caudovirales;family=Myoviridae;unclassified Myoviridae;species=Escherichia phage UFV-AREG1;taxId=1837867	0	0	0	0	0	0	0	0	0	0	0	0	0	0	0	0	0	0	0	0	0	0	0	0	0	0	0	0	0	0	0	0	0	0	0	0	0	0	0	0	0	0	0	0	0	0	0	0	0
superkingdom=Viruses;dsDNA viruses, no RNA stage;order=Caudovirales;family=Myoviridae;unclassified Myoviridae;species=Klebsiella phage 0507-KN2-1;taxId=1206545	0	0	0	0	0	0	0	0	0	0	0	0	0	0	0	0	0	0	0	0	0	0	0	0	0	0	0	0	0	0	0	0	0	0	0	0	0	0	0	0	0	0	0	0	0	0	0	0	0
superkingdom=Viruses;dsDNA viruses, no RNA stage;order=Caudovirales;family=Myoviridae;unclassified Myoviridae;species=Klebsiella phage K64-1;taxId=1439894	0	0	0	0	0	0	0	0	0	0	0	0	0	0	0	0	0	0	0	0	0	0	0	0	0	0	0	0	0	0	0	0	0	0	0	0	0	0	0	0	0	0	0	0	0	0	0	0	0
superkingdom=Viruses;dsDNA viruses, no RNA stage;order=Caudovirales;family=Myoviridae;unclassified Myoviridae;species=Klebsiella phage vB_KpnM_KB57;taxId=1719140	0	0	0	0	0	0	0	0	0	0	0	0	0	0	0	0	0	0	0	0	0	0	0	0	0	0	0	0	0	0	0	0	0	0	0	0	0	0	0	0	0	0	0	0	0	0	0	0	0
superkingdom=Viruses;dsDNA viruses, no RNA stage;order=Caudovirales;family=Myoviridae;unclassified Myoviridae;species=Morganella phage vB_MmoM_MP1;taxId=1852628	0	0	0	0	0	0	0	0	0	0	0	0	0	0	0	0	0	0	0	0	0	0	0	0	0	0	0	0	0	0	0	0	0	0	0	0	0	0	0	0	0	0	0	0	0	0	0	0	0
superkingdom=Viruses;dsDNA viruses, no RNA stage;order=Caudovirales;family=Myoviridae;unclassified Myoviridae;species=Mycobacterium phage Erdmann;taxId=1897432	0	0	0	0	0	0	0	0	0	0	0	0	0	0	0	0	0	0	0	0	0	0	0	0	0	0	0	0	0	0	0	0	0	0	0	0	0	0	0	0	0	0	0	0	0	0	0	0	0
superkingdom=Viruses;dsDNA viruses, no RNA stage;order=Caudovirales;family=Myoviridae;unclassified Myoviridae;species=Mycobacterium phage Myrna;taxId=546805	0	0	0	0	0	0	0	0	0	0	0	0	0	0	0	0	0	0	0	0	0	0	0	0	0	0	0	0	0	0	0	0	0	0	0	0	0	0	0	0	0	0	0	0	0	0	0	0	0
superkingdom=Viruses;dsDNA viruses, no RNA stage;order=Caudovirales;family=Myoviridae;unclassified Myoviridae;species=Mycobacterium phage Tonenili;taxId=1891703	0	0	0	0	0	0	0	0	0	0	0	0	0	0	0	0	0	0	0	0	0	0	0	0	0	0	0	0	0	0	0	0	0	0	0	0	0	0	0	0	0	0	0	0	0	0	0	0	0
superkingdom=Viruses;dsDNA viruses, no RNA stage;order=Caudovirales;family=Myoviridae;unclassified Myoviridae;species=Pectobacterium phage phiTE;taxId=1116482	0	0	0	0	0	0	0	0	0	0	0	0	0	0	0	0	0	0	0	0	0	0	0	0	0	0	0	0	0	0	28	0	0	0	0	0	0	0	0	0	0	0	0	0	0	0	0	0	0
superkingdom=Viruses;dsDNA viruses, no RNA stage;order=Caudovirales;family=Myoviridae;unclassified Myoviridae;species=Pelagibacter phage HTVC008M;taxId=1283076	0	0	0	0	0	0	0	0	0	0	0	0	0	0	0	0	0	0	0	0	0	0	0	0	0	0	0	0	0	0	0	0	0	0	0	0	0	0	0	0	0	0	0	0	0	0	0	0	0
superkingdom=Viruses;dsDNA viruses, no RNA stage;order=Caudovirales;family=Myoviridae;unclassified Myoviridae;species=Pseudoalteromonas phage H101;taxId=1654919	0	0	0	0	0	0	0	0	0	0	0	0	0	0	0	0	0	0	0	0	0	0	0	0	0	0	0	0	0	0	240	0	0	0	0	0	0	0	0	0	0	0	0	0	0	0	0	0	0
superkingdom=Viruses;dsDNA viruses, no RNA stage;order=Caudovirales;family=Myoviridae;unclassified Myoviridae;species=Pseudoalteromonas phage HP1;taxId=1357706	0	0	0	0	0	0	0	0	0	0	0	0	0	0	0	0	0	0	0	0	0	0	0	0	0	0	0	0	0	0	0	0	0	0	0	0	0	0	0	0	0	0	0	0	0	0	0	0	0
superkingdom=Viruses;dsDNA viruses, no RNA stage;order=Caudovirales;family=Myoviridae;unclassified Myoviridae;species=Pseudomonas phage Lu11;taxId=1161927	0	0	0	0	0	0	0	0	0	0	0	0	0	0	0	0	0	0	0	0	0	0	0	0	0	0	0	0	0	0	0	0	0	0	0	0	0	0	0	0	0	0	0	0	0	0	0	0	0
superkingdom=Viruses;dsDNA viruses, no RNA stage;order=Caudovirales;family=Myoviridae;unclassified Myoviridae;species=Pseudomonas phage OBP;taxId=1124849	0	0	0	0	0	0	0	0	0	0	0	0	0	0	0	0	0	0	0	0	0	0	0	0	0	0	0	0	0	0	0	0	0	0	0	0	0	0	0	0	0	0	0	0	0	0	0	0	0
superkingdom=Viruses;dsDNA viruses, no RNA stage;order=Caudovirales;family=Myoviridae;unclassified Myoviridae;species=Pseudomonas phage PaBG;taxId=1335230	0	0	0	0	0	0	0	0	0	0	0	0	0	0	0	0	0	0	0	0	0	0	0	0	0	0	0	0	0	0	320	0	0	0	0	0	0	0	0	0	0	0	0	0	0	0	0	0	0
superkingdom=Viruses;dsDNA viruses, no RNA stage;order=Caudovirales;family=Myoviridae;unclassified Myoviridae;species=Pseudomonas phage VCM;taxId=1729937	0	0	0	0	0	0	0	0	0	0	0	0	0	0	0	0	0	0	0	0	0	0	0	0	0	0	0	0	0	0	0	0	0	0	0	0	0	0	0	0	0	0	0	0	0	0	0	0	0
superkingdom=Viruses;dsDNA viruses, no RNA stage;order=Caudovirales;family=Myoviridae;unclassified Myoviridae;species=Pseudomonas phage Zigelbrucke;taxId=1916099	0	0	0	0	0	0	0	0	0	0	0	0	0	0	0	0	0	0	0	0	0	0	0	0	0	0	0	0	0	0	0	0	0	0	0	0	0	0	0	0	0	0	0	0	0	0	0	0	0
superkingdom=Viruses;dsDNA viruses, no RNA stage;order=Caudovirales;family=Myoviridae;unclassified Myoviridae;species=Pseudomonas phage phiPsa374;taxId=1458843	0	0	0	0	0	0	0	0	0	0	0	0	0	0	0	0	0	0	0	0	0	0	0	0	0	0	0	0	0	0	0	0	0	0	0	0	0	0	0	0	0	0	0	0	0	0	0	0	0
superkingdom=Viruses;dsDNA viruses, no RNA stage;order=Caudovirales;family=Myoviridae;unclassified Myoviridae;species=Pseudomonas phage vB_PsyM_KIL1;Pseudomonas phage vB_PsyM_KIL2;taxId=1777066	0	0	0	0	0	0	0	0	0	0	0	0	0	0	0	0	0	0	0	0	0	0	0	0	0	0	0	0	0	0	0	0	0	0	0	0	0	0	0	0	0	0	0	0	0	0	0	0	0
superkingdom=Viruses;dsDNA viruses, no RNA stage;order=Caudovirales;family=Myoviridae;unclassified Myoviridae;species=Pseudomonas phage vB_PsyM_KIL1;Pseudomonas phage vB_PsyM_KIL3b;taxId=1777068	0	0	0	0	0	0	0	0	0	0	0	0	0	0	0	0	0	0	0	0	0	0	0	0	0	0	0	0	0	0	0	0	0	0	0	0	0	0	0	0	0	0	0	0	0	0	0	0	0
superkingdom=Viruses;dsDNA viruses, no RNA stage;order=Caudovirales;family=Myoviridae;unclassified Myoviridae;species=Pseudomonas phage vB_PsyM_KIL1;Pseudomonas phage vB_PsyM_KIL4;taxId=1777069	0	0	0	0	0	0	0	0	0	0	0	0	0	0	0	0	0	0	0	0	0	0	0	0	0	0	0	0	0	0	0	0	0	0	0	0	0	0	0	0	0	0	0	0	0	0	0	0	0
superkingdom=Viruses;dsDNA viruses, no RNA stage;order=Caudovirales;family=Myoviridae;unclassified Myoviridae;species=Pseudomonas phage vB_PsyM_KIL1;taxId=1777065	0	0	0	0	0	0	0	0	0	0	0	0	0	0	0	0	0	0	0	0	0	0	0	0	0	0	0	0	0	0	24	0	0	0	0	0	0	0	0	0	0	0	0	0	0	0	0	0	0
superkingdom=Viruses;dsDNA viruses, no RNA stage;order=Caudovirales;family=Myoviridae;unclassified Myoviridae;species=Ralstonia phage RSF1;taxId=1689679	0	0	0	0	0	0	0	0	0	0	0	0	0	0	0	0	0	0	0	0	0	0	0	0	0	0	0	0	0	0	0	0	0	0	0	0	0	0	0	0	0	0	0	0	0	0	0	0	0
superkingdom=Viruses;dsDNA viruses, no RNA stage;order=Caudovirales;family=Myoviridae;unclassified Myoviridae;species=Ralstonia phage RSL1;taxId=482058	0	0	0	0	0	0	0	0	0	0	0	0	0	0	0	0	0	0	0	0	0	0	0	0	0	0	0	0	0	0	0	0	0	0	0	0	0	0	0	0	0	0	0	0	0	0	0	0	0
superkingdom=Viruses;dsDNA viruses, no RNA stage;order=Caudovirales;family=Myoviridae;unclassified Myoviridae;species=Ralstonia phage RSL2;taxId=1585840	0	0	0	0	0	0	0	0	0	0	0	0	0	0	0	0	0	0	0	0	0	0	0	0	0	0	0	0	0	0	36	0	0	0	0	0	0	0	0	0	0	0	0	0	0	0	0	0	0
superkingdom=Viruses;dsDNA viruses, no RNA stage;order=Caudovirales;family=Myoviridae;unclassified Myoviridae;species=Ralstonia phage RSP15;taxId=1785960	0	0	0	0	0	0	0	0	0	0	0	0	0	0	0	0	0	0	0	0	0	0	0	0	0	0	0	0	0	0	88	0	0	0	0	0	0	0	0	0	0	0	0	0	0	0	0	0	0
superkingdom=Viruses;dsDNA viruses, no RNA stage;order=Caudovirales;family=Myoviridae;unclassified Myoviridae;species=Rhizobium phage vB_RleM_P10VF;taxId=1527770	0	0	0	0	0	0	0	0	0	0	0	0	0	0	0	0	0	0	0	0	0	0	0	0	0	0	0	0	0	0	126	0	0	0	0	0	0	0	0	0	0	0	0	0	0	0	0	0	0
superkingdom=Viruses;dsDNA viruses, no RNA stage;order=Caudovirales;family=Myoviridae;unclassified Myoviridae;species=Rhodococcus phage E3;taxId=1007869	0	0	0	0	0	0	0	0	0	0	0	0	0	0	0	0	0	0	0	0	0	0	0	0	0	0	0	0	0	0	0	0	0	0	0	0	0	0	0	0	0	0	0	0	0	0	0	0	0
superkingdom=Viruses;dsDNA viruses, no RNA stage;order=Caudovirales;family=Myoviridae;unclassified Myoviridae;species=Rhodothermus phage RM378;taxId=148943	0	0	0	0	0	0	0	0	0	0	0	0	0	0	0	0	0	0	0	0	0	0	0	0	0	0	0	0	0	0	0	0	0	0	0	0	0	0	0	0	0	0	0	0	0	0	0	0	0
superkingdom=Viruses;dsDNA viruses, no RNA stage;order=Caudovirales;family=Myoviridae;unclassified Myoviridae;species=Salmonella phage 19;taxId=1654883	0	0	0	0	0	0	0	0	0	0	0	0	0	0	0	0	0	0	0	0	0	0	0	0	0	0	0	0	0	0	0	0	0	0	0	0	0	0	0	0	0	0	0	0	0	0	0	0	0
superkingdom=Viruses;dsDNA viruses, no RNA stage;order=Caudovirales;family=Myoviridae;unclassified Myoviridae;species=Salmonella phage GG32;taxId=1868169	0	0	0	0	0	0	0	0	0	0	0	0	0	0	0	0	0	0	0	0	0	0	0	0	0	0	0	0	0	0	32	0	0	0	0	0	0	0	0	0	0	0	0	0	0	0	0	0	0
superkingdom=Viruses;dsDNA viruses, no RNA stage;order=Caudovirales;family=Myoviridae;unclassified Myoviridae;species=Salmonella phage Marshall;taxId=1406794	0	0	0	0	0	0	0	0	0	0	0	0	0	0	0	0	0	0	0	0	0	0	0	0	0	0	0	0	0	0	0	0	0	0	0	0	0	0	0	0	0	0	0	0	0	0	0	0	0
superkingdom=Viruses;dsDNA viruses, no RNA stage;order=Caudovirales;family=Myoviridae;unclassified Myoviridae;species=Serpulina phage VSH-1;taxId=58620	0	0	0	0	0	0	0	0	0	0	0	0	0	0	0	0	0	0	0	0	0	0	0	0	0	0	0	0	0	0	0	0	0	0	0	0	0	0	0	0	0	0	0	0	0	0	0	0	0
superkingdom=Viruses;dsDNA viruses, no RNA stage;order=Caudovirales;family=Myoviridae;unclassified Myoviridae;species=Serratia phage phiMAM1;taxId=1262513	0	0	0	0	0	0	0	0	0	0	0	0	0	0	0	0	0	0	0	0	0	0	0	0	0	0	0	0	0	0	42	0	0	0	0	0	0	0	0	0	0	0	0	0	0	0	0	0	0
superkingdom=Viruses;dsDNA viruses, no RNA stage;order=Caudovirales;family=Myoviridae;unclassified Myoviridae;species=Shewanella sp. phage 1/40;taxId=1458860	0	0	0	0	0	0	0	0	0	0	0	0	0	0	0	0	0	0	0	0	0	0	0	0	0	0	0	0	0	0	0	0	0	0	0	0	0	0	0	0	0	0	0	0	0	0	0	0	0
superkingdom=Viruses;dsDNA viruses, no RNA stage;order=Caudovirales;family=Myoviridae;unclassified Myoviridae;species=Shewanella sp. phage 1/4;taxId=1458859	0	0	0	0	0	0	0	0	0	0	0	0	0	0	0	0	0	0	0	0	0	0	0	0	0	0	0	0	0	0	0	0	0	0	0	0	0	0	0	0	0	0	0	0	0	0	0	0	0
superkingdom=Viruses;dsDNA viruses, no RNA stage;order=Caudovirales;family=Myoviridae;unclassified Myoviridae;species=Sphingomonas phage PAU;taxId=1150991	0	0	0	0	0	0	0	0	0	0	0	0	0	0	0	0	0	0	0	0	0	0	0	0	0	0	0	0	0	0	680	0	0	0	0	0	0	0	0	0	0	0	0	0	0	0	0	0	0
superkingdom=Viruses;dsDNA viruses, no RNA stage;order=Caudovirales;family=Myoviridae;unclassified Myoviridae;species=Staphylococcus phage phiIBB-SEP1;taxId=1340769	0	0	0	0	0	0	0	0	0	0	0	0	0	0	0	0	0	0	0	0	0	0	0	0	0	0	0	0	0	0	0	0	0	0	0	0	0	0	0	0	0	0	0	0	0	0	0	0	0
superkingdom=Viruses;dsDNA viruses, no RNA stage;order=Caudovirales;family=Myoviridae;unclassified Myoviridae;species=Staphylococcus phage phiIPLA-C1C;taxId=1572704	0	0	0	0	0	0	0	0	0	0	0	0	0	0	0	0	0	0	0	0	0	0	0	0	0	0	0	0	0	0	18	0	0	0	0	0	0	0	0	0	0	0	0	0	0	0	0	0	0
superkingdom=Viruses;dsDNA viruses, no RNA stage;order=Caudovirales;family=Myoviridae;unclassified Myoviridae;species=Synechococcus phage S-CRM01;taxId=1026955	0	0	0	0	0	0	0	0	0	0	0	0	0	0	0	0	0	0	0	0	0	0	0	0	0	0	0	0	0	0	90	0	0	0	0	0	0	0	0	0	0	0	0	0	0	0	0	0	0
superkingdom=Viruses;dsDNA viruses, no RNA stage;order=Caudovirales;family=Myoviridae;unclassified Myoviridae;species=Vibrio phage 11895-B1;taxId=754075	0	0	0	0	0	0	0	0	0	0	0	0	0	0	0	0	0	0	0	0	0	0	0	0	0	0	0	0	0	0	0	0	0	0	0	0	0	0	0	0	0	0	0	0	0	0	0	0	0
superkingdom=Viruses;dsDNA viruses, no RNA stage;order=Caudovirales;family=Myoviridae;unclassified Myoviridae;species=Vibrio phage ICP1;Vibrio phage ICP1_2004_A;taxId=979527	0	0	0	0	0	0	0	0	0	0	0	0	0	0	0	0	0	0	0	0	0	0	0	0	0	0	0	0	0	0	0	0	0	0	0	0	0	0	0	0	0	0	0	0	0	0	0	0	0
superkingdom=Viruses;dsDNA viruses, no RNA stage;order=Caudovirales;family=Myoviridae;unclassified Myoviridae;species=Vibrio phage ICP1;Vibrio phage ICP1_2006_B;taxId=979530	0	0	0	0	0	0	0	0	0	0	0	0	0	0	0	0	0	0	0	0	0	0	0	0	0	0	0	0	0	0	0	0	0	0	0	0	0	0	0	0	0	0	0	0	0	0	0	0	0
superkingdom=Viruses;dsDNA viruses, no RNA stage;order=Caudovirales;family=Myoviridae;unclassified Myoviridae;species=Vibrio phage ICP1;taxId=979525	0	0	0	0	0	0	0	0	0	0	0	0	0	0	0	0	0	0	0	0	0	0	0	0	0	0	0	0	0	0	0	0	0	0	0	0	0	0	0	0	0	0	0	0	0	0	0	0	0
superkingdom=Viruses;dsDNA viruses, no RNA stage;order=Caudovirales;family=Myoviridae;unclassified Myoviridae;species=Yersinia phage phiR1-37;taxId=331278	0	0	0	0	0	0	0	0	0	0	0	0	0	0	0	0	0	0	0	0	0	0	0	0	0	0	0	0	0	0	130	0	0	0	0	0	0	0	0	0	0	0	0	0	0	0	0	0	0
superkingdom=Viruses;dsDNA viruses, no RNA stage;order=Caudovirales;family=Podoviridae;genus=Bcep22likevirus;species=Burkholderia virus Bcep22;taxId=242527	0	0	0	0	0	0	0	0	0	0	0	0	0	0	0	0	0	0	0	0	0	0	0	0	0	0	0	0	0	0	0	0	0	0	0	0	0	0	0	0	0	0	0	0	0	0	0	0	0
superkingdom=Viruses;dsDNA viruses, no RNA stage;order=Caudovirales;family=Podoviridae;genus=Cba41virus;species=Cellulophaga virus Cba172;Cellulophaga phage phi17:2;taxId=1327972	0	0	0	0	0	0	0	0	0	0	0	0	0	0	0	0	0	0	0	0	0	0	0	0	0	0	0	0	0	0	288	0	0	0	0	0	0	0	0	0	0	0	0	0	0	0	0	0	0
superkingdom=Viruses;dsDNA viruses, no RNA stage;order=Caudovirales;family=Podoviridae;genus=Cba41virus;species=Cellulophaga virus Cba41;Cellulophaga phage phi4:1;Cellulophaga phage phi4:1_13;taxId=1747284	0	0	0	0	0	0	0	0	0	0	0	0	0	0	0	0	0	0	0	0	0	0	0	0	0	0	0	0	0	0	282	0	0	0	0	0	0	0	0	0	0	0	0	0	0	0	0	0	0
superkingdom=Viruses;dsDNA viruses, no RNA stage;order=Caudovirales;family=Podoviridae;genus=Cba41virus;species=Cellulophaga virus Cba41;Cellulophaga phage phi4:1;Cellulophaga phage phi4:1_18;taxId=1747285	0	0	0	0	0	0	0	0	0	0	0	0	0	0	0	0	0	0	0	0	0	0	0	0	0	0	0	0	0	0	0	0	0	0	0	0	0	0	0	0	0	0	0	0	0	0	0	0	0
superkingdom=Viruses;dsDNA viruses, no RNA stage;order=Caudovirales;family=Podoviridae;genus=Cba41virus;species=Cellulophaga virus Cba41;Cellulophaga phage phi4:1;taxId=1328029	0	0	0	0	0	0	0	0	0	0	0	0	0	0	0	0	0	0	0	0	0	0	0	0	0	16	0	0	0	0	96	0	0	0	0	0	0	0	0	0	0	0	0	0	0	0	0	0	0
superkingdom=Viruses;dsDNA viruses, no RNA stage;order=Caudovirales;family=Podoviridae;genus=F116virus;species=Pseudomonas phage H66;taxId=1273707	0	0	0	0	0	0	0	0	0	0	0	0	0	0	0	0	0	0	0	0	0	0	0	0	0	0	0	0	0	0	0	0	0	0	0	0	0	0	0	0	0	0	0	0	0	0	0	0	0
superkingdom=Viruses;dsDNA viruses, no RNA stage;order=Caudovirales;family=Podoviridae;genus=Lit1virus;species=Pseudomonas virus Ab09;Pseudomonas phage RWG;taxId=1541890	0	0	0	0	0	0	0	0	0	0	0	0	0	0	0	0	0	0	0	0	0	0	0	0	0	0	0	0	0	0	0	0	0	0	0	0	0	0	0	0	0	0	0	0	0	0	0	0	0
superkingdom=Viruses;dsDNA viruses, no RNA stage;order=Caudovirales;family=Podoviridae;genus=N4virus;unclassified N4likevirus;species=Acinetobacter phage Presley;taxId=1406780	0	0	0	0	0	0	0	0	0	0	0	0	0	0	0	0	0	0	0	0	0	0	0	0	0	0	0	0	0	0	78	0	0	0	0	0	0	0	0	0	0	0	0	0	0	0	0	0	0
superkingdom=Viruses;dsDNA viruses, no RNA stage;order=Caudovirales;family=Podoviridae;genus=N4virus;unclassified N4likevirus;species=Enterobacter phage EcP1;taxId=942016	0	0	0	0	0	0	0	0	0	0	0	0	0	0	0	0	0	0	0	0	0	0	0	0	0	0	0	0	0	0	0	0	0	0	0	0	0	0	0	0	0	0	0	0	0	0	0	0	0
superkingdom=Viruses;dsDNA viruses, no RNA stage;order=Caudovirales;family=Podoviridae;genus=N4virus;unclassified N4likevirus;species=Erwinia phage vB_EamP-S6;taxId=1051675	0	0	0	0	0	0	0	0	0	0	0	0	0	0	0	0	0	0	0	0	0	0	0	0	0	0	0	0	0	0	0	0	0	0	0	0	0	0	0	0	0	0	0	0	0	0	0	0	0
superkingdom=Viruses;dsDNA viruses, no RNA stage;order=Caudovirales;family=Podoviridae;genus=N4virus;unclassified N4likevirus;species=Erwinia phage vB_EamP_Frozen;Erwinia phage vB_EamP_Gutmeister;taxId=1852643	0	0	0	0	0	0	0	0	0	0	0	0	0	0	0	0	0	0	0	0	0	0	0	0	0	0	0	0	0	0	0	0	0	0	0	0	0	0	0	0	0	0	0	0	0	0	0	0	0
superkingdom=Viruses;dsDNA viruses, no RNA stage;order=Caudovirales;family=Podoviridae;genus=N4virus;unclassified N4likevirus;species=Pseudoalteromonas phage pYD6-A;taxId=754052	0	0	0	0	0	0	0	0	0	0	0	0	0	0	0	0	0	0	0	0	0	0	0	0	0	0	0	0	0	0	0	0	0	0	0	0	0	0	0	0	0	0	0	0	0	0	0	0	0
superkingdom=Viruses;dsDNA viruses, no RNA stage;order=Caudovirales;family=Podoviridae;genus=N4virus;unclassified N4likevirus;species=Pseudomonas phage KPP21;taxId=1678082	0	0	0	0	0	0	0	0	0	0	0	0	0	0	0	0	0	0	0	0	0	0	0	0	0	0	0	0	0	0	0	0	0	0	0	0	0	0	0	0	0	0	0	0	0	0	0	0	0
superkingdom=Viruses;dsDNA viruses, no RNA stage;order=Caudovirales;family=Podoviridae;genus=N4virus;unclassified N4likevirus;species=Pseudomonas phage LUZ7;taxId=655097	0	0	0	0	0	0	0	0	0	0	0	0	0	0	0	0	0	0	0	0	0	0	0	0	0	0	0	0	0	0	0	0	0	0	0	0	0	0	0	0	0	0	0	0	0	0	0	0	0
superkingdom=Viruses;dsDNA viruses, no RNA stage;order=Caudovirales;family=Podoviridae;genus=N4virus;unclassified N4likevirus;species=Pseudomonas phage YH6;taxId=1566995	0	0	0	0	0	0	0	0	0	0	0	0	0	0	0	0	0	0	0	0	0	0	0	0	0	0	0	0	0	0	145	0	0	0	0	0	0	0	0	0	0	0	0	0	0	0	0	0	0
superkingdom=Viruses;dsDNA viruses, no RNA stage;order=Caudovirales;family=Podoviridae;genus=N4virus;unclassified N4likevirus;species=Salmonella phage FSL SP-058;taxId=1173761	0	0	0	0	0	0	0	0	0	0	0	0	0	0	0	0	0	0	0	0	0	0	0	0	0	0	0	0	0	0	28	0	0	0	0	0	0	0	0	0	0	0	0	0	0	0	0	0	0
superkingdom=Viruses;dsDNA viruses, no RNA stage;order=Caudovirales;family=Podoviridae;genus=N4virus;unclassified N4likevirus;species=Salmonella phage FSL SP-076;taxId=1173762	0	0	0	0	0	0	0	0	0	0	0	0	0	0	0	0	0	0	0	0	0	0	0	0	0	0	0	0	0	0	0	0	0	0	0	0	0	0	0	0	0	0	0	0	0	0	0	0	0
superkingdom=Viruses;dsDNA viruses, no RNA stage;order=Caudovirales;family=Podoviridae;genus=N4virus;unclassified N4likevirus;species=Sulfitobacter phage phiCB2047-B;taxId=754046	0	0	0	0	0	0	0	0	0	0	0	0	0	0	0	0	0	0	0	0	0	0	0	0	0	0	0	0	0	0	0	0	0	0	0	0	0	0	0	0	0	0	0	0	0	0	0	0	0
superkingdom=Viruses;dsDNA viruses, no RNA stage;order=Caudovirales;family=Podoviridae;genus=N4virus;unclassified N4likevirus;species=Vibrio phage JA-1;Vibrio phage VCO139;taxId=1283073	0	0	0	0	0	0	0	0	0	0	0	0	0	0	0	0	0	0	0	0	0	0	0	0	0	0	0	0	0	0	122	0	0	0	0	0	0	0	0	0	0	0	0	0	0	0	0	0	0
superkingdom=Viruses;dsDNA viruses, no RNA stage;order=Caudovirales;family=Podoviridae;genus=N4virus;unclassified N4likevirus;species=Vibrio phage JA-1;taxId=1283071	0	0	0	0	0	0	0	0	0	0	0	0	0	0	0	0	0	0	0	0	0	0	0	0	0	0	0	0	0	0	24	0	0	0	0	0	0	0	0	0	0	0	0	0	0	0	0	0	0
superkingdom=Viruses;dsDNA viruses, no RNA stage;order=Caudovirales;family=Podoviridae;genus=N4virus;unclassified N4likevirus;species=Vibrio phage VBP32;taxId=754072	0	0	0	0	0	0	0	0	0	0	0	0	0	0	0	0	0	0	0	0	0	0	0	0	0	0	0	0	0	0	0	0	0	0	0	0	0	0	0	0	0	0	0	0	0	0	0	0	0
superkingdom=Viruses;dsDNA viruses, no RNA stage;order=Caudovirales;family=Podoviridae;genus=N4virus;unclassified N4likevirus;species=Vibrio phage VBP47;taxId=754073	0	0	0	0	0	0	0	0	0	0	0	0	0	0	0	0	0	0	0	0	0	0	0	0	0	0	0	0	0	0	0	0	0	0	0	0	0	0	0	0	0	0	0	0	0	0	0	0	0
superkingdom=Viruses;dsDNA viruses, no RNA stage;order=Caudovirales;family=Podoviridae;genus=Phieco32virus;unclassified Phieco32likevirus;species=Cronobacter phage vB_CsaP_GAP52;taxId=1141137	0	0	0	0	0	0	0	0	0	0	0	0	0	0	0	0	0	0	0	0	0	0	0	0	0	0	0	0	0	0	20	0	0	0	0	0	0	0	0	0	0	0	0	0	0	0	0	0	0
superkingdom=Viruses;dsDNA viruses, no RNA stage;order=Caudovirales;family=Podoviridae;subfamily=Autographivirinae;genus=Kp34virus;species=Klebsiella virus KP34;Klebsiella phage KP34;taxId=674081	0	0	0	0	0	0	0	0	0	0	0	0	0	0	0	0	0	0	0	0	0	0	0	0	0	0	0	0	0	0	223	0	0	0	0	0	0	0	0	0	0	0	0	0	0	0	0	0	0
superkingdom=Viruses;dsDNA viruses, no RNA stage;order=Caudovirales;family=Podoviridae;subfamily=Autographivirinae;genus=Phikmvvirus;species=Pantoea phage LIMElight;taxId=881915	0	0	0	0	0	0	0	0	0	0	0	0	0	0	0	0	0	0	0	0	0	0	0	0	0	0	0	0	0	0	0	0	0	0	0	0	0	0	0	0	0	0	0	0	0	0	0	0	0
superkingdom=Viruses;dsDNA viruses, no RNA stage;order=Caudovirales;family=Podoviridae;subfamily=Autographivirinae;genus=Phikmvvirus;unclassified phiKMV-like phages;species=Acinetobacter phage Petty;taxId=1406779	0	0	0	0	0	0	0	0	0	0	0	0	0	0	0	0	0	0	0	0	0	0	40	20	0	0	0	0	0	0	745	0	0	0	0	0	0	0	0	0	0	0	0	0	0	0	0	0	0
superkingdom=Viruses;dsDNA viruses, no RNA stage;order=Caudovirales;family=Podoviridae;subfamily=Autographivirinae;genus=Phikmvvirus;unclassified phiKMV-like phages;species=Enterobacter phage phiKDA1;taxId=1147139	0	0	0	0	0	0	0	0	0	0	0	0	0	0	0	0	0	0	0	0	37	23	40	0	18	64	0	0	0	0	899	0	0	0	0	0	0	0	0	0	0	0	0	0	0	0	0	0	0
superkingdom=Viruses;dsDNA viruses, no RNA stage;order=Caudovirales;family=Podoviridae;subfamily=Autographivirinae;genus=Phikmvvirus;unclassified phiKMV-like phages;species=Pseudomonas phage phi-2;taxId=693582	0	0	0	0	0	0	0	0	0	0	0	0	0	0	0	0	0	0	0	0	0	0	0	0	0	0	0	0	0	0	64	0	0	0	0	0	0	0	0	0	0	0	0	0	0	0	0	0	0
superkingdom=Viruses;dsDNA viruses, no RNA stage;order=Caudovirales;family=Podoviridae;subfamily=Autographivirinae;genus=Phikmvvirus;unclassified phiKMV-like phages;species=Pseudomonas phage vB_PaeP_PPA-ABTNL;taxId=1527525	0	0	0	0	0	0	0	0	0	0	0	0	0	0	0	0	0	0	0	0	0	0	0	0	0	0	0	0	0	0	0	0	0	0	0	0	0	0	0	0	0	0	0	0	0	0	0	0	0
superkingdom=Viruses;dsDNA viruses, no RNA stage;order=Caudovirales;family=Podoviridae;subfamily=Autographivirinae;genus=Phikmvvirus;unclassified phiKMV-like phages;species=Vibrio phage VP93;taxId=641832	0	0	0	0	0	0	0	0	0	0	0	0	0	0	0	0	0	0	0	0	55	51	0	0	0	0	0	0	0	0	0	0	0	0	0	0	0	0	0	0	0	0	0	0	0	0	0	0	0
superkingdom=Viruses;dsDNA viruses, no RNA stage;order=Caudovirales;family=Podoviridae;subfamily=Autographivirinae;genus=T7virus;species=Enterobacteria phage T7;taxId=10760	0	0	0	0	0	0	0	0	0	0	0	0	0	0	0	0	0	0	0	0	0	0	0	0	0	0	0	0	0	0	46	0	0	0	0	0	0	0	0	0	0	0	0	0	0	0	0	0	0
superkingdom=Viruses;dsDNA viruses, no RNA stage;order=Caudovirales;family=Podoviridae;subfamily=Autographivirinae;genus=T7virus;unclassified T7-like viruses;species=Enterobacteria phage 285P;taxId=669008	0	0	0	0	0	0	0	0	0	0	0	0	0	0	0	0	0	0	0	0	0	0	0	0	0	0	0	0	0	0	0	0	0	0	0	0	0	0	0	0	0	0	0	0	0	0	0	0	0
superkingdom=Viruses;dsDNA viruses, no RNA stage;order=Caudovirales;family=Podoviridae;subfamily=Autographivirinae;genus=T7virus;unclassified T7-like viruses;species=Salmonella phage Vi06;taxId=866889	0	0	0	0	0	0	0	0	0	0	0	0	0	0	0	0	0	0	0	0	0	0	0	0	0	0	0	0	0	0	0	0	0	0	0	0	0	0	0	0	0	0	0	0	0	0	0	0	0
superkingdom=Viruses;dsDNA viruses, no RNA stage;order=Caudovirales;family=Podoviridae;subfamily=Autographivirinae;genus=T7virus;unclassified T7-like viruses;species=Yersinia phage Yepe2;Yersinia phage YpP-G;taxId=1176764	0	0	0	0	0	0	0	0	0	0	0	0	0	0	0	0	0	0	0	0	0	0	0	0	0	0	0	0	0	0	36	0	0	0	0	0	0	0	0	0	0	0	0	0	0	0	0	0	0
superkingdom=Viruses;dsDNA viruses, no RNA stage;order=Caudovirales;family=Podoviridae;subfamily=Autographivirinae;unclassified Autographivirinae;species=Klebsiella phage vB_Kp2;taxId=1701805	0	0	0	0	0	0	0	0	0	0	0	0	0	0	0	0	0	0	0	0	0	0	34	0	0	0	0	0	0	0	0	0	0	0	0	0	0	0	0	0	0	0	0	0	0	0	0	0	0
superkingdom=Viruses;dsDNA viruses, no RNA stage;order=Caudovirales;family=Podoviridae;subfamily=Picovirinae;genus=G7cvirus;species=Escherichia virus APEC7;Escherichia phage vB_EcoP_PhAPEC7;taxId=1391223	0	0	0	0	0	0	0	0	0	0	0	0	0	0	0	0	0	0	0	0	0	0	0	0	0	0	0	0	0	0	0	0	0	0	0	0	0	0	0	0	0	0	0	0	0	0	0	0	0
superkingdom=Viruses;dsDNA viruses, no RNA stage;order=Caudovirales;family=Podoviridae;subfamily=Picovirinae;genus=G7cvirus;species=Shigella virus Sb1;Shigella phage pSb-1;taxId=1414738	0	0	0	0	0	0	0	0	0	0	0	0	0	0	0	0	0	0	0	0	0	0	0	0	0	0	0	0	0	0	290	0	0	0	0	0	0	0	0	0	0	0	0	0	0	0	0	0	0
superkingdom=Viruses;dsDNA viruses, no RNA stage;order=Caudovirales;family=Podoviridae;subfamily=Picovirinae;unassigned Picovirinae;species=Actinomyces virus Av1;taxId=338473	0	0	0	0	0	0	0	0	0	0	0	0	0	0	0	0	0	0	0	0	0	0	0	0	0	0	0	0	0	0	0	0	0	0	0	0	0	0	0	0	0	0	0	0	0	0	0	0	0
superkingdom=Viruses;dsDNA viruses, no RNA stage;order=Caudovirales;family=Podoviridae;unassigned Podoviridae;species=Lactococcus phage KSY1;taxId=388452	0	0	0	0	0	0	0	0	0	0	0	0	0	0	0	0	0	0	0	0	0	0	0	0	0	0	0	0	0	0	94	0	0	0	0	0	0	0	0	0	0	0	0	0	0	0	0	0	0
superkingdom=Viruses;dsDNA viruses, no RNA stage;order=Caudovirales;family=Podoviridae;unclassified Podoviridae;Escherichia phage phi191 sensu lato;species=Delftia phage IME-DE1;taxId=1647385	0	0	0	0	0	0	0	0	0	0	0	0	0	0	0	0	0	0	0	0	0	0	0	0	0	0	0	0	0	0	0	0	0	0	0	0	0	0	0	0	0	0	0	0	0	0	0	0	0
superkingdom=Viruses;dsDNA viruses, no RNA stage;order=Caudovirales;family=Podoviridae;unclassified Podoviridae;Escherichia phage phi191 sensu lato;species=Streptococcus phage phi30c;taxId=1289596	0	0	0	0	0	0	0	0	0	0	0	0	0	0	0	0	0	0	0	0	0	0	0	0	0	0	0	0	0	0	0	0	0	0	0	0	0	0	0	0	0	0	0	0	0	0	0	0	0
superkingdom=Viruses;dsDNA viruses, no RNA stage;order=Caudovirales;family=Podoviridae;unclassified Podoviridae;Escherichia phage phi191 sensu lato;species=Streptococcus phage phi5218;taxId=1289597	0	0	0	0	0	0	0	0	0	0	0	0	0	0	0	0	0	0	0	0	0	0	0	0	0	0	0	0	0	0	0	0	0	0	0	0	0	0	0	0	0	0	0	0	0	0	0	0	0
superkingdom=Viruses;dsDNA viruses, no RNA stage;order=Caudovirales;family=Podoviridae;unclassified Podoviridae;Escherichia phage phi191 sensu lato;species=Streptococcus phage phiS10;taxId=1289601	0	0	0	0	0	0	0	0	0	0	0	0	0	0	0	0	0	0	0	0	0	0	0	0	0	0	0	0	0	0	0	0	0	0	0	0	0	0	0	0	0	0	0	0	0	0	0	0	0
superkingdom=Viruses;dsDNA viruses, no RNA stage;order=Caudovirales;family=Podoviridae;unclassified Podoviridae;species=Acinetobacter phage AB3;taxId=1273713	0	0	0	0	0	0	0	0	0	0	0	0	0	0	0	0	0	0	0	0	0	0	0	0	0	0	0	0	0	0	120	0	0	0	0	0	0	0	0	0	0	0	0	0	0	0	0	0	0
superkingdom=Viruses;dsDNA viruses, no RNA stage;order=Caudovirales;family=Podoviridae;unclassified Podoviridae;species=Acinetobacter phage Abp1;taxId=1235824	0	0	0	0	0	0	0	0	0	0	0	0	0	0	0	0	0	0	0	0	0	0	0	0	0	0	0	0	0	0	0	0	0	0	0	0	0	0	0	0	0	0	0	0	0	0	0	0	0
superkingdom=Viruses;dsDNA viruses, no RNA stage;order=Caudovirales;family=Podoviridae;unclassified Podoviridae;species=Acinetobacter phage Fri1;taxId=1647373	0	0	0	0	0	0	0	0	0	0	0	0	0	0	0	0	0	0	0	0	0	0	0	0	0	0	0	0	0	0	0	0	0	0	0	0	0	0	0	0	0	0	0	0	0	0	0	0	0
superkingdom=Viruses;dsDNA viruses, no RNA stage;order=Caudovirales;family=Podoviridae;unclassified Podoviridae;species=Acinetobacter phage phiAB1;taxId=691318	0	0	0	0	0	0	0	0	0	0	0	0	0	0	0	0	0	0	0	0	0	0	0	0	0	0	0	0	0	0	380	0	0	0	0	0	0	0	0	0	0	0	0	0	0	0	0	0	0
superkingdom=Viruses;dsDNA viruses, no RNA stage;order=Caudovirales;family=Podoviridae;unclassified Podoviridae;species=Acinetobacter phage vB_AbaP_Acibel007;taxId=1481187	0	0	0	0	0	0	0	0	0	0	0	0	0	0	0	0	0	0	0	0	0	0	0	0	0	0	0	0	0	0	745	0	0	0	0	0	0	0	0	0	0	0	0	0	0	0	0	0	0
superkingdom=Viruses;dsDNA viruses, no RNA stage;order=Caudovirales;family=Podoviridae;unclassified Podoviridae;species=Acinetobacter phage vB_AbaP_PD-6A3;taxId=1701807	0	0	0	0	0	0	0	0	0	0	0	0	0	0	0	0	0	0	0	0	0	0	0	0	0	0	0	0	0	0	0	0	0	0	0	0	0	0	0	0	0	0	0	0	0	0	0	0	0
superkingdom=Viruses;dsDNA viruses, no RNA stage;order=Caudovirales;family=Podoviridae;unclassified Podoviridae;species=Acinetobacter phage vB_AbaP_PD-AB9;taxId=1701808	0	0	0	0	0	0	0	0	0	0	0	0	0	0	0	0	0	0	0	0	0	0	0	0	0	0	0	0	0	0	0	0	0	0	0	0	0	0	0	0	0	0	0	0	0	0	0	0	0
superkingdom=Viruses;dsDNA viruses, no RNA stage;order=Caudovirales;family=Podoviridae;unclassified Podoviridae;species=Alteromonas phage vB_AmaP_AD45-P;Alteromonas phage vB_AmaP_AD45-P1;taxId=1300004	0	0	0	0	0	0	0	0	0	0	0	0	0	0	0	0	0	0	0	0	0	0	0	0	0	0	0	0	0	0	388	0	0	0	0	0	0	0	0	0	0	0	0	0	0	0	0	0	0
superkingdom=Viruses;dsDNA viruses, no RNA stage;order=Caudovirales;family=Podoviridae;unclassified Podoviridae;species=Alteromonas phage vB_AmaP_AD45-P;Alteromonas phage vB_AmaP_AD45-P2;taxId=1300005	0	0	0	0	0	0	0	0	0	0	0	0	0	0	0	0	0	0	0	0	0	0	0	0	0	0	0	0	0	0	64	0	0	0	0	0	0	0	0	0	0	0	0	0	0	0	0	0	0
superkingdom=Viruses;dsDNA viruses, no RNA stage;order=Caudovirales;family=Podoviridae;unclassified Podoviridae;species=Alteromonas phage vB_AmaP_AD45-P;Alteromonas phage vB_AmaP_AD45-P3;taxId=1300006	0	0	0	0	0	0	0	0	0	0	0	0	0	0	0	0	0	0	0	0	0	0	0	0	0	0	0	0	0	0	0	0	0	0	0	0	0	0	0	0	0	0	0	0	0	0	0	0	0
superkingdom=Viruses;dsDNA viruses, no RNA stage;order=Caudovirales;family=Podoviridae;unclassified Podoviridae;species=Alteromonas phage vB_AmaP_AD45-P;Alteromonas phage vB_AmaP_AD45-P4;taxId=1300007	0	0	0	0	0	0	0	0	0	0	0	0	0	0	0	0	0	0	0	0	0	0	0	0	0	22	0	0	0	0	587	0	0	0	0	0	0	0	0	0	0	0	0	0	0	0	0	0	0
superkingdom=Viruses;dsDNA viruses, no RNA stage;order=Caudovirales;family=Podoviridae;unclassified Podoviridae;species=Bacteriophage APSE-2;taxId=340054	0	0	0	0	0	0	0	0	0	0	0	0	0	0	0	0	0	0	0	0	0	0	0	0	0	0	0	0	0	0	68	0	0	0	0	0	0	0	0	0	0	0	0	0	0	0	0	0	0
superkingdom=Viruses;dsDNA viruses, no RNA stage;order=Caudovirales;family=Podoviridae;unclassified Podoviridae;species=Cellulophaga phage phi14:2;taxId=1327990	0	0	0	0	0	0	0	0	0	0	0	0	0	0	0	0	0	0	0	0	0	0	246	0	287	291	0	0	0	0	46	0	0	0	0	0	0	0	0	0	0	0	0	0	0	0	0	0	0
superkingdom=Viruses;dsDNA viruses, no RNA stage;order=Caudovirales;family=Podoviridae;unclassified Podoviridae;species=Cellulophaga phage phi38:1;Cellulophaga phage phi40:1;taxId=1327975	0	0	0	0	0	0	0	0	0	0	0	0	0	0	0	0	0	0	0	0	0	0	0	0	0	0	0	0	0	0	0	0	0	0	0	0	0	0	0	0	0	0	0	0	0	0	0	0	0
superkingdom=Viruses;dsDNA viruses, no RNA stage;order=Caudovirales;family=Podoviridae;unclassified Podoviridae;species=Citrobacter phage CVT22;taxId=1622234	0	0	0	0	0	0	0	0	0	0	0	0	0	0	0	0	0	0	0	0	0	0	0	0	0	0	0	0	0	0	0	0	0	0	0	0	0	0	0	0	0	0	0	0	0	0	0	0	0
superkingdom=Viruses;dsDNA viruses, no RNA stage;order=Caudovirales;family=Podoviridae;unclassified Podoviridae;species=Delftia phage RG-2014;taxId=1563661	0	0	0	0	0	0	0	0	0	0	0	0	0	0	0	0	0	0	0	0	0	0	0	0	0	0	0	0	0	0	0	0	0	0	0	0	0	0	0	0	0	0	0	0	0	0	0	0	0
superkingdom=Viruses;dsDNA viruses, no RNA stage;order=Caudovirales;family=Podoviridae;unclassified Podoviridae;species=Edwardsiella phage KF-1;taxId=1244856	0	0	0	0	0	0	0	0	0	0	0	0	0	0	0	0	0	0	0	0	0	0	0	46	0	0	0	0	0	0	0	0	0	0	0	0	0	0	0	0	0	0	0	0	0	0	0	0	0
superkingdom=Viruses;dsDNA viruses, no RNA stage;order=Caudovirales;family=Podoviridae;unclassified Podoviridae;species=Escherichia phage Pollock;taxId=1540097	0	0	0	0	0	0	0	0	0	0	0	0	0	0	0	0	0	0	0	0	0	0	0	0	0	0	0	0	0	0	507	0	0	0	0	0	0	0	0	0	0	0	0	0	0	0	0	0	0
superkingdom=Viruses;dsDNA viruses, no RNA stage;order=Caudovirales;family=Podoviridae;unclassified Podoviridae;species=Klebsiella phage vB_KpnP_KpV41;taxId=1747282	0	0	0	0	0	0	0	0	0	0	0	0	0	0	0	0	0	0	0	0	0	0	0	50	0	0	0	0	0	0	0	0	0	0	0	0	0	0	0	0	0	0	0	0	0	0	0	0	0
superkingdom=Viruses;dsDNA viruses, no RNA stage;order=Caudovirales;family=Podoviridae;unclassified Podoviridae;species=Klebsiella phage vB_KpnP_KpV763;taxId=1882400	0	0	0	0	0	0	0	0	0	0	0	0	0	0	0	0	0	0	0	0	0	0	0	0	0	0	0	0	0	0	0	0	0	0	0	0	0	0	0	0	0	0	0	0	0	0	0	0	0
superkingdom=Viruses;dsDNA viruses, no RNA stage;order=Caudovirales;family=Podoviridae;unclassified Podoviridae;species=Pectobacterium phage PP90;taxId=1873959	0	0	0	0	0	0	0	0	0	0	0	0	0	0	0	0	0	0	0	0	0	0	0	0	0	0	0	0	0	0	125	0	0	0	0	0	0	0	0	0	0	0	0	0	0	0	0	0	0
superkingdom=Viruses;dsDNA viruses, no RNA stage;order=Caudovirales;family=Podoviridae;unclassified Podoviridae;species=Pectobacterium phage PPWS1;taxId=1685500	0	0	0	0	0	0	0	0	0	0	0	0	0	0	0	0	0	0	0	0	0	0	0	0	0	0	0	0	0	0	0	0	0	0	0	0	0	0	0	0	0	0	0	0	0	0	0	0	0
superkingdom=Viruses;dsDNA viruses, no RNA stage;order=Caudovirales;family=Podoviridae;unclassified Podoviridae;species=Pelagibacter phage HTVC011P;taxId=1283078	0	0	0	0	0	0	0	0	0	0	0	0	0	0	0	0	0	0	0	0	0	0	0	0	0	0	0	0	0	0	31	0	0	0	0	0	0	0	0	0	0	0	0	0	0	0	0	0	0
superkingdom=Viruses;dsDNA viruses, no RNA stage;order=Caudovirales;family=Podoviridae;unclassified Podoviridae;species=Pelagibacter phage HTVC019P;taxId=1283079	0	0	0	0	0	0	0	0	0	0	0	0	0	0	0	0	0	0	0	0	0	0	0	0	0	0	0	0	0	0	0	0	0	0	0	0	0	0	0	0	0	0	0	0	0	0	0	0	0
superkingdom=Viruses;dsDNA viruses, no RNA stage;order=Caudovirales;family=Podoviridae;unclassified Podoviridae;species=Podovirus Lau218;taxId=1465639	0	0	0	0	0	0	0	0	0	0	0	0	0	0	0	0	0	0	0	0	0	0	0	0	0	0	0	0	0	0	64	0	0	0	0	0	0	0	0	0	0	0	0	0	0	0	0	0	0
superkingdom=Viruses;dsDNA viruses, no RNA stage;order=Caudovirales;family=Podoviridae;unclassified Podoviridae;species=Pseudoalteromonas phage RIO-1;taxId=1316739	0	0	0	0	0	0	0	0	0	0	0	0	0	0	0	0	0	0	0	0	0	0	0	0	0	0	0	0	0	0	0	0	0	0	0	0	0	0	0	0	0	0	0	0	0	0	0	0	0
superkingdom=Viruses;dsDNA viruses, no RNA stage;order=Caudovirales;family=Podoviridae;unclassified Podoviridae;species=Pseudomonas phage R18;taxId=1752027	0	0	0	0	0	0	0	0	0	0	0	0	0	0	0	0	0	0	0	0	0	0	0	0	0	0	0	0	0	0	0	0	0	0	0	0	0	0	0	0	0	0	0	0	0	0	0	0	0
superkingdom=Viruses;dsDNA viruses, no RNA stage;order=Caudovirales;family=Podoviridae;unclassified Podoviridae;species=Pseudomonas phage YMC11/06/C171_PPU_BP;taxId=1777063	0	0	0	0	0	0	0	0	0	0	0	0	0	0	0	0	0	0	0	0	0	0	0	26	0	0	0	0	0	0	513	0	0	0	0	0	0	0	0	0	0	0	0	0	0	0	0	0	0
superkingdom=Viruses;dsDNA viruses, no RNA stage;order=Caudovirales;family=Podoviridae;unclassified Podoviridae;species=Ralstonia phage RSK1;taxId=1417599	0	0	0	0	0	0	0	0	0	0	0	0	0	0	0	0	0	0	0	0	0	0	0	0	0	0	0	0	0	0	97	0	0	0	0	0	0	0	0	0	0	0	0	0	0	0	0	0	0
superkingdom=Viruses;dsDNA viruses, no RNA stage;order=Caudovirales;family=Podoviridae;unclassified Podoviridae;species=Rhizobium phage RHEph01;taxId=1220601	0	0	0	0	0	0	0	0	0	0	0	0	0	0	0	0	0	0	0	0	0	0	0	0	0	0	0	0	0	0	0	0	0	0	0	0	0	0	0	0	0	0	0	0	0	0	0	0	0
superkingdom=Viruses;dsDNA viruses, no RNA stage;order=Caudovirales;family=Podoviridae;unclassified Podoviridae;species=Salinivibrio phage CW02;taxId=1161935	0	0	0	0	0	0	0	0	0	0	0	0	0	0	0	0	0	0	0	0	0	0	0	0	0	0	0	0	0	0	0	0	0	0	0	0	0	0	0	0	0	0	0	0	0	0	0	0	0
superkingdom=Viruses;dsDNA viruses, no RNA stage;order=Caudovirales;family=Podoviridae;unclassified Podoviridae;species=Vibrio phage ICP2_2013_A_Haiti;taxId=1529058	0	0	0	0	0	0	0	0	0	0	0	0	0	0	0	0	0	0	0	0	0	0	0	0	0	0	0	0	0	0	0	0	0	0	0	0	0	0	0	0	0	0	0	0	0	0	0	0	0
superkingdom=Viruses;dsDNA viruses, no RNA stage;order=Caudovirales;family=Podoviridae;unclassified Podoviridae;species=Vibrio phage VPMS1;taxId=1233488	0	0	0	0	0	0	0	0	0	0	0	0	0	0	0	0	0	0	0	0	48	0	0	0	0	32	0	0	0	0	214	0	0	0	0	0	0	0	0	0	0	0	0	0	0	0	0	0	0
superkingdom=Viruses;dsDNA viruses, no RNA stage;order=Caudovirales;family=Podoviridae;unclassified Podoviridae;species=Vibrio phage phi 1;taxId=1589297	0	0	0	0	0	0	0	0	0	0	0	0	0	0	0	0	0	0	0	0	0	0	0	0	0	0	0	0	0	0	209	0	0	0	0	0	0	0	0	0	0	0	0	0	0	0	0	0	0
superkingdom=Viruses;dsDNA viruses, no RNA stage;order=Caudovirales;family=Siphoviridae;genus=Barnyardvirus;species=Mycobacterium phage Barnyard;taxId=205880	0	0	0	0	0	0	0	0	0	0	0	0	0	0	0	0	0	0	0	0	0	0	0	0	0	0	0	0	0	0	0	0	0	0	0	0	0	0	0	0	0	0	0	0	0	0	0	0	0
superkingdom=Viruses;dsDNA viruses, no RNA stage;order=Caudovirales;family=Siphoviridae;genus=Barnyardvirus;species=Mycobacterium phage Patience;Mycobacterium phage Madruga;taxId=1675552	0	0	0	0	0	0	0	0	0	0	0	0	0	0	0	0	0	0	0	0	0	0	0	0	0	0	0	0	0	0	0	0	0	0	0	0	0	0	0	0	0	0	0	0	0	0	0	0	0
superkingdom=Viruses;dsDNA viruses, no RNA stage;order=Caudovirales;family=Siphoviridae;genus=Barnyardvirus;species=Mycobacterium phage Patience;taxId=1074308	0	0	0	0	0	0	0	0	0	0	0	0	0	0	0	0	0	0	0	0	0	0	0	0	0	0	0	0	0	0	0	0	0	0	0	0	0	0	0	0	0	0	0	0	0	0	0	0	0
superkingdom=Viruses;dsDNA viruses, no RNA stage;order=Caudovirales;family=Siphoviridae;genus=Cba181virus;species=Cellulophaga virus Cba181;Cellulophaga phage phi18:1;taxId=1327982	0	0	0	0	0	0	0	0	0	0	0	0	0	0	0	0	0	0	0	0	0	0	0	0	0	0	0	0	0	0	0	0	0	0	0	0	0	0	0	0	0	0	0	0	0	0	0	0	0
superkingdom=Viruses;dsDNA viruses, no RNA stage;order=Caudovirales;family=Siphoviridae;genus=Cbastvirus;species=Cellulophaga virus ST;Cellulophaga phage phiST;Cellulophaga phage phi13:1;taxId=1327992	0	0	0	0	0	0	0	0	0	0	0	0	0	0	0	0	0	0	0	0	0	0	0	0	0	0	0	0	0	0	0	0	0	0	0	0	0	0	0	0	0	0	0	0	0	0	0	0	0
superkingdom=Viruses;dsDNA viruses, no RNA stage;order=Caudovirales;family=Siphoviridae;genus=Liefievirus;species=Mycobacterium phage Halo;taxId=373407	0	0	0	0	0	0	0	0	0	0	0	0	0	0	0	0	0	0	0	0	0	0	0	0	0	0	0	0	0	0	0	0	0	0	0	0	0	0	0	0	0	0	0	0	0	0	0	0	0
superkingdom=Viruses;dsDNA viruses, no RNA stage;order=Caudovirales;family=Siphoviridae;genus=P70virus;species=Listeria virus P70;Listeria phage P70;taxId=1225800	0	0	0	0	0	0	0	0	0	0	0	0	0	0	0	0	0	0	0	0	0	0	0	0	0	0	0	0	0	0	70	0	0	0	0	0	0	0	0	0	0	0	0	0	0	0	0	0	0
superkingdom=Viruses;dsDNA viruses, no RNA stage;order=Caudovirales;family=Siphoviridae;genus=Sextaecvirus;species=Staphylococcus virus SEP9;Staphylococcus phage vB_SepS_SEP9;taxId=1434319	0	0	0	0	0	0	0	0	0	0	0	0	0	0	0	0	0	0	0	0	0	0	0	0	0	0	0	0	0	0	163	0	0	0	0	0	0	0	0	0	0	0	0	0	0	0	0	0	0
superkingdom=Viruses;dsDNA viruses, no RNA stage;order=Caudovirales;family=Siphoviridae;genus=Sextaecvirus;species=Staphylococcus virus Sextaec;Staphylococcus phage 6ec;taxId=1500386	0	0	0	0	0	0	0	0	0	0	0	0	0	0	0	0	0	0	0	0	0	0	0	0	0	0	0	0	0	0	0	0	0	0	0	0	0	0	0	0	0	0	0	0	0	0	0	0	0
superkingdom=Viruses;dsDNA viruses, no RNA stage;order=Caudovirales;family=Siphoviridae;genus=Spbetavirus;species=Bacillus virus SPbeta;taxId=66797	0	0	0	0	0	0	0	0	0	0	0	0	0	0	0	0	0	0	0	0	0	0	0	0	0	0	0	0	0	0	4210	0	0	0	0	0	0	0	0	0	0	0	0	0	0	0	0	0	0
superkingdom=Viruses;dsDNA viruses, no RNA stage;order=Caudovirales;family=Siphoviridae;genus=T5virus;species=Escherichia virus EPS7;taxId=491003	0	0	0	0	0	0	0	0	0	0	0	0	0	0	0	0	0	0	0	0	0	0	0	0	0	0	0	0	0	0	0	0	0	0	0	0	0	0	0	0	0	0	0	0	0	0	0	0	0
superkingdom=Viruses;dsDNA viruses, no RNA stage;order=Caudovirales;family=Siphoviridae;genus=T5virus;species=Salmonella virus Shivani;Salmonella phage Shivani;taxId=1572715	0	0	0	0	0	0	0	0	0	0	0	0	0	0	0	0	0	0	0	0	0	0	0	0	0	0	0	0	0	0	0	0	0	0	0	0	0	0	0	0	0	0	0	0	0	0	0	0	0
superkingdom=Viruses;dsDNA viruses, no RNA stage;order=Caudovirales;family=Siphoviridae;genus=T5virus;unclassified T5likevirus;species=Vibrio phage phi 3;taxId=1589298	0	0	0	0	0	0	0	0	0	0	0	0	0	0	0	0	0	0	0	0	0	0	0	0	0	0	0	0	0	0	0	0	0	0	0	0	0	0	0	0	0	0	0	0	0	0	0	0	0
superkingdom=Viruses;dsDNA viruses, no RNA stage;order=Caudovirales;family=Siphoviridae;genus=Xp10virus;species=Xanthomonas phage OP1;taxId=329254	0	0	0	0	0	0	0	0	0	0	0	0	0	0	0	0	0	0	0	0	0	0	0	0	0	0	0	0	0	0	0	0	0	0	0	0	0	0	0	0	0	0	0	0	0	0	0	0	0
superkingdom=Viruses;dsDNA viruses, no RNA stage;order=Caudovirales;family=Siphoviridae;genus=Yuavirus;species=Phage phiJL001;taxId=279383	0	0	0	0	0	0	0	0	0	0	0	0	0	0	0	0	0	0	0	0	0	0	0	0	0	0	0	0	0	0	0	0	0	0	0	0	0	0	0	0	0	0	0	0	0	0	0	0	0
superkingdom=Viruses;dsDNA viruses, no RNA stage;order=Caudovirales;family=Siphoviridae;genus=Yuavirus;unclassified Yuavirus;species=Pseudomonas phage LKO4;taxId=1308899	0	0	0	0	0	0	0	0	0	0	0	0	0	0	0	0	0	0	0	0	0	0	0	0	0	0	0	0	0	0	0	0	0	0	0	0	0	0	0	0	0	0	0	0	0	0	0	0	0
superkingdom=Viruses;dsDNA viruses, no RNA stage;order=Caudovirales;family=Siphoviridae;unclassified Siphoviridae;species=Achromobacter phage 83-24;taxId=1589747	0	0	0	0	0	0	0	0	0	0	0	0	0	0	0	0	0	0	0	0	0	0	0	0	0	0	0	0	0	0	0	0	0	0	0	0	0	0	0	0	0	0	0	0	0	0	0	0	0
superkingdom=Viruses;dsDNA viruses, no RNA stage;order=Caudovirales;family=Siphoviridae;unclassified Siphoviridae;species=Achromobacter phage JWX;taxId=1589746	0	0	0	0	0	0	0	0	0	0	0	0	0	0	0	0	0	0	0	0	0	0	0	0	0	0	0	0	0	0	0	0	0	0	0	0	0	0	0	0	0	0	0	0	0	0	0	0	0
superkingdom=Viruses;dsDNA viruses, no RNA stage;order=Caudovirales;family=Siphoviridae;unclassified Siphoviridae;species=Acinetobacter phage vB_AbaS_TRS1;taxId=1852629	0	0	0	0	0	0	0	0	0	0	0	0	0	0	0	0	0	0	0	0	0	0	0	0	0	0	0	0	0	0	0	0	0	0	0	0	0	0	0	0	0	0	0	0	0	0	0	0	0
superkingdom=Viruses;dsDNA viruses, no RNA stage;order=Caudovirales;family=Siphoviridae;unclassified Siphoviridae;species=Bacillus phage vB_BanS-Tsamsa;taxId=1308863	0	0	0	0	0	0	0	0	0	0	0	0	0	0	0	0	0	0	0	0	0	0	0	0	0	0	0	0	0	0	0	0	0	0	0	0	0	0	0	0	0	0	0	0	0	0	0	0	0
superkingdom=Viruses;dsDNA viruses, no RNA stage;order=Caudovirales;family=Siphoviridae;unclassified Siphoviridae;species=Cellulophaga phage phi10:1;taxId=1327981	0	0	0	0	0	0	0	0	0	0	0	0	0	0	0	0	0	0	0	0	0	0	0	0	0	0	0	0	0	0	0	0	0	0	0	0	0	0	0	0	0	0	0	0	0	0	0	0	0
superkingdom=Viruses;dsDNA viruses, no RNA stage;order=Caudovirales;family=Siphoviridae;unclassified Siphoviridae;species=Clostridium phage phiCT453B;taxId=1567013	0	0	0	0	0	0	0	0	0	0	0	0	0	0	0	0	0	0	0	0	0	0	0	0	0	0	0	0	0	0	0	0	0	0	0	0	0	0	0	0	0	0	0	0	0	0	0	0	0
superkingdom=Viruses;dsDNA viruses, no RNA stage;order=Caudovirales;family=Siphoviridae;unclassified Siphoviridae;species=EBPR siphovirus 1;taxId=1048520	0	0	0	0	0	0	0	0	0	0	0	0	0	0	0	0	0	0	0	0	0	0	0	0	0	0	0	0	0	0	296	0	0	0	0	0	0	0	0	0	0	0	0	0	0	0	0	0	0
superkingdom=Viruses;dsDNA viruses, no RNA stage;order=Caudovirales;family=Siphoviridae;unclassified Siphoviridae;species=Enterococcus phage AUEF3;taxId=1476978	0	0	0	0	0	0	0	0	0	0	0	0	0	0	0	0	0	0	0	0	0	0	0	0	0	0	0	0	0	0	26	0	0	0	0	0	0	0	0	0	0	0	0	0	0	0	0	0	0
superkingdom=Viruses;dsDNA viruses, no RNA stage;order=Caudovirales;family=Siphoviridae;unclassified Siphoviridae;species=Geobacillus phage GBK2;taxId=1458842	0	0	0	0	0	0	0	0	0	0	0	0	0	0	0	0	0	0	0	0	0	0	0	0	0	0	0	0	0	0	0	0	0	0	0	0	0	0	0	0	0	0	0	0	0	0	0	0	0
superkingdom=Viruses;dsDNA viruses, no RNA stage;order=Caudovirales;family=Siphoviridae;unclassified Siphoviridae;species=Geobacillus virus E3;taxId=1572712	0	0	0	0	0	0	0	0	0	0	0	0	0	0	0	0	0	0	0	0	0	0	0	0	0	0	0	0	0	0	0	0	0	0	0	0	0	0	0	0	0	0	0	0	0	0	0	0	0
superkingdom=Viruses;dsDNA viruses, no RNA stage;order=Caudovirales;family=Siphoviridae;unclassified Siphoviridae;species=Lactococcus phage 1706;taxId=475178	0	0	0	0	0	0	0	0	0	0	0	0	0	0	0	0	0	0	0	0	0	0	0	0	0	0	0	0	0	0	32	0	0	0	0	0	0	0	0	0	0	0	0	0	0	0	0	0	0
superkingdom=Viruses;dsDNA viruses, no RNA stage;order=Caudovirales;family=Siphoviridae;unclassified Siphoviridae;species=Lactococcus phage P092;taxId=1476887	0	0	0	0	0	0	0	0	0	0	0	0	0	0	0	0	0	0	0	0	0	0	0	0	0	0	0	0	0	0	48	0	0	0	0	0	0	0	0	0	0	0	0	0	0	0	0	0	0
superkingdom=Viruses;dsDNA viruses, no RNA stage;order=Caudovirales;family=Siphoviridae;unclassified Siphoviridae;species=Lactococcus phage P118;taxId=1476888	0	0	0	0	0	0	0	0	0	0	0	0	0	0	0	0	0	0	0	0	0	0	0	0	0	0	0	0	0	0	46	0	0	0	0	0	0	0	0	0	0	0	0	0	0	0	0	0	0
superkingdom=Viruses;dsDNA viruses, no RNA stage;order=Caudovirales;family=Siphoviridae;unclassified Siphoviridae;species=Lactococcus phage WRP3;taxId=1560313	0	0	0	0	0	0	0	0	0	0	0	0	0	0	0	0	0	0	0	0	0	0	0	0	0	0	0	0	0	0	0	0	0	0	0	0	0	0	0	0	0	0	0	0	0	0	0	0	0
superkingdom=Viruses;dsDNA viruses, no RNA stage;order=Caudovirales;family=Siphoviridae;unclassified Siphoviridae;species=Moraxella phage Mcat13;taxId=1647528	0	0	0	0	0	0	0	0	0	0	0	0	0	0	0	0	0	0	0	0	0	0	0	0	0	0	0	0	0	0	0	0	0	0	0	0	0	0	0	0	0	0	0	0	0	0	0	0	0
superkingdom=Viruses;dsDNA viruses, no RNA stage;order=Caudovirales;family=Siphoviridae;unclassified Siphoviridae;species=Moraxella phage Mcat25;taxId=1647541	0	0	0	0	0	0	0	0	0	0	0	0	0	0	0	0	0	0	0	0	0	0	0	0	0	0	0	0	0	0	30	0	0	0	0	0	0	0	0	0	0	0	0	0	0	0	0	0	0
superkingdom=Viruses;dsDNA viruses, no RNA stage;order=Caudovirales;family=Siphoviridae;unclassified Siphoviridae;species=Moraxella phage Mcat7;taxId=1647553	0	0	0	0	0	0	0	0	0	0	0	0	0	0	0	0	0	0	0	0	0	0	0	0	0	0	0	0	0	0	0	0	0	0	0	0	0	0	0	0	0	0	0	0	0	0	0	0	0
superkingdom=Viruses;dsDNA viruses, no RNA stage;order=Caudovirales;family=Siphoviridae;unclassified Siphoviridae;species=Moraxella phage Mcat8;taxId=1647554	0	0	0	0	0	0	0	0	0	0	0	0	0	0	0	0	0	0	0	0	0	0	0	0	0	0	0	0	0	0	0	0	0	0	0	0	0	0	0	0	0	0	0	0	0	0	0	0	0
superkingdom=Viruses;dsDNA viruses, no RNA stage;order=Caudovirales;family=Siphoviridae;unclassified Siphoviridae;species=Mycobacterium phage Carcharodon;Mycobacterium phage Pipsqueaks;taxId=1821540	0	0	0	0	0	0	0	0	0	0	0	0	0	0	0	0	0	0	0	0	0	0	0	0	0	0	0	0	0	0	0	0	0	0	0	0	0	0	0	0	0	0	0	0	0	0	0	0	0
superkingdom=Viruses;dsDNA viruses, no RNA stage;order=Caudovirales;family=Siphoviridae;unclassified Siphoviridae;species=Mycobacterium phage Giles;Mycobacterium phage Evanesce;taxId=1718174	0	0	0	0	0	0	0	0	0	0	0	0	0	0	0	0	0	0	0	0	0	0	0	0	0	0	0	0	0	0	0	0	0	0	0	0	0	0	0	0	0	0	0	0	0	0	0	0	0
superkingdom=Viruses;dsDNA viruses, no RNA stage;order=Caudovirales;family=Siphoviridae;unclassified Siphoviridae;species=Mycobacterium phage Jolie2;taxId=1458831	0	0	0	0	0	0	0	0	0	0	0	0	0	0	0	0	0	0	0	0	0	0	0	0	0	0	0	0	0	0	0	0	0	0	0	0	0	0	0	0	0	0	0	0	0	0	0	0	0
superkingdom=Viruses;dsDNA viruses, no RNA stage;order=Caudovirales;family=Siphoviridae;unclassified Siphoviridae;species=Mycobacterium phage Oaker;taxId=1445727	0	0	0	0	0	0	0	0	0	0	0	0	0	0	0	0	0	0	0	0	0	0	0	0	0	0	0	0	0	0	0	0	0	0	0	0	0	0	0	0	0	0	0	0	0	0	0	0	0
superkingdom=Viruses;dsDNA viruses, no RNA stage;order=Caudovirales;family=Siphoviridae;unclassified Siphoviridae;species=Mycobacterium phage Pomar16;taxId=1897543	0	0	0	0	0	0	0	0	0	0	0	0	0	0	0	0	0	0	0	0	0	0	0	0	0	0	0	0	0	0	32	0	0	0	0	0	0	0	0	0	0	0	0	0	0	0	0	0	0
superkingdom=Viruses;dsDNA viruses, no RNA stage;order=Caudovirales;family=Siphoviridae;unclassified Siphoviridae;species=Mycobacterium phage Sneeze;taxId=1873887	0	0	0	0	0	0	0	0	0	0	0	0	0	0	0	0	0	0	0	0	0	0	0	0	0	0	0	0	0	0	0	0	0	0	0	0	0	0	0	0	0	0	0	0	0	0	0	0	0
superkingdom=Viruses;dsDNA viruses, no RNA stage;order=Caudovirales;family=Siphoviridae;unclassified Siphoviridae;species=Pseudoalteromonas phage TW1;taxId=1366055	0	0	0	0	0	0	0	0	0	0	0	0	0	0	0	0	0	0	0	0	0	0	0	0	0	0	0	0	0	0	0	0	0	0	0	0	0	0	0	0	0	0	0	0	0	0	0	0	0
superkingdom=Viruses;dsDNA viruses, no RNA stage;order=Caudovirales;family=Siphoviridae;unclassified Siphoviridae;species=Pseudomonas phage AAT-1;taxId=1775248	0	0	0	0	0	0	0	0	0	0	0	0	0	0	0	0	0	0	0	0	0	0	0	0	0	0	0	0	0	0	0	0	0	0	0	0	0	0	0	0	0	0	0	0	0	0	0	0	0
superkingdom=Viruses;dsDNA viruses, no RNA stage;order=Caudovirales;family=Siphoviridae;unclassified Siphoviridae;species=Pseudomonas phage MP1412;taxId=1204517	0	0	0	0	0	0	0	0	0	0	0	0	0	0	0	0	0	0	0	0	0	0	0	0	0	0	0	0	0	0	0	0	0	0	0	0	0	0	0	0	0	0	0	0	0	0	0	0	0
superkingdom=Viruses;dsDNA viruses, no RNA stage;order=Caudovirales;family=Siphoviridae;unclassified Siphoviridae;species=Pseudomonas phage NP1;taxId=1844477	0	0	0	0	0	0	0	0	0	0	0	0	0	0	0	0	0	0	0	0	0	0	0	0	0	0	0	0	0	0	0	0	0	0	0	0	0	0	0	0	0	0	0	0	0	0	0	0	0
superkingdom=Viruses;dsDNA viruses, no RNA stage;order=Caudovirales;family=Siphoviridae;unclassified Siphoviridae;species=Pseudomonas phage PaMx25;taxId=1175654	0	0	0	0	0	0	0	0	0	0	0	0	0	0	0	0	0	0	0	0	0	0	0	0	0	0	0	0	0	0	0	0	0	0	0	0	0	0	0	0	0	0	0	0	0	0	0	0	0
superkingdom=Viruses;dsDNA viruses, no RNA stage;order=Caudovirales;family=Siphoviridae;unclassified Siphoviridae;species=Pseudomonas phage PaMx28;taxId=1175659	0	0	0	0	0	0	0	0	0	0	0	0	0	0	0	0	0	0	0	0	0	0	0	0	0	0	0	0	0	0	0	0	0	0	0	0	0	0	0	0	0	0	0	0	0	0	0	0	0
superkingdom=Viruses;dsDNA viruses, no RNA stage;order=Caudovirales;family=Siphoviridae;unclassified Siphoviridae;species=Pseudomonas phage PaMx74;taxId=1175663	0	0	0	0	0	0	0	0	0	0	0	0	0	0	0	0	0	0	0	0	0	0	0	0	0	0	0	0	0	0	0	0	0	0	0	0	0	0	0	0	0	0	0	0	0	0	0	0	0
superkingdom=Viruses;dsDNA viruses, no RNA stage;order=Caudovirales;family=Siphoviridae;unclassified Siphoviridae;species=Pseudomonas phage SM1;taxId=1772332	0	0	0	0	0	0	0	0	0	0	0	0	0	0	0	0	0	0	0	0	0	0	0	0	0	0	0	0	0	0	22	0	0	0	0	0	0	0	0	0	0	0	0	0	0	0	0	0	0
superkingdom=Viruses;dsDNA viruses, no RNA stage;order=Caudovirales;family=Siphoviridae;unclassified Siphoviridae;species=Pseudomonas phage vB_PaeS_PAO1_Ab18;taxId=1548905	0	0	0	0	0	0	0	0	0	0	0	0	0	0	0	0	0	0	0	0	0	0	0	0	0	0	0	0	0	0	0	0	0	0	0	0	0	0	0	0	0	0	0	0	0	0	0	0	0
superkingdom=Viruses;dsDNA viruses, no RNA stage;order=Caudovirales;family=Siphoviridae;unclassified Siphoviridae;species=Salmonella phage LSPA1;taxId=1540823	0	0	0	0	0	0	0	0	0	0	0	0	0	0	0	0	0	0	0	0	0	0	0	0	0	0	0	0	0	0	0	0	0	0	0	0	0	0	0	0	0	0	0	0	0	0	0	0	0
superkingdom=Viruses;dsDNA viruses, no RNA stage;order=Caudovirales;family=Siphoviridae;unclassified Siphoviridae;species=Serratia phage Eta;taxId=1282995	0	0	0	0	0	0	0	0	0	0	0	0	0	0	0	0	0	0	0	0	0	0	0	0	0	0	0	0	0	0	0	0	0	0	0	0	0	0	0	0	0	0	0	0	0	0	0	0	0
superkingdom=Viruses;dsDNA viruses, no RNA stage;order=Caudovirales;family=Siphoviridae;unclassified Siphoviridae;species=Staphylococcus phage pSco-10;taxId=1837829	0	0	0	0	0	0	0	0	0	0	0	0	0	0	0	0	0	0	0	0	0	0	0	0	0	0	0	0	0	0	0	0	0	0	0	0	0	0	0	0	0	0	0	0	0	0	0	0	0
superkingdom=Viruses;dsDNA viruses, no RNA stage;order=Caudovirales;family=Siphoviridae;unclassified Siphoviridae;species=Streptococcus phage Dp-1;taxId=59241	0	0	0	0	0	0	0	0	0	0	0	0	0	0	0	0	0	0	0	0	0	0	0	0	0	0	0	0	0	0	66	0	0	0	0	0	0	0	0	0	0	0	0	0	0	0	0	0	0
superkingdom=Viruses;dsDNA viruses, no RNA stage;order=Caudovirales;family=Siphoviridae;unclassified Siphoviridae;species=Streptococcus phage LYGO9;taxId=1225805	0	0	0	0	0	0	0	0	0	0	0	0	0	0	0	0	0	0	0	0	0	0	0	0	0	0	0	0	0	0	318	0	0	0	0	0	0	0	0	0	0	0	0	0	0	0	0	0	0
superkingdom=Viruses;dsDNA viruses, no RNA stage;order=Caudovirales;family=Siphoviridae;unclassified Siphoviridae;species=Streptococcus phage SM1;taxId=157924	0	0	0	0	0	0	0	0	0	0	0	0	0	0	0	0	0	0	0	0	0	0	0	0	0	0	0	0	0	0	0	0	0	0	0	0	0	0	0	0	0	0	0	0	0	0	0	0	0
superkingdom=Viruses;dsDNA viruses, no RNA stage;order=Caudovirales;family=Siphoviridae;unclassified Siphoviridae;species=Streptococcus phage phiNJ2;taxId=1239381	0	0	0	0	0	0	0	0	0	0	0	0	0	0	0	0	0	0	0	0	0	0	0	0	0	0	0	0	0	0	36	0	0	0	0	0	0	0	0	0	0	0	0	0	0	0	0	0	0
superkingdom=Viruses;dsDNA viruses, no RNA stage;order=Caudovirales;family=Siphoviridae;unclassified Siphoviridae;species=Synechococcus phage S-CBS4;taxId=756275	0	0	0	0	0	0	0	0	0	0	0	0	0	0	0	0	0	0	0	0	0	0	0	0	0	0	0	0	0	0	0	0	0	0	0	0	0	0	0	0	0	0	0	0	0	0	0	0	0
superkingdom=Viruses;dsDNA viruses, no RNA stage;order=Caudovirales;family=Siphoviridae;unclassified Siphoviridae;species=Vibrio phage VpKK5;taxId=1538804	0	0	0	0	0	0	0	0	0	0	0	0	0	0	0	0	0	0	0	0	0	0	0	0	0	0	0	0	0	0	0	0	0	0	0	0	0	0	0	0	0	0	0	0	0	0	0	0	0
superkingdom=Viruses;dsDNA viruses, no RNA stage;order=Caudovirales;family=Siphoviridae;unclassified Siphoviridae;species=Vibrio phage pYD21-A;taxId=754049	0	0	0	0	0	0	0	0	0	0	0	0	0	0	0	0	0	0	0	0	0	0	0	0	0	0	0	0	0	0	0	0	0	0	0	0	0	0	0	0	0	0	0	0	0	0	0	0	0
superkingdom=Viruses;dsDNA viruses, no RNA stage;order=Caudovirales;unclassified Caudovirales;species=Celeribacter phage P12053L;taxId=1197951	0	0	0	0	0	0	0	0	0	0	0	0	0	0	0	0	0	0	0	0	0	0	0	0	0	0	0	0	0	0	0	0	0	0	0	0	0	0	0	0	0	0	0	0	0	0	0	0	0
superkingdom=Viruses;dsDNA viruses, no RNA stage;order=Caudovirales;unclassified Caudovirales;species=Klebsiella phage vB_KpnP_KpV48;taxId=1912319	0	0	0	0	0	0	0	0	0	0	0	0	0	0	0	0	0	0	0	0	0	0	0	0	0	0	0	0	0	0	0	0	0	0	0	0	0	0	0	0	0	0	0	0	0	0	0	0	0
superkingdom=Viruses;dsDNA viruses, no RNA stage;order=Caudovirales;unclassified Caudovirales;species=Nitrincola phage 1M3-16;taxId=1472912	0	0	0	0	0	0	0	0	0	0	0	0	0	0	0	0	0	0	0	0	0	0	0	0	0	0	0	0	0	0	0	0	0	0	0	0	0	0	0	0	0	0	0	0	0	0	0	0	0
superkingdom=Viruses;dsDNA viruses, no RNA stage;order=Caudovirales;unclassified Caudovirales;species=Pseudomonas phage 17A;taxId=1729936	0	0	0	0	0	0	0	0	0	0	0	0	0	0	0	0	0	0	0	0	0	0	0	0	0	0	0	0	0	0	30	0	0	0	0	0	0	0	0	0	0	0	0	0	0	0	0	0	0
superkingdom=Viruses;dsDNA viruses, no RNA stage;order=Caudovirales;unclassified Caudovirales;species=Salmonella phage BP63;taxId=1543205	0	0	0	0	0	0	0	0	0	0	0	0	0	0	0	0	0	0	0	0	0	0	0	0	0	0	0	0	0	0	0	0	0	0	0	0	0	0	0	0	0	0	0	0	0	0	0	0	0
superkingdom=Viruses;dsDNA viruses, no RNA stage;order=Caudovirales;unclassified Caudovirales;species=Xanthomonas phage Xp15;taxId=322855	0	0	0	0	0	0	0	0	0	0	0	0	0	0	0	0	0	0	0	0	0	0	0	0	0	0	0	0	0	0	0	0	0	0	0	0	0	0	0	0	0	0	0	0	0	0	0	0	0
superkingdom=Viruses;dsDNA viruses, no RNA stage;order=Herpesvirales;family=Herpesviridae;subfamily=Alphaherpesvirinae;genus=Varicellovirus;species=Bovine alphaherpesvirus 5;taxId=35244	0	0	0	0	0	0	0	0	0	0	0	0	0	0	0	0	0	0	0	0	0	0	0	0	0	0	0	0	0	0	0	0	0	0	0	0	0	0	0	0	0	0	0	0	0	0	0	0	0
superkingdom=Viruses;dsDNA viruses, no RNA stage;order=Herpesvirales;family=Herpesviridae;subfamily=Gammaherpesvirinae;genus=Macavirus;species=Alcelaphine gammaherpesvirus 2;taxId=138184	0	0	0	0	0	0	0	0	0	0	0	0	0	0	0	0	0	0	0	0	0	0	0	0	0	0	0	0	0	0	0	0	0	0	0	0	0	0	0	0	0	0	0	0	0	0	0	0	0
superkingdom=Viruses;dsDNA viruses, no RNA stage;order=Herpesvirales;family=Herpesviridae;subfamily=Gammaherpesvirinae;genus=Rhadinovirus;species=Ateline gammaherpesvirus 3;taxId=85618	0	0	0	0	0	0	0	0	0	0	0	0	0	0	0	0	0	0	0	0	0	0	0	0	0	0	0	0	0	0	0	0	0	0	0	0	0	0	0	0	0	0	0	0	0	0	0	0	0
superkingdom=Viruses;dsDNA viruses, no RNA stage;order=Herpesvirales;family=Herpesviridae;subfamily=Gammaherpesvirinae;genus=Rhadinovirus;species=Human gammaherpesvirus 8;taxId=37296	0	0	0	0	0	0	0	0	0	0	0	0	0	0	0	0	0	0	0	0	0	0	0	0	0	0	0	0	0	0	0	0	0	0	0	0	0	0	0	0	0	0	0	0	0	0	0	0	0
superkingdom=Viruses;dsDNA viruses, no RNA stage;unclassified dsDNA phages;species=Pseudomonas phage O4;taxId=1784982	0	0	0	0	0	0	0	0	0	0	0	0	0	0	0	0	0	0	0	0	0	0	0	0	0	0	0	0	0	0	0	0	0	0	0	0	0	0	0	0	0	0	0	0	0	0	0	0	0
superkingdom=Viruses;dsDNA viruses, no RNA stage;unclassified dsDNA phages;species=Pseudomonas phage PA11;taxId=347327	0	0	0	0	0	0	0	0	0	0	0	0	0	0	0	0	0	0	0	0	0	0	0	0	0	0	0	0	0	0	0	0	0	0	0	0	0	0	0	0	0	0	0	0	0	0	0	0	0
superkingdom=Viruses;dsDNA viruses, no RNA stage;unclassified dsDNA phages;species=Vibrio phage PWH3a-P1;taxId=754058	0	0	0	0	0	0	0	0	0	0	0	0	0	0	0	0	0	0	0	0	0	0	0	0	0	0	0	0	0	0	0	0	0	0	0	0	0	0	0	0	0	0	0	0	0	0	0	0	0
superkingdom=Viruses;dsDNA viruses, no RNA stage;unclassified dsDNA phages;species=Vibrio phage qdvp001;taxId=1003177	0	0	0	0	0	0	0	0	0	0	0	0	0	0	0	0	0	0	0	0	0	0	0	0	0	0	0	0	0	0	0	0	0	0	0	0	0	0	0	0	0	0	0	0	0	0	0	0	0
superkingdom=Viruses;dsRNA viruses;family=Birnaviridae;unclassified Birnaviridae;species=Espirito Santo virus;taxId=1127767	0	0	0	0	0	0	0	0	0	0	0	0	0	0	0	0	0	0	0	0	0	0	0	0	0	0	0	0	0	0	0	0	0	0	0	0	0	0	0	0	0	0	0	0	0	0	0	0	0
superkingdom=Viruses;dsRNA viruses;family=Cystoviridae;genus=Cystovirus;species=Pseudomonas phage phi6;taxId=10879	0	0	0	0	0	0	0	0	0	0	0	0	0	0	0	0	0	0	0	0	0	0	0	0	0	0	0	0	0	0	0	0	0	0	0	0	0	0	0	0	0	0	0	0	0	0	0	0	0
superkingdom=Viruses;dsRNA viruses;family=Cystoviridae;unclassified Cystoviridae;species=Pseudomonas phage phi12;taxId=161736	0	0	0	0	0	0	0	0	0	0	0	0	0	0	0	0	0	0	0	0	66	0	0	0	0	0	0	0	0	0	359	0	0	0	0	0	0	0	0	0	0	0	0	0	0	0	0	18	0
superkingdom=Viruses;dsRNA viruses;family=Cystoviridae;unclassified Cystoviridae;species=Pseudomonas phage phi13;taxId=134554	0	0	0	0	0	0	0	0	0	0	0	0	0	0	0	0	0	0	0	0	0	0	0	0	0	0	0	0	0	0	146	0	0	0	0	0	0	0	0	0	0	0	0	0	0	0	0	0	0
superkingdom=Viruses;dsRNA viruses;family=Cystoviridae;unclassified Cystoviridae;species=Pseudomonas phage phi2954;taxId=593131	0	0	0	0	0	0	0	0	0	0	0	0	0	0	0	0	0	0	0	0	44	108	74	62	100	142	0	0	0	0	2239	0	0	0	0	0	0	0	0	0	0	0	0	0	0	0	0	0	0
superkingdom=Viruses;dsRNA viruses;family=Cystoviridae;unclassified Cystoviridae;species=Pseudomonas phage phi8;taxId=120086	0	0	0	0	0	0	0	0	0	0	0	0	0	0	0	0	0	0	0	0	0	0	0	0	0	0	0	0	0	0	0	0	0	0	0	0	0	0	0	0	0	0	0	0	0	0	0	0	0
superkingdom=Viruses;dsRNA viruses;family=Cystoviridae;unclassified Cystoviridae;species=Pseudomonas phage phiNN;taxId=1603039	0	0	0	0	0	0	0	0	0	0	0	0	0	0	0	0	0	0	0	0	0	0	0	0	0	0	0	0	0	0	0	0	0	0	0	0	0	0	0	0	0	0	0	0	0	0	0	0	0
superkingdom=Viruses;dsRNA viruses;family=Endornaviridae;genus=Endornavirus;species=Basella alba endornavirus;taxId=1384490	0	0	0	0	0	0	0	0	0	0	0	0	0	0	0	0	0	0	0	0	0	0	0	0	0	0	0	0	0	0	0	0	0	0	0	0	0	0	0	0	0	0	0	0	0	0	0	0	0
superkingdom=Viruses;dsRNA viruses;family=Endornaviridae;genus=Endornavirus;species=Oryza sativa endornavirus;taxId=362693	0	0	0	0	0	0	0	0	0	0	0	0	0	0	0	0	0	0	0	0	0	0	0	0	0	0	0	0	0	0	0	0	0	0	0	0	0	0	0	0	0	0	0	0	0	0	0	0	0
superkingdom=Viruses;dsRNA viruses;family=Endornaviridae;genus=Endornavirus;species=Phaseolus vulgaris endornavirus;Phaseolus vulgaris endornavirus 1;taxId=1188792	0	0	0	0	0	0	0	0	0	0	0	0	0	0	0	0	0	0	0	0	0	0	0	0	0	0	0	0	0	0	20	0	0	0	0	0	0	0	0	0	0	0	0	0	0	0	0	0	0
superkingdom=Viruses;dsRNA viruses;family=Endornaviridae;genus=Endornavirus;unclassified Endornavirus;species=Cucumis melo endornavirus;taxId=1776177	0	0	0	0	0	0	0	0	0	0	0	0	0	0	0	0	0	0	0	0	0	0	0	0	0	0	0	0	0	0	0	0	0	0	0	0	0	0	0	0	0	0	0	0	0	0	0	0	0
superkingdom=Viruses;dsRNA viruses;family=Endornaviridae;genus=Endornavirus;unclassified Endornavirus;species=Persea americana endornavirus;taxId=1131702	0	0	0	0	0	0	0	0	0	0	0	0	0	0	0	0	0	0	0	0	0	0	0	0	0	0	0	0	0	0	0	0	0	0	0	0	0	0	0	0	0	0	0	0	0	0	0	0	0
superkingdom=Viruses;dsRNA viruses;family=Endornaviridae;genus=Endornavirus;unclassified Endornavirus;species=Rhizoctonia cerealis endornavirus 1;taxId=1408133	0	0	0	0	0	0	0	0	0	0	0	0	0	0	0	0	0	0	0	0	0	0	0	0	0	0	0	0	0	0	0	0	0	0	0	0	0	0	0	0	0	0	0	0	0	0	0	0	0
superkingdom=Viruses;dsRNA viruses;family=Endornaviridae;unclassified Endornaviridae;species=Agaricus bisporus endornavirus 1;taxId=1945738	0	0	0	0	0	0	0	0	0	0	0	0	0	0	0	0	0	0	0	0	0	0	0	0	0	0	0	0	0	0	0	0	0	0	0	0	0	0	0	0	0	0	0	0	0	0	0	0	0
superkingdom=Viruses;dsRNA viruses;family=Partitiviridae;genus=Alphapartitivirus;species=Carrot cryptic virus;taxId=589918	0	0	0	0	0	0	0	0	0	0	0	0	0	0	0	0	0	0	0	0	0	0	0	0	0	0	0	0	0	0	0	0	0	0	0	0	0	0	0	0	0	0	0	0	0	0	0	0	0
superkingdom=Viruses;dsRNA viruses;family=Partitiviridae;genus=Betapartitivirus;unclassified Betapartitivirus;species=Rosellinia necatrix partitivirus 6;taxId=1573459	0	0	0	0	0	0	0	0	0	0	0	0	0	0	0	0	0	0	0	0	0	0	0	0	0	0	0	0	0	0	0	0	0	0	0	0	0	0	0	0	0	0	0	0	0	0	0	0	0
superkingdom=Viruses;dsRNA viruses;family=Partitiviridae;genus=Gammapartitivirus;species=Aspergillus ochraceous virus;taxId=358008	0	0	0	0	0	0	0	0	0	0	0	0	0	0	0	0	0	0	0	0	0	0	0	0	0	0	0	0	0	0	0	0	0	0	0	0	0	0	0	0	0	0	0	0	0	0	0	0	0
superkingdom=Viruses;dsRNA viruses;family=Partitiviridae;genus=Gammapartitivirus;species=Fusarium solani virus 1;taxId=1511847	0	0	0	0	0	0	0	0	0	0	0	0	0	0	0	0	0	0	0	0	0	0	0	0	0	0	0	0	0	0	0	0	0	0	0	0	0	0	0	0	0	0	0	0	0	0	0	0	0
superkingdom=Viruses;dsRNA viruses;family=Partitiviridae;genus=Gammapartitivirus;species=Gremmeniella abietina RNA virus MS1;Gremmeniella abietina RNA virus MS2;taxId=279540	0	0	0	0	0	0	0	0	0	0	0	0	0	0	0	0	0	0	0	0	0	0	0	0	0	0	0	0	0	0	0	0	0	0	0	0	0	0	0	0	0	0	0	0	0	0	0	0	0
superkingdom=Viruses;dsRNA viruses;family=Partitiviridae;genus=Gammapartitivirus;species=Penicillium stoloniferum virus F;taxId=296210	0	0	0	0	0	0	0	0	0	0	0	0	0	0	0	0	0	0	0	0	0	0	0	0	0	0	0	0	0	0	0	0	0	0	0	0	0	0	0	0	0	0	0	0	0	0	0	0	0
superkingdom=Viruses;dsRNA viruses;family=Partitiviridae;genus=Gammapartitivirus;species=Penicillium stoloniferum virus S;taxId=216371	0	0	0	0	0	0	0	0	0	0	0	0	0	0	0	0	0	0	0	0	0	0	0	0	0	0	0	0	0	0	0	0	0	0	0	0	0	0	0	0	0	0	0	0	0	0	0	0	0
superkingdom=Viruses;dsRNA viruses;family=Partitiviridae;unclassified Partitiviridae;species=Colletotrichum truncatum partitivirus 1;taxId=1718592	0	0	0	0	0	0	0	0	0	0	0	0	0	0	0	0	0	0	0	0	0	0	0	0	0	0	0	0	0	0	0	0	0	0	0	0	0	0	0	0	0	0	0	0	0	0	0	0	0
superkingdom=Viruses;dsRNA viruses;family=Partitiviridae;unclassified Partitiviridae;species=Magnaporthe oryzae partitivirus 1;taxId=1929006	0	0	0	0	0	0	0	0	0	0	0	0	0	0	0	0	0	0	0	0	0	0	0	0	0	0	0	0	0	0	0	0	0	0	0	0	0	0	0	0	0	0	0	0	0	0	0	0	0
superkingdom=Viruses;dsRNA viruses;family=Partitiviridae;unclassified Partitiviridae;species=Pseudogymnoascus destructans partitivirus-pa;taxId=1685502	0	0	0	0	0	0	0	0	0	0	0	0	0	0	0	0	0	0	0	0	0	0	0	0	0	0	0	0	0	0	0	0	0	0	0	0	0	0	0	0	0	0	0	0	0	0	0	0	0
superkingdom=Viruses;dsRNA viruses;family=Partitiviridae;unclassified Partitiviridae;species=Rose partitivirus;taxId=1871267	0	0	0	0	0	0	0	0	0	0	0	0	0	0	0	0	0	0	0	0	0	0	0	0	0	0	0	0	0	0	0	0	0	0	0	0	0	0	0	0	0	0	0	0	0	0	0	0	0
superkingdom=Viruses;dsRNA viruses;family=Partitiviridae;unclassified Partitiviridae;species=Ustilaginoidea virens partitivirus;taxId=1346082	0	0	0	0	0	0	0	0	0	0	0	0	0	0	0	0	0	0	0	0	0	0	0	0	0	0	0	0	0	0	0	0	0	0	0	0	0	0	0	0	0	0	0	0	0	0	0	0	0
superkingdom=Viruses;dsRNA viruses;family=Partitiviridae;unclassified Partitiviridae;species=Verticillium albo-atrum partitivirus-1;taxId=1518697	0	0	0	0	0	0	0	0	0	0	0	0	0	0	0	0	0	0	0	0	0	0	0	0	0	0	0	0	0	0	0	0	0	0	0	0	0	0	0	0	0	0	0	0	0	0	0	0	0
superkingdom=Viruses;dsRNA viruses;family=Picobirnaviridae;genus=Picobirnavirus;species=Human picobirnavirus;taxId=145856	0	0	0	0	0	0	0	0	0	0	0	0	0	0	0	0	0	0	0	0	0	0	0	0	0	0	0	0	0	0	118	0	0	0	0	0	0	0	0	0	0	0	0	0	0	0	0	0	0
superkingdom=Viruses;dsRNA viruses;family=Picobirnaviridae;genus=Picobirnavirus;species=Rabbit picobirnavirus;taxId=104395	0	0	0	0	0	0	0	0	0	0	0	0	0	0	0	0	0	0	0	0	0	0	0	0	0	0	0	0	0	0	0	0	0	0	0	0	0	0	0	0	0	0	0	0	0	0	0	0	0
superkingdom=Viruses;dsRNA viruses;family=Picobirnaviridae;genus=Picobirnavirus;unclassified Picobirnavirus;Porcine picobirnavirus isolates;species=Porcine picobirnavirus pig/SD;taxId=889684	0	0	0	0	0	0	0	0	0	0	0	0	0	0	0	0	0	0	0	0	0	0	0	0	0	0	0	0	0	0	0	0	0	0	0	0	0	0	0	0	0	0	0	0	0	0	0	0	0
superkingdom=Viruses;dsRNA viruses;family=Picobirnaviridae;genus=Picobirnavirus;unclassified Picobirnavirus;species=Dromedary picobirnavirus;taxId=1574421	0	0	0	0	0	0	0	0	0	0	0	0	0	0	0	0	0	0	0	0	0	0	0	0	0	0	0	0	0	0	97	0	0	0	0	0	0	0	0	0	0	0	0	0	0	0	0	0	0
superkingdom=Viruses;dsRNA viruses;family=Picobirnaviridae;genus=Picobirnavirus;unclassified Picobirnavirus;species=Feline picobirnavirus;taxId=1417758	0	0	0	0	0	0	0	0	0	0	0	0	0	0	0	0	0	0	0	0	0	0	0	0	0	0	0	0	0	0	0	0	0	0	0	0	0	0	0	0	0	0	0	0	0	0	0	0	0
superkingdom=Viruses;dsRNA viruses;family=Picobirnaviridae;genus=Picobirnavirus;unclassified Picobirnavirus;species=Fox fecal picobirnavirus;taxId=1504556	0	0	0	0	0	0	0	0	0	0	0	0	0	0	0	0	0	0	0	0	0	0	0	0	0	0	0	0	0	0	0	0	0	0	0	0	0	0	0	0	0	0	0	0	0	0	0	0	0
superkingdom=Viruses;dsRNA viruses;family=Picobirnaviridae;genus=Picobirnavirus;unclassified Picobirnavirus;species=Fox picobirnavirus;taxId=1328056	0	0	0	0	0	0	0	0	0	0	0	0	0	0	0	0	0	0	0	0	0	0	0	0	0	0	0	0	0	0	0	0	0	0	0	0	0	0	0	0	0	0	0	0	0	0	0	0	0
superkingdom=Viruses;dsRNA viruses;family=Picobirnaviridae;genus=Picobirnavirus;unclassified Picobirnavirus;species=Human picobirnavirus VS6600008;taxId=1525176	0	0	0	0	0	0	0	0	0	0	0	0	0	0	0	0	0	0	0	0	0	0	0	0	0	0	0	0	0	0	0	0	0	0	0	0	0	0	0	0	0	0	0	0	0	0	0	0	0
superkingdom=Viruses;dsRNA viruses;family=Picobirnaviridae;genus=Picobirnavirus;unclassified Picobirnavirus;species=Microtus picobirnavirus V-111/USA/2008;taxId=1074208	0	0	0	0	0	0	0	0	0	0	0	0	0	0	0	0	0	0	0	0	0	0	0	0	0	0	0	0	0	0	0	0	0	0	0	0	0	0	0	0	0	0	0	0	0	0	0	0	0
superkingdom=Viruses;dsRNA viruses;family=Picobirnaviridae;genus=Picobirnavirus;unclassified Picobirnavirus;species=Otarine picobirnavirus;taxId=1187973	0	0	0	0	0	0	0	0	0	0	0	0	0	0	0	0	0	0	0	0	0	0	0	0	0	0	0	0	0	0	0	0	0	0	0	0	0	0	0	0	0	0	0	0	0	0	0	0	0
superkingdom=Viruses;dsRNA viruses;family=Picobirnaviridae;genus=Picobirnavirus;unclassified Picobirnavirus;species=Picobirnavirus 504;taxId=1778377	0	0	0	0	0	0	0	0	0	0	0	0	0	0	0	0	0	0	0	0	0	0	0	0	0	0	0	0	0	0	0	0	0	0	0	0	0	0	0	0	0	0	0	0	0	0	0	0	0
superkingdom=Viruses;dsRNA viruses;family=Picobirnaviridae;genus=Picobirnavirus;unclassified Picobirnavirus;species=Picobirnavirus Equ2;taxId=1673645	0	0	0	0	0	0	0	0	0	0	0	0	0	0	0	0	0	0	0	0	0	0	0	0	0	0	0	0	0	0	44	0	0	0	0	0	0	0	0	0	0	0	0	0	0	0	0	0	0
superkingdom=Viruses;dsRNA viruses;family=Picobirnaviridae;genus=Picobirnavirus;unclassified Picobirnavirus;species=Picobirnavirus Equ3;taxId=1673646	0	0	0	0	0	0	0	0	0	0	0	0	0	0	0	0	0	0	0	0	0	0	0	0	0	0	0	0	0	0	0	0	0	0	0	0	0	0	0	0	0	0	0	0	0	0	0	0	0
superkingdom=Viruses;dsRNA viruses;family=Picobirnaviridae;genus=Picobirnavirus;unclassified Picobirnavirus;species=Picobirnavirus GI/PBV/turkey/USA/MN-1/2011;taxId=1497566	0	0	0	0	0	0	0	0	0	0	0	0	0	0	0	0	0	0	0	0	0	0	0	0	0	0	0	0	0	0	0	0	0	0	0	0	0	0	0	0	0	0	0	0	0	0	0	0	0
superkingdom=Viruses;dsRNA viruses;family=Picobirnaviridae;genus=Picobirnavirus;unclassified Picobirnavirus;species=Picobirnavirus HK-2014;taxId=1566334	0	0	0	0	0	0	0	0	0	0	0	0	0	0	0	0	0	0	0	0	0	0	0	0	0	0	0	0	0	0	0	0	0	0	0	0	0	0	0	0	0	0	0	0	0	0	0	0	0
superkingdom=Viruses;dsRNA viruses;family=Picobirnaviridae;genus=Picobirnavirus;unclassified Picobirnavirus;species=Picobirnavirus sp.;taxId=1907787	0	0	0	0	0	0	0	0	0	0	0	0	0	0	0	0	0	0	0	0	0	0	0	0	0	0	0	0	0	0	0	0	0	0	0	0	0	0	0	0	0	0	0	0	0	0	0	0	0
superkingdom=Viruses;dsRNA viruses;family=Picobirnaviridae;genus=Picobirnavirus;unclassified Picobirnavirus;species=Picobirnavirus turkey/USA-1507/2010;taxId=1353791	0	0	0	0	0	0	0	0	0	0	0	0	0	0	0	0	0	0	0	0	0	0	0	0	0	0	0	0	0	0	0	0	0	0	0	0	0	0	0	0	0	0	0	0	0	0	0	0	0
superkingdom=Viruses;dsRNA viruses;family=Picobirnaviridae;genus=Picobirnavirus;unclassified Picobirnavirus;species=Picobirnavirus wolf/PRT/189/2015;taxId=1873469	0	0	0	0	0	0	0	0	0	0	0	0	0	0	0	0	0	0	0	0	0	0	0	0	0	0	0	0	0	0	0	0	0	0	0	0	0	0	0	0	0	0	0	0	0	0	0	0	0
superkingdom=Viruses;dsRNA viruses;family=Picobirnaviridae;genus=Picobirnavirus;unclassified Picobirnavirus;species=Picobirnavirus wolf/PRT/416/2015;taxId=1873467	0	0	0	0	0	0	0	0	0	0	0	0	0	0	0	0	0	0	0	0	0	0	0	0	0	0	0	0	0	0	0	0	0	0	0	0	0	0	0	0	0	0	0	0	0	0	0	0	0
superkingdom=Viruses;dsRNA viruses;family=Picobirnaviridae;genus=Picobirnavirus;unclassified Picobirnavirus;species=Porcine picobirnavirus;taxId=442302	0	0	0	0	0	0	0	0	0	0	0	0	0	0	0	0	0	0	0	0	0	0	0	0	0	0	0	0	0	0	0	0	0	0	0	0	0	0	0	0	0	0	0	0	0	0	0	0	0
superkingdom=Viruses;dsRNA viruses;family=Picobirnaviridae;genus=Picobirnavirus;unclassified Picobirnavirus;species=Turkey picobirnavirus;taxId=1494923	0	0	0	0	0	0	0	0	0	0	0	0	0	0	0	0	0	0	0	0	0	0	0	0	0	0	0	0	0	0	0	0	0	0	0	0	0	0	0	0	0	0	0	0	0	0	0	0	0
superkingdom=Viruses;dsRNA viruses;family=Picobirnaviridae;unclassified Picobirnaviridae;species=Picobirnavirus PREDICT_PbV-119;taxId=1690707	0	0	0	0	0	0	0	0	0	0	0	0	0	0	0	0	0	0	0	0	0	0	0	0	0	0	0	0	0	0	0	0	0	0	0	0	0	0	0	0	0	0	0	0	0	0	0	0	0
superkingdom=Viruses;dsRNA viruses;family=Picobirnaviridae;unclassified Picobirnaviridae;species=Picobirnavirus PREDICT_PbV-121;taxId=1690710	0	0	0	0	0	0	0	0	0	0	0	0	0	0	0	0	0	0	0	0	0	0	0	0	0	0	0	0	0	0	0	0	0	0	0	0	0	0	0	0	0	0	0	0	0	0	0	0	0
superkingdom=Viruses;dsRNA viruses;family=Picobirnaviridae;unclassified Picobirnaviridae;species=Picobirnavirus PREDICT_PbV-89;taxId=1690793	0	0	0	0	0	0	0	0	0	0	0	0	0	0	0	0	0	0	0	0	0	0	0	0	0	0	0	0	0	0	0	0	0	0	0	0	0	0	0	0	0	0	0	0	0	0	0	0	0
superkingdom=Viruses;dsRNA viruses;family=Reoviridae;subfamily=Sedoreovirinae;genus=Phytoreovirus;species=Rice gall dwarf virus;taxId=10986	0	0	0	0	0	0	0	0	0	0	0	0	0	0	0	0	0	0	0	0	0	0	0	0	0	0	0	0	0	0	0	0	0	0	0	0	0	0	0	0	0	0	0	0	0	0	0	0	0
superkingdom=Viruses;dsRNA viruses;family=Reoviridae;subfamily=Sedoreovirinae;genus=Rotavirus;species=Rotavirus A;Human rotavirus A;taxId=10941	0	0	0	0	0	0	0	0	0	0	0	0	0	0	0	0	0	0	0	0	0	0	33	0	0	0	0	0	0	0	94	0	0	0	0	0	0	0	0	0	0	0	0	0	0	0	0	0	0
superkingdom=Viruses;dsRNA viruses;family=Reoviridae;subfamily=Sedoreovirinae;genus=Rotavirus;species=Rotavirus A;Rotavirus G3;taxId=73036	0	0	0	0	0	0	0	0	0	0	0	0	0	0	0	0	0	0	0	0	0	0	0	0	0	0	0	0	0	0	0	0	0	0	0	0	0	0	0	0	0	0	0	0	0	0	0	0	0
superkingdom=Viruses;dsRNA viruses;family=Reoviridae;subfamily=Sedoreovirinae;genus=Rotavirus;species=Rotavirus A;taxId=28875	0	0	0	0	0	0	0	0	0	0	60	0	0	0	58	0	58	52	36	26	1506	1678	1639	1494	1386	1460	0	0	0	0	19264	0	0	0	0	0	0	0	0	0	0	0	0	0	0	0	0	0	0
superkingdom=Viruses;dsRNA viruses;family=Reoviridae;unclassified Reoviridae;species=Spissistilus festinus reovirus;taxId=1004049	0	0	0	0	0	0	0	0	0	0	0	0	0	0	0	0	0	0	0	0	0	0	0	0	0	0	0	0	0	0	0	0	0	0	0	0	0	0	0	0	0	0	0	0	0	0	0	0	0
superkingdom=Viruses;dsRNA viruses;family=Totiviridae;genus=Totivirus;species=Scheffersomyces segobiensis virus L;taxId=1300323	0	0	0	0	0	0	0	0	0	0	0	0	0	0	0	0	0	0	0	0	0	0	0	0	0	0	0	0	0	0	0	0	0	0	0	0	0	0	0	0	0	0	0	0	0	0	0	0	0
superkingdom=Viruses;dsRNA viruses;family=Totiviridae;unclassified Totiviridae;species=Armigeres subalbatus virus SaX06-AK20;taxId=556524	0	0	0	0	0	0	0	0	0	0	0	0	0	0	0	0	0	0	0	0	0	0	0	0	0	0	0	0	0	0	96	0	0	0	0	0	0	0	0	0	0	0	0	0	0	0	0	0	0
superkingdom=Viruses;dsRNA viruses;family=Totiviridae;unclassified Totiviridae;species=Penaeid shrimp infectious myonecrosis virus;taxId=282786	0	0	0	0	0	0	0	0	0	0	0	0	0	0	0	0	0	0	0	0	0	0	0	0	0	0	0	0	0	0	0	0	0	0	0	0	0	0	0	0	0	0	0	0	0	0	0	0	0
superkingdom=Viruses;dsRNA viruses;unclassified dsRNA viruses;species=Lentinula edodes helical virus;taxId=1192195	0	0	0	0	0	0	0	0	0	0	0	0	0	0	0	0	0	0	0	0	0	0	0	0	0	0	0	0	0	0	0	0	0	0	0	0	0	0	0	0	0	0	0	0	0	0	0	0	0
superkingdom=Viruses;environmental samples;species=Brinovirus;taxId=1416629	0	0	0	0	0	0	0	0	0	0	0	0	0	0	0	0	0	0	0	0	0	0	0	0	0	0	0	0	0	0	0	0	0	0	0	0	0	0	0	0	0	0	0	0	0	0	0	0	0
superkingdom=Viruses;environmental samples;species=Calzovirus;taxId=1414770	0	0	0	0	0	0	0	0	0	0	0	0	0	0	0	0	0	0	0	0	0	0	0	0	0	0	0	0	0	0	0	0	0	0	0	0	0	0	0	0	0	0	0	0	0	0	0	0	0
superkingdom=Viruses;environmental samples;species=Cilio virus;taxId=1198330	0	0	0	0	0	0	0	0	0	0	0	0	0	0	0	0	0	0	0	0	0	0	0	0	0	0	0	0	0	0	0	0	0	0	0	0	0	0	0	0	0	0	0	0	0	0	0	0	0
superkingdom=Viruses;environmental samples;species=Eunivirus;taxId=1416630	0	0	0	0	0	0	0	0	0	0	0	0	0	0	0	0	0	0	0	0	0	0	0	0	0	0	0	0	0	0	0	0	0	0	0	0	0	0	0	0	0	0	0	0	0	0	0	0	0
superkingdom=Viruses;environmental samples;species=Marine RNA virus SF-2;taxId=1416631	0	0	0	0	0	0	0	0	0	0	0	0	0	0	0	0	0	0	0	0	0	0	0	0	0	0	0	0	0	0	0	0	0	0	0	0	0	0	0	0	0	0	0	0	0	0	0	0	0
superkingdom=Viruses;environmental samples;species=Marine phage AC;taxId=1414768	0	0	0	0	0	0	0	0	0	0	0	0	0	0	0	0	0	0	0	0	0	159	0	446	278	164	0	0	0	0	4976	0	0	0	0	0	0	0	0	0	0	0	0	0	36	0	0	0	0
superkingdom=Viruses;environmental samples;species=Marine phage EC;taxId=1414769	0	0	0	0	0	0	0	0	0	0	0	0	0	0	0	0	0	0	0	0	0	254	406	0	0	32	0	0	0	0	764	0	0	0	0	0	0	0	0	0	0	0	0	0	0	0	0	0	0
superkingdom=Viruses;environmental samples;species=Picalivirus D;taxId=1419328	0	0	0	0	0	0	0	0	0	0	0	0	0	0	0	0	0	0	0	0	0	0	0	0	0	0	0	0	0	0	0	0	0	0	0	0	0	0	0	0	0	0	0	0	0	0	0	0	0
superkingdom=Viruses;environmental samples;species=uncultured Mediterranean phage uvMED;taxId=1407671	0	0	0	0	0	0	0	0	0	0	0	0	0	0	0	0	0	0	0	0	0	0	0	0	0	0	0	0	0	0	0	0	0	0	0	0	0	0	0	0	0	0	0	0	0	0	0	0	0
superkingdom=Viruses;environmental samples;species=uncultured Mediterranean phage;taxId=1868660	0	0	0	0	0	0	0	0	0	0	0	0	0	0	0	0	0	0	0	0	0	0	0	0	0	0	0	0	0	0	42	0	0	0	0	0	0	0	0	0	0	0	0	0	0	0	0	0	0
superkingdom=Viruses;environmental samples;species=uncultured marine RNA virus;taxId=375198	0	0	0	0	0	0	0	0	0	0	0	0	0	0	0	0	0	0	0	0	0	0	0	0	0	0	0	0	0	0	60	0	0	0	0	0	0	0	0	0	0	0	0	0	0	0	0	0	0
superkingdom=Viruses;environmental samples;species=uncultured marine virus;taxId=186617	0	0	0	0	0	0	0	0	0	0	0	0	0	0	0	0	0	0	0	0	0	0	0	0	0	0	0	0	0	0	0	0	0	0	0	0	0	0	0	0	0	0	0	0	0	0	0	0	0
superkingdom=Viruses;environmental samples;species=uncultured virus;taxId=340016	0	0	0	0	0	0	0	0	0	0	0	0	0	0	0	0	0	0	0	0	0	0	0	0	0	0	0	0	0	0	0	0	0	0	0	0	0	0	0	0	0	0	0	0	0	0	0	0	0
superkingdom=Viruses;ssDNA viruses;family=Circoviridae;environmental samples;species=Circoviridae 2 LDMD-2013;taxId=1379695	0	0	0	0	0	0	0	0	0	0	0	0	0	0	0	0	0	0	0	0	0	0	0	0	0	0	0	0	0	0	0	0	0	0	0	0	0	0	0	0	0	0	0	0	0	0	0	0	0
superkingdom=Viruses;ssDNA viruses;family=Circoviridae;genus=Circovirus;unclassified Circovirus;species=Human circovirus VS6600022;taxId=1525173	0	0	0	0	0	0	0	0	0	0	0	0	0	0	0	0	0	0	0	0	0	0	0	0	0	0	0	0	0	0	0	0	0	0	0	0	0	0	0	0	0	0	0	0	0	0	0	0	0
superkingdom=Viruses;ssDNA viruses;family=Circoviridae;unclassified Circoviridae;species=Dromedary stool-associated circular ssDNA virus;taxId=1574422	0	0	0	0	0	0	0	0	0	0	0	0	0	0	0	0	0	0	0	0	0	0	0	0	0	0	0	0	0	0	0	0	0	0	0	0	0	0	0	0	0	0	0	0	0	0	0	0	0
superkingdom=Viruses;ssDNA viruses;family=Microviridae;subfamily=Gokushovirinae;unclassified Gokushovirinae;species=Gokushovirus WZ-2015a;taxId=1758150	0	0	0	0	0	0	0	0	0	0	0	0	0	0	0	0	0	0	0	0	0	0	0	0	0	0	0	0	0	0	0	0	0	0	0	0	0	0	0	0	0	0	0	0	0	0	0	0	0
superkingdom=Viruses;ssDNA viruses;family=Parvoviridae;subfamily=Densovirinae;genus=Ambidensovirus;species=Orthopteran ambidensovirus 1;Acheta domestica densovirus;taxId=185639	0	0	0	0	0	0	0	0	0	0	0	0	0	0	0	0	0	0	0	0	0	0	0	0	0	0	0	0	0	0	0	0	0	0	0	0	0	0	0	0	0	0	0	0	0	0	0	0	0
superkingdom=Viruses;ssDNA viruses;family=Parvoviridae;subfamily=Densovirinae;genus=Ambidensovirus;unclassified Densovirus;species=Solenopsis invicta densovirus;taxId=1414671	0	0	0	0	0	0	0	0	0	0	0	0	0	0	0	0	0	0	0	0	0	0	0	0	0	0	0	0	0	0	0	0	0	0	0	0	0	0	0	0	0	0	0	0	0	0	0	0	0
superkingdom=Viruses;ssDNA viruses;unclassified ssDNA viruses;species=Porcine serum-associated circular virus;taxId=1891204	0	0	0	0	0	0	0	0	0	0	0	0	0	0	0	0	0	0	0	0	0	0	0	0	0	0	0	0	0	0	0	0	0	0	0	0	0	0	0	0	0	0	0	0	0	0	0	0	0
superkingdom=Viruses;ssDNA viruses;unclassified ssDNA viruses;species=Sewage-associated circular DNA virus-25;taxId=1592092	0	0	0	0	0	0	0	0	0	0	0	0	0	0	0	0	0	0	0	0	0	0	0	0	0	0	0	0	0	0	0	0	0	0	0	0	0	0	0	0	0	0	0	0	0	0	0	0	0
superkingdom=Viruses;ssDNA viruses;unclassified ssDNA viruses;species=Sewage-associated circular DNA virus-29;taxId=1592096	0	0	0	0	0	0	0	0	0	0	0	0	0	0	0	0	0	0	0	0	0	0	0	0	0	0	0	0	0	0	0	0	0	0	0	0	0	0	0	0	0	0	0	0	0	0	0	0	0
superkingdom=Viruses;ssDNA viruses;unclassified ssDNA viruses;species=Sewage-associated circular DNA virus-30;taxId=1592097	0	0	0	0	0	0	0	0	0	0	0	0	0	0	0	0	0	0	0	0	0	0	0	0	0	0	0	0	0	0	24	0	0	0	0	0	0	0	0	0	0	0	0	0	0	0	0	0	0
superkingdom=Viruses;ssDNA viruses;unclassified ssDNA viruses;species=Sewage-associated circular DNA virus-31;taxId=1592098	0	0	0	0	0	0	0	0	0	0	0	0	0	0	0	0	0	0	0	0	0	0	0	0	0	0	0	0	0	0	22	0	0	0	0	0	0	0	0	0	0	0	0	0	0	0	0	0	0
superkingdom=Viruses;ssRNA viruses;ssRNA negative-strand viruses;family=Bunyaviridae;genus=Phlebovirus;species=Uukuniemi phlebovirus;Grand Arbaud virus;taxId=487098	0	0	0	0	0	0	0	0	0	0	0	0	0	0	0	0	0	0	0	0	0	0	0	0	0	0	0	0	0	0	0	0	0	0	0	0	0	0	0	0	0	0	0	0	0	0	0	0	0
superkingdom=Viruses;ssRNA viruses;ssRNA negative-strand viruses;family=Bunyaviridae;unclassified Bunyaviridae;species=Sanxia Water Strider Virus 1;taxId=1608060	0	0	0	0	0	0	0	0	0	0	0	0	0	0	0	0	0	0	0	0	0	0	0	0	0	0	0	0	0	0	0	0	0	0	0	0	0	0	0	0	0	0	0	0	0	0	0	0	0
superkingdom=Viruses;ssRNA viruses;ssRNA negative-strand viruses;family=Bunyaviridae;unclassified Bunyaviridae;species=Wuhan Spider Virus;taxId=1608136	0	0	0	0	0	0	0	0	0	0	0	0	0	0	0	0	0	0	0	0	0	0	0	0	0	0	0	0	0	0	0	0	0	0	0	0	0	0	0	0	0	0	0	0	0	0	0	0	0
superkingdom=Viruses;ssRNA viruses;ssRNA negative-strand viruses;family=Bunyaviridae;unclassified Bunyaviridae;species=Xinzhou Spider Virus;taxId=1608143	0	0	0	0	0	0	0	0	0	0	0	0	0	0	0	0	0	0	0	0	0	0	0	0	0	0	0	0	0	0	0	0	0	0	0	0	0	0	0	0	0	0	0	0	0	0	0	0	0
superkingdom=Viruses;ssRNA viruses;ssRNA negative-strand viruses;unclassified ssRNA negative-strand viruses;species=Camula virus;taxId=1960157	0	0	0	0	0	0	0	0	0	0	0	0	0	0	0	0	0	0	0	0	0	0	0	0	0	0	0	0	0	0	0	0	0	0	0	0	0	0	0	0	0	0	0	0	0	0	0	0	0
superkingdom=Viruses;ssRNA viruses;ssRNA positive-strand viruses, no DNA stage;family=Astroviridae;genus=Mamastrovirus;species=Mamastrovirus 1;Human astrovirus 1;taxId=12456	0	0	0	0	0	0	0	0	0	0	0	0	0	0	0	0	0	0	0	0	0	112	110	0	32	44	0	0	0	0	1261	0	54	0	39	30	0	32	0	0	0	1090	1046	1076	1018	1028	1130	1018	1008
superkingdom=Viruses;ssRNA viruses;ssRNA positive-strand viruses, no DNA stage;family=Astroviridae;genus=Mamastrovirus;species=Mamastrovirus 1;Human astrovirus 2;taxId=12701	0	0	0	0	0	0	0	0	0	0	0	0	0	0	0	0	0	0	0	0	0	0	0	0	0	0	0	0	0	0	0	0	0	0	0	0	0	0	0	0	0	0	0	0	0	0	0	0	0
superkingdom=Viruses;ssRNA viruses;ssRNA positive-strand viruses, no DNA stage;family=Astroviridae;genus=Mamastrovirus;species=Mamastrovirus 1;Human astrovirus 4;taxId=35300	0	0	0	0	0	0	0	0	0	0	0	0	0	0	0	0	0	0	0	0	0	0	0	36	0	48	0	0	0	0	612	0	0	0	0	0	0	0	0	0	0	0	0	0	0	0	0	0	0
superkingdom=Viruses;ssRNA viruses;ssRNA positive-strand viruses, no DNA stage;family=Astroviridae;genus=Mamastrovirus;species=Mamastrovirus 1;Human astrovirus 5;taxId=35741	0	0	0	0	0	0	0	0	0	0	0	0	0	0	0	0	0	0	0	0	0	26	0	0	22	0	0	0	0	0	911	0	0	0	0	0	0	0	0	0	0	0	0	0	0	0	0	0	0
superkingdom=Viruses;ssRNA viruses;ssRNA positive-strand viruses, no DNA stage;family=Astroviridae;genus=Mamastrovirus;species=Mamastrovirus 1;Human astrovirus 8;taxId=43358	0	0	0	0	0	0	0	0	0	0	0	0	0	0	0	0	0	0	0	0	0	0	0	0	0	0	0	0	0	0	0	0	0	0	0	0	0	0	0	0	0	0	0	0	0	0	0	0	0
superkingdom=Viruses;ssRNA viruses;ssRNA positive-strand viruses, no DNA stage;family=Astroviridae;genus=Mamastrovirus;species=Mamastrovirus 1;Human astrovirus MLB1;taxId=1048437	0	0	0	0	0	0	0	0	0	0	0	0	0	0	0	0	0	0	0	0	0	0	0	0	0	0	0	0	0	0	0	0	0	0	0	0	0	0	0	0	0	0	0	0	0	0	0	0	0
superkingdom=Viruses;ssRNA viruses;ssRNA positive-strand viruses, no DNA stage;family=Astroviridae;genus=Mamastrovirus;species=Mamastrovirus 1;taxId=1239565	0	0	0	0	0	0	0	0	0	0	0	0	0	0	0	0	0	0	0	0	0	0	0	0	0	28	0	0	0	0	333	0	0	0	0	0	0	0	0	0	0	0	0	0	0	0	0	0	0
superkingdom=Viruses;ssRNA viruses;ssRNA positive-strand viruses, no DNA stage;family=Astroviridae;genus=Mamastrovirus;species=Mamastrovirus 5;taxId=1239569	0	0	0	0	0	0	0	0	0	0	0	0	0	0	0	0	0	0	0	0	0	0	0	0	0	0	0	0	0	0	0	0	0	0	0	0	0	0	0	0	0	0	0	0	0	0	0	0	0
superkingdom=Viruses;ssRNA viruses;ssRNA positive-strand viruses, no DNA stage;family=Astroviridae;genus=Mamastrovirus;unclassified Mamastrovirus;species=Canine astrovirus;taxId=1157338	0	0	0	0	0	0	0	0	0	0	0	0	0	0	0	0	0	0	0	0	0	0	0	0	0	0	0	0	0	0	0	0	0	0	0	0	0	0	0	0	0	0	0	0	0	0	0	0	0
superkingdom=Viruses;ssRNA viruses;ssRNA positive-strand viruses, no DNA stage;family=Astroviridae;genus=Mamastrovirus;unclassified Mamastrovirus;species=Dog astrovirus;taxId=871260	0	0	0	0	0	0	0	0	0	0	0	0	0	0	0	0	0	0	0	0	0	0	0	0	0	0	0	0	0	0	0	0	0	0	0	0	0	0	0	0	0	0	0	0	0	0	0	0	0
superkingdom=Viruses;ssRNA viruses;ssRNA positive-strand viruses, no DNA stage;family=Astroviridae;genus=Mamastrovirus;unclassified Mamastrovirus;species=HMO Astrovirus A;Astrovirus VA2;taxId=683173	0	0	0	0	0	0	0	0	0	0	0	0	0	0	0	0	0	0	0	0	0	0	0	0	0	0	0	0	0	0	0	0	0	0	0	0	0	0	0	0	0	0	0	0	0	0	0	0	0
superkingdom=Viruses;ssRNA viruses;ssRNA positive-strand viruses, no DNA stage;family=Astroviridae;genus=Mamastrovirus;unclassified Mamastrovirus;species=HMO Astrovirus C;taxId=682384	0	0	0	0	0	0	0	0	0	0	0	0	0	0	0	0	0	0	0	0	0	0	0	0	0	0	0	0	0	0	0	0	0	0	0	0	0	0	0	0	0	0	0	0	0	0	0	0	0
superkingdom=Viruses;ssRNA viruses;ssRNA positive-strand viruses, no DNA stage;family=Astroviridae;unclassified Astroviridae;species=Astrovirus MLB1;Astrovirus MLB1 HK05;taxId=858367	0	0	0	0	0	0	0	0	0	0	0	0	0	0	0	0	0	0	0	0	0	0	0	0	0	0	0	0	0	0	224	0	0	0	0	0	0	0	0	0	0	0	0	0	0	0	0	0	0
superkingdom=Viruses;ssRNA viruses;ssRNA positive-strand viruses, no DNA stage;family=Astroviridae;unclassified Astroviridae;species=Astrovirus MLB1;taxId=568715	0	0	0	0	0	0	0	0	0	0	0	0	0	0	0	0	0	0	0	0	0	0	0	0	0	0	0	0	0	0	0	0	0	0	0	0	0	0	0	0	0	0	0	0	0	0	0	0	0
superkingdom=Viruses;ssRNA viruses;ssRNA positive-strand viruses, no DNA stage;family=Astroviridae;unclassified Astroviridae;species=Astrovirus MLB2;taxId=683172	0	0	0	0	0	0	0	0	0	0	0	0	0	0	0	0	0	0	0	0	0	0	0	0	0	0	0	0	0	0	0	0	0	0	0	0	0	0	0	0	0	0	0	0	0	0	0	0	0
superkingdom=Viruses;ssRNA viruses;ssRNA positive-strand viruses, no DNA stage;family=Astroviridae;unclassified Astroviridae;species=Astrovirus rat/RS118/HKG/2007;taxId=858506	0	0	0	0	0	0	0	0	0	0	0	0	0	0	0	0	0	0	0	0	0	0	0	0	0	0	0	0	0	0	0	0	0	0	0	0	0	0	0	0	0	0	0	0	0	0	0	0	0
superkingdom=Viruses;ssRNA viruses;ssRNA positive-strand viruses, no DNA stage;family=Astroviridae;unclassified Astroviridae;species=Bastrovirus-like_virus/VietNam/Bat/17819_21;taxId=1906170	0	0	0	0	0	0	0	0	0	0	0	0	0	0	0	0	0	0	0	0	0	0	54	22	52	0	0	0	0	0	1848	0	0	0	0	0	0	0	0	0	0	716	620	696	636	534	684	566	700
superkingdom=Viruses;ssRNA viruses;ssRNA positive-strand viruses, no DNA stage;family=Astroviridae;unclassified Astroviridae;species=Human astrovirus;taxId=1868658	0	0	0	0	0	0	0	0	0	0	0	0	0	0	0	0	0	0	0	0	0	0	0	0	0	20	0	0	0	0	0	0	0	0	23	0	0	0	0	0	0	0	0	0	0	0	0	0	0
superkingdom=Viruses;ssRNA viruses;ssRNA positive-strand viruses, no DNA stage;family=Astroviridae;unclassified Astroviridae;species=Primate astrovirus;taxId=1736109	0	0	0	0	0	0	0	0	0	0	0	0	0	0	0	0	0	0	0	0	0	0	0	0	0	0	0	0	0	0	0	0	0	0	0	0	0	0	0	0	0	0	0	0	0	0	0	0	0
superkingdom=Viruses;ssRNA viruses;ssRNA positive-strand viruses, no DNA stage;family=Barnaviridae;genus=Barnavirus;species=Mushroom bacilliform virus;taxId=32625	0	0	0	0	0	0	0	0	0	0	0	0	0	0	0	0	0	0	0	0	0	0	0	0	0	0	0	0	0	0	0	0	0	0	0	0	0	0	0	0	0	0	0	0	0	0	0	0	0
superkingdom=Viruses;ssRNA viruses;ssRNA positive-strand viruses, no DNA stage;family=Barnaviridae;genus=Barnavirus;unclassified Barnavirus;species=Rhizoctonia solani barnavirus 1;taxId=1708382	0	0	0	0	0	0	0	0	0	0	0	0	0	0	0	0	0	0	0	0	0	0	0	0	0	0	0	0	0	0	0	0	0	0	0	0	0	0	0	0	0	0	0	0	0	0	0	0	0
superkingdom=Viruses;ssRNA viruses;ssRNA positive-strand viruses, no DNA stage;family=Bromoviridae;genus=Cucumovirus;species=Cucumber mosaic virus;taxId=12305	0	0	0	0	0	0	0	0	0	0	0	0	0	0	0	0	0	0	0	0	0	0	0	0	0	0	0	0	0	0	0	0	0	0	0	0	0	0	0	0	0	0	0	0	0	0	0	0	0
superkingdom=Viruses;ssRNA viruses;ssRNA positive-strand viruses, no DNA stage;family=Bromoviridae;genus=Ilarvirus;Ilarvirus subgroup 3;species=Prunus necrotic ringspot virus;taxId=37733	0	0	0	0	0	0	0	0	0	0	0	0	0	0	0	0	0	0	0	0	0	0	0	0	0	0	0	0	0	0	0	0	0	0	0	0	0	0	0	0	0	0	0	0	0	0	0	0	0
superkingdom=Viruses;ssRNA viruses;ssRNA positive-strand viruses, no DNA stage;family=Caliciviridae;genus=Norovirus;species=Norwalk virus;Norovirus GI;Norovirus GI.1;taxId=647514	0	0	0	0	0	0	0	0	0	0	0	0	0	0	0	0	0	0	0	0	0	0	0	0	0	0	0	0	0	0	0	0	0	0	0	0	0	0	0	0	0	0	0	0	0	0	0	0	0
superkingdom=Viruses;ssRNA viruses;ssRNA positive-strand viruses, no DNA stage;family=Caliciviridae;genus=Norovirus;species=Norwalk virus;Norovirus GI;Norovirus GI.2;taxId=647515	0	0	0	0	0	0	0	0	0	0	0	0	0	0	0	0	0	0	0	0	0	0	0	0	0	0	0	0	0	0	0	0	0	0	0	0	0	0	0	0	0	0	0	0	0	0	0	0	0
superkingdom=Viruses;ssRNA viruses;ssRNA positive-strand viruses, no DNA stage;family=Caliciviridae;genus=Norovirus;species=Norwalk virus;Norovirus GI;Norovirus GI.4;taxId=647517	0	0	0	0	0	0	0	0	0	0	0	0	0	0	0	0	0	0	0	0	0	0	0	0	0	0	0	0	0	0	0	0	0	0	0	0	0	0	0	0	0	0	0	0	0	0	0	0	0
superkingdom=Viruses;ssRNA viruses;ssRNA positive-strand viruses, no DNA stage;family=Caliciviridae;genus=Norovirus;species=Norwalk virus;Norovirus GI;Norovirus GI.5;taxId=647519	0	0	0	0	0	0	0	0	0	0	0	0	0	0	0	0	0	0	0	0	0	0	0	0	0	0	0	0	0	0	0	0	0	0	0	0	0	0	0	0	0	0	0	0	0	0	0	0	0
superkingdom=Viruses;ssRNA viruses;ssRNA positive-strand viruses, no DNA stage;family=Caliciviridae;genus=Norovirus;species=Norwalk virus;Norovirus GI;Norovirus GI.6;taxId=647520	0	0	0	0	0	0	0	0	0	0	0	0	0	0	0	0	0	0	0	0	0	0	0	0	0	0	0	0	0	0	0	0	0	0	0	0	0	0	0	0	0	0	0	0	0	0	0	0	0
superkingdom=Viruses;ssRNA viruses;ssRNA positive-strand viruses, no DNA stage;family=Caliciviridae;genus=Norovirus;species=Norwalk virus;Norovirus GI;Norovirus GI.9;taxId=1134665	0	0	0	0	0	0	0	0	0	0	0	0	0	0	0	0	0	0	0	0	0	0	0	0	0	0	0	0	0	0	0	0	0	0	0	0	0	0	0	0	0	0	0	0	0	0	0	0	0
superkingdom=Viruses;ssRNA viruses;ssRNA positive-strand viruses, no DNA stage;family=Caliciviridae;genus=Norovirus;species=Norwalk virus;Norovirus GI;Norovirus genogroup 1 isolates;taxId=235544	0	0	0	0	0	0	0	0	0	0	0	0	0	0	0	0	0	0	0	0	0	0	0	0	0	0	0	0	0	0	0	0	0	0	0	0	0	0	0	0	0	0	0	0	0	0	0	0	0
superkingdom=Viruses;ssRNA viruses;ssRNA positive-strand viruses, no DNA stage;family=Caliciviridae;genus=Norovirus;species=Norwalk virus;Norovirus GI;taxId=122928	0	0	0	0	0	0	0	0	0	0	0	0	0	0	0	0	0	0	0	0	0	0	0	0	0	0	0	0	0	0	0	0	0	0	0	0	0	0	0	0	0	0	0	0	0	0	0	0	0
superkingdom=Viruses;ssRNA viruses;ssRNA positive-strand viruses, no DNA stage;family=Caliciviridae;genus=Norovirus;species=Norwalk virus;Norovirus GII;Norovirus GII isolates;taxId=490043	0	0	0	0	0	0	0	0	0	0	0	0	0	0	0	0	0	0	0	0	0	0	0	0	0	0	0	0	0	0	0	0	0	0	0	0	0	0	0	0	0	0	0	0	0	0	0	0	0
superkingdom=Viruses;ssRNA viruses;ssRNA positive-strand viruses, no DNA stage;family=Caliciviridae;genus=Norovirus;species=Norwalk virus;Norovirus GII;Norovirus GII.12;taxId=684605	0	0	0	0	0	0	0	0	0	0	0	0	0	0	0	0	0	0	0	0	0	0	0	0	0	0	0	0	0	0	0	0	0	0	0	0	0	0	0	0	0	0	0	0	0	0	0	0	0
superkingdom=Viruses;ssRNA viruses;ssRNA positive-strand viruses, no DNA stage;family=Caliciviridae;genus=Norovirus;species=Norwalk virus;Norovirus GII;Norovirus GII.17;taxId=552592	0	0	0	0	0	0	0	0	0	0	0	0	0	0	0	0	0	0	0	0	0	0	0	0	0	0	0	0	0	0	0	0	0	0	0	0	0	0	0	0	0	0	0	0	0	0	0	0	0
superkingdom=Viruses;ssRNA viruses;ssRNA positive-strand viruses, no DNA stage;family=Caliciviridae;genus=Norovirus;species=Norwalk virus;Norovirus GII;Norovirus GII.2;taxId=490039	0	0	0	0	0	0	0	0	0	0	0	0	0	0	0	0	0	0	0	0	0	0	0	0	0	0	0	0	0	0	0	0	0	0	0	0	0	0	0	0	0	0	0	0	0	0	0	0	0
superkingdom=Viruses;ssRNA viruses;ssRNA positive-strand viruses, no DNA stage;family=Caliciviridae;genus=Norovirus;species=Norwalk virus;Norovirus GII;Norovirus GII.4;taxId=489821	0	0	0	0	0	0	0	0	0	0	0	0	0	0	0	0	0	0	0	0	0	0	0	0	0	0	0	0	0	0	0	0	0	0	0	0	0	0	0	0	0	0	0	0	0	0	0	0	0
superkingdom=Viruses;ssRNA viruses;ssRNA positive-strand viruses, no DNA stage;family=Caliciviridae;genus=Norovirus;species=Norwalk virus;Norovirus GII;Norovirus GII.6;taxId=499193	0	0	0	0	0	0	0	0	0	0	0	0	0	0	0	0	0	0	0	0	0	0	0	0	0	0	0	0	0	0	0	0	0	0	0	0	0	0	0	0	0	0	0	0	0	0	0	0	0
superkingdom=Viruses;ssRNA viruses;ssRNA positive-strand viruses, no DNA stage;family=Caliciviridae;genus=Norovirus;species=Norwalk virus;Norovirus GII;taxId=122929	0	0	0	0	0	0	0	0	0	0	0	0	0	0	0	0	0	0	0	0	0	0	0	0	0	0	0	0	0	0	0	0	0	0	0	0	0	0	0	0	0	0	0	0	0	0	0	0	0
superkingdom=Viruses;ssRNA viruses;ssRNA positive-strand viruses, no DNA stage;family=Caliciviridae;genus=Norovirus;species=Norwalk virus;Norovirus GIV;Norovirus GIV.3;taxId=1920454	0	0	0	0	0	0	0	0	0	0	0	0	0	0	0	0	0	0	0	0	0	0	0	0	0	0	0	0	0	0	0	0	0	0	0	0	0	0	0	0	0	0	0	0	0	0	0	0	0
superkingdom=Viruses;ssRNA viruses;ssRNA positive-strand viruses, no DNA stage;family=Caliciviridae;genus=Norovirus;species=Norwalk virus;Norwalk-like virus;taxId=95340	0	0	0	0	0	0	0	0	0	0	0	0	0	0	0	0	0	0	0	0	0	0	0	0	0	0	0	0	0	0	0	0	0	0	0	0	0	0	0	0	0	0	0	0	0	0	0	0	0
superkingdom=Viruses;ssRNA viruses;ssRNA positive-strand viruses, no DNA stage;family=Caliciviridae;genus=Norovirus;unclassified Norovirus;species=Primate norovirus;taxId=1903318	0	0	0	0	0	0	0	0	0	0	0	0	0	0	0	0	0	0	0	0	0	0	0	0	0	0	0	0	0	0	0	0	0	0	0	0	0	0	0	0	0	0	0	0	0	0	0	0	0
superkingdom=Viruses;ssRNA viruses;ssRNA positive-strand viruses, no DNA stage;family=Caliciviridae;genus=Sapovirus;species=Sapporo virus;Sapovirus GI;Sapovirus GI.1;taxId=1398550	0	0	0	0	0	0	0	0	0	0	0	0	0	0	0	0	0	0	0	0	0	0	0	0	0	0	0	0	0	0	0	0	0	0	0	0	0	0	0	0	0	0	0	0	0	0	0	0	0
superkingdom=Viruses;ssRNA viruses;ssRNA positive-strand viruses, no DNA stage;family=Caliciviridae;genus=Sapovirus;species=Sapporo virus;Sapovirus GI;Sapovirus GI.2;taxId=1398551	0	0	0	0	0	0	0	0	0	0	0	0	0	0	0	0	0	0	0	0	0	0	0	0	0	0	0	0	0	0	0	0	0	0	0	0	0	0	0	0	0	0	0	0	0	0	0	0	0
superkingdom=Viruses;ssRNA viruses;ssRNA positive-strand viruses, no DNA stage;family=Caliciviridae;genus=Sapovirus;species=Sapporo virus;Sapovirus GI;Sapovirus Hu/Chiba/010250/2001;taxId=255228	0	0	0	0	0	0	0	0	0	0	0	0	0	0	0	0	0	0	0	0	0	0	0	0	0	0	0	0	0	0	0	0	0	0	0	0	0	0	0	0	0	0	0	0	0	0	0	0	0
superkingdom=Viruses;ssRNA viruses;ssRNA positive-strand viruses, no DNA stage;family=Caliciviridae;genus=Sapovirus;species=Sapporo virus;Sapovirus GI;Sapovirus Hu/Chiba/041413/2004/JP;taxId=382650	0	0	0	0	0	0	0	0	0	0	0	0	0	0	0	0	0	0	0	0	0	0	0	0	0	0	0	0	0	0	0	0	0	0	0	0	0	0	0	0	0	0	0	0	0	0	0	0	0
superkingdom=Viruses;ssRNA viruses;ssRNA positive-strand viruses, no DNA stage;family=Caliciviridae;genus=Sapovirus;species=Sapporo virus;Sapovirus GI;Sapporo virus-Manchester;taxId=82659	0	0	0	0	0	0	0	0	0	0	0	0	0	0	0	0	0	0	0	0	0	0	0	0	0	0	0	0	0	0	0	0	0	0	0	0	0	0	0	0	0	0	0	0	0	0	0	0	0
superkingdom=Viruses;ssRNA viruses;ssRNA positive-strand viruses, no DNA stage;family=Caliciviridae;genus=Sapovirus;species=Sapporo virus;Sapovirus GII;Sapovirus Hu/Bristol/1998/UK;taxId=248942	0	0	0	0	0	0	0	0	0	0	0	0	0	0	0	0	0	0	0	0	0	0	0	0	0	0	0	0	0	0	0	0	0	0	0	0	0	0	0	0	0	0	0	0	0	0	0	0	0
superkingdom=Viruses;ssRNA viruses;ssRNA positive-strand viruses, no DNA stage;family=Caliciviridae;genus=Sapovirus;species=Sapporo virus;Sapovirus GII;Sapovirus Hu/cruise ship/2000/USA;taxId=215294	0	0	0	0	0	0	0	0	0	0	0	0	0	0	0	0	0	0	0	0	0	0	0	0	0	0	0	0	0	0	0	0	0	0	0	0	0	0	0	0	0	0	0	0	0	0	0	0	0
superkingdom=Viruses;ssRNA viruses;ssRNA positive-strand viruses, no DNA stage;family=Caliciviridae;genus=Sapovirus;species=Sapporo virus;Sapovirus GV;taxId=515180	0	0	0	0	0	0	0	0	0	0	0	0	0	0	0	0	0	0	0	0	0	0	0	0	0	0	0	0	0	0	0	0	0	0	0	0	0	0	0	0	0	0	0	0	0	0	0	0	0
superkingdom=Viruses;ssRNA viruses;ssRNA positive-strand viruses, no DNA stage;family=Caliciviridae;genus=Sapovirus;species=Sapporo virus;Sapovirus isolates;Sapovirus Hu/20082029/2008/JP;taxId=1031410	0	0	0	0	0	0	0	0	0	0	0	0	0	0	0	0	0	0	0	0	0	0	0	0	0	0	0	0	0	0	0	0	0	0	0	0	0	0	0	0	0	0	0	0	0	0	0	0	0
superkingdom=Viruses;ssRNA viruses;ssRNA positive-strand viruses, no DNA stage;family=Caliciviridae;genus=Sapovirus;species=Sapporo virus;Sapovirus isolates;Sapovirus Hu/Angelholm/SW278/2004/SE;taxId=343513	0	0	0	0	0	0	0	0	0	0	0	0	0	0	0	0	0	0	0	0	0	0	0	0	0	0	0	0	0	0	0	0	0	0	0	0	0	0	0	0	0	0	0	0	0	0	0	0	0
superkingdom=Viruses;ssRNA viruses;ssRNA positive-strand viruses, no DNA stage;family=Caliciviridae;genus=Sapovirus;species=Sapporo virus;Sapovirus isolates;Sapovirus Hu/Ehim/1121S/2007/JP;taxId=547936	0	0	0	0	0	0	0	0	0	0	0	0	0	0	0	0	0	0	0	0	0	0	0	0	0	0	0	0	0	0	0	0	0	0	0	0	0	0	0	0	0	0	0	0	0	0	0	0	0
superkingdom=Viruses;ssRNA viruses;ssRNA positive-strand viruses, no DNA stage;family=Caliciviridae;genus=Sapovirus;species=Sapporo virus;Sapovirus isolates;Sapovirus Hu/Ehime/1059D/2007/JP;taxId=547930	0	0	0	0	0	0	0	0	0	0	0	0	0	0	0	0	0	0	0	0	0	0	0	0	0	0	0	0	0	0	0	0	0	0	0	0	0	0	0	0	0	0	0	0	0	0	0	0	0
superkingdom=Viruses;ssRNA viruses;ssRNA positive-strand viruses, no DNA stage;family=Caliciviridae;genus=Sapovirus;species=Sapporo virus;Sapovirus isolates;Sapovirus Hu/Ehime/1097S/2007/JP;taxId=547933	0	0	0	0	0	0	0	0	0	0	0	0	0	0	0	0	0	0	0	0	0	0	0	0	0	0	0	0	0	0	56	0	0	0	0	0	0	0	0	0	0	0	0	0	0	0	0	0	0
superkingdom=Viruses;ssRNA viruses;ssRNA positive-strand viruses, no DNA stage;family=Caliciviridae;genus=Sapovirus;species=Sapporo virus;Sapovirus isolates;Sapovirus Hu/Ehime/683S/2007/JP;taxId=547931	0	0	0	0	0	0	0	0	0	0	0	0	0	0	0	0	0	0	0	0	0	0	0	0	0	0	0	0	0	0	0	0	0	0	0	0	0	0	0	0	0	0	0	0	0	0	0	0	0
superkingdom=Viruses;ssRNA viruses;ssRNA positive-strand viruses, no DNA stage;family=Caliciviridae;genus=Sapovirus;species=Sapporo virus;Sapovirus isolates;Sapovirus Hu/Graz1561/2008/Austria;taxId=747366	0	0	0	0	0	0	0	0	0	0	0	0	0	0	0	0	0	0	0	0	0	0	0	0	0	0	0	0	0	0	0	0	0	0	0	0	0	0	0	0	0	0	0	0	0	0	0	0	0
superkingdom=Viruses;ssRNA viruses;ssRNA positive-strand viruses, no DNA stage;family=Caliciviridae;genus=Sapovirus;species=Sapporo virus;Sapovirus isolates;Sapovirus Hu/Kyoto1/2007/JP;taxId=556753	0	0	0	0	0	0	0	0	0	0	0	0	0	0	0	0	0	0	0	0	0	0	0	0	0	0	0	0	0	0	70	0	0	0	0	0	0	0	0	0	0	0	0	0	0	0	0	0	0
superkingdom=Viruses;ssRNA viruses;ssRNA positive-strand viruses, no DNA stage;family=Caliciviridae;genus=Sapovirus;species=Sapporo virus;Sapovirus isolates;Sapovirus Hu/Nagoya/NGY-1/2012/JPN;taxId=1280920	0	0	0	0	0	0	0	0	0	0	0	0	0	0	0	0	0	0	0	0	0	0	0	0	0	0	0	0	0	0	0	0	0	0	0	0	0	0	0	0	0	0	0	0	0	0	0	0	0
superkingdom=Viruses;ssRNA viruses;ssRNA positive-strand viruses, no DNA stage;family=Caliciviridae;genus=Sapovirus;species=Sapporo virus;Sapovirus isolates;Sapovirus Hu/Nobeoka-1-3-day6/2005/JP;taxId=556762	0	0	0	0	0	0	0	0	0	0	0	0	0	0	0	0	0	0	0	0	0	0	0	0	0	0	0	0	0	0	0	0	0	0	0	0	0	0	0	0	0	0	0	0	0	0	0	0	0
superkingdom=Viruses;ssRNA viruses;ssRNA positive-strand viruses, no DNA stage;family=Caliciviridae;genus=Sapovirus;species=Sapporo virus;Sapovirus isolates;Sapovirus Hu/OH08021/2008/JP;taxId=1003429	0	0	0	0	0	0	0	0	0	0	0	0	0	0	0	0	0	0	0	0	0	0	0	0	0	0	0	0	0	0	0	0	0	0	0	0	0	0	0	0	0	0	0	0	0	0	0	0	0
superkingdom=Viruses;ssRNA viruses;ssRNA positive-strand viruses, no DNA stage;family=Caliciviridae;genus=Sapovirus;species=Sapporo virus;Sapovirus isolates;Sapovirus Hu/SaV/9-5/Taipei/07/TW;taxId=478546	0	0	0	0	0	0	0	0	0	0	0	0	0	0	0	0	0	0	0	0	0	0	0	0	0	0	0	0	0	0	0	0	0	0	0	0	0	0	0	0	0	0	0	0	0	0	0	0	0
superkingdom=Viruses;ssRNA viruses;ssRNA positive-strand viruses, no DNA stage;family=Caliciviridae;genus=Sapovirus;species=Sapporo virus;Sapovirus isolates;Sapovirus Mc2;taxId=234600	0	0	0	0	0	0	0	0	0	0	0	0	0	0	0	0	0	0	0	0	0	0	0	0	0	0	0	0	0	0	0	0	0	0	0	0	0	0	0	0	0	0	0	0	0	0	0	0	0
superkingdom=Viruses;ssRNA viruses;ssRNA positive-strand viruses, no DNA stage;family=Caliciviridae;unclassified Caliciviridae;species=Secalivirus;taxId=1224520	0	0	0	0	0	0	0	0	0	0	0	0	0	0	0	0	0	0	0	0	0	0	0	0	0	0	0	0	0	0	0	0	0	0	0	0	0	0	0	0	0	0	0	0	0	0	0	0	0
superkingdom=Viruses;ssRNA viruses;ssRNA positive-strand viruses, no DNA stage;family=Closteroviridae;genus=Closterovirus;species=Citrus tristeza virus;taxId=12162	0	0	0	0	0	0	0	0	0	0	0	0	0	0	0	0	0	0	0	0	0	0	0	0	0	0	0	0	0	0	1856	0	0	0	0	0	0	0	0	0	0	0	0	0	0	0	0	0	0
superkingdom=Viruses;ssRNA viruses;ssRNA positive-strand viruses, no DNA stage;family=Hepeviridae;genus=Orthohepevirus;species=Orthohepevirus A;Hepatitis E virus;taxId=12461	0	0	0	0	0	0	0	0	0	0	0	0	0	0	0	0	0	0	0	0	0	0	0	0	0	0	0	0	0	0	0	0	0	0	0	0	0	0	0	0	0	0	0	0	0	0	0	0	0
superkingdom=Viruses;ssRNA viruses;ssRNA positive-strand viruses, no DNA stage;family=Leviviridae;genus=Allolevivirus;species=Escherichia virus FI;Enterobacteria phage NL95;taxId=75725	0	0	0	0	0	0	0	0	0	0	0	0	0	0	0	0	0	0	0	0	0	0	0	0	0	0	0	0	0	0	42	0	0	0	0	0	0	0	0	0	0	0	0	0	0	0	0	0	0
superkingdom=Viruses;ssRNA viruses;ssRNA positive-strand viruses, no DNA stage;family=Leviviridae;genus=Allolevivirus;species=Escherichia virus FI;Enterobacteria phage SP;taxId=12027	0	0	0	0	0	0	0	0	0	0	0	0	0	0	0	0	0	0	0	0	0	0	0	0	0	0	0	0	0	0	0	0	0	0	0	0	0	0	0	0	0	0	0	0	0	0	0	0	0
superkingdom=Viruses;ssRNA viruses;ssRNA positive-strand viruses, no DNA stage;family=Leviviridae;genus=Allolevivirus;species=Escherichia virus FI;taxId=39804	0	0	0	0	0	0	0	0	0	0	0	0	0	0	0	0	60	0	0	0	131	69	110	79	74	0	0	0	0	0	1230	0	0	0	0	0	0	0	0	0	0	0	0	0	0	0	0	0	0
superkingdom=Viruses;ssRNA viruses;ssRNA positive-strand viruses, no DNA stage;family=Leviviridae;genus=Allolevivirus;species=Escherichia virus Qbeta;Enterobacteria phage M11;taxId=74336	0	0	0	0	0	0	0	0	0	0	0	0	0	0	0	0	0	0	0	0	36	0	0	0	0	0	0	0	0	0	624	0	0	0	0	0	0	0	0	0	0	0	0	0	0	0	0	0	0
superkingdom=Viruses;ssRNA viruses;ssRNA positive-strand viruses, no DNA stage;family=Leviviridae;genus=Allolevivirus;species=Escherichia virus Qbeta;Enterobacteria phage MX1;taxId=75723	0	0	0	0	0	0	0	0	0	0	0	0	0	0	0	0	0	0	0	0	0	0	0	0	0	0	0	0	0	0	0	0	0	0	0	0	0	0	0	0	0	0	0	0	0	0	0	0	0
superkingdom=Viruses;ssRNA viruses;ssRNA positive-strand viruses, no DNA stage;family=Leviviridae;genus=Allolevivirus;species=Escherichia virus Qbeta;taxId=39803	0	0	0	0	0	0	0	0	0	0	0	0	0	0	0	0	0	0	0	0	0	228	172	0	28	172	0	0	0	0	4729	0	0	0	0	0	0	0	0	0	0	0	0	0	0	0	0	0	0
superkingdom=Viruses;ssRNA viruses;ssRNA positive-strand viruses, no DNA stage;family=Leviviridae;genus=Levivirus;species=Escherichia virus BZ13;Enterobacteria phage GA;taxId=12018	0	0	0	0	0	0	0	0	0	0	0	0	0	0	0	0	0	0	0	0	0	0	0	0	0	0	0	0	0	0	201	0	0	0	0	0	0	0	0	0	0	0	0	0	0	0	0	0	0
superkingdom=Viruses;ssRNA viruses;ssRNA positive-strand viruses, no DNA stage;family=Leviviridae;genus=Levivirus;species=Escherichia virus BZ13;Enterobacteria phage JP34;taxId=12019	0	0	0	0	0	0	0	0	0	0	0	0	0	0	0	0	0	0	0	0	0	0	0	0	0	0	0	0	0	0	0	0	0	0	0	0	0	0	0	0	0	0	0	0	0	0	0	0	0
superkingdom=Viruses;ssRNA viruses;ssRNA positive-strand viruses, no DNA stage;family=Leviviridae;genus=Levivirus;species=Escherichia virus BZ13;Enterobacteria phage KU1;taxId=12021	0	0	0	0	0	0	0	0	0	0	0	0	0	0	0	0	0	0	0	0	0	0	0	0	0	0	0	0	0	0	0	0	0	0	0	0	0	0	0	0	0	0	0	0	0	0	0	0	0
superkingdom=Viruses;ssRNA viruses;ssRNA positive-strand viruses, no DNA stage;family=Leviviridae;genus=Levivirus;species=Escherichia virus BZ13;taxId=329853	0	0	0	0	0	0	0	0	0	0	0	0	0	0	0	0	0	0	0	0	0	36	0	30	34	0	0	0	0	0	917	0	0	0	0	0	0	0	0	0	0	0	48	0	0	0	0	0	0
superkingdom=Viruses;ssRNA viruses;ssRNA positive-strand viruses, no DNA stage;family=Leviviridae;genus=Levivirus;species=Escherichia virus MS2;Enterobacteria phage JP501;taxId=12020	0	0	0	0	0	0	0	0	0	0	0	0	0	0	0	0	0	0	0	0	0	0	0	0	94	0	0	0	0	0	251	0	0	0	0	0	0	0	0	0	0	0	0	0	0	0	0	0	0
superkingdom=Viruses;ssRNA viruses;ssRNA positive-strand viruses, no DNA stage;family=Leviviridae;genus=Levivirus;species=Escherichia virus MS2;Enterobacteria phage M12;taxId=110679	0	0	0	0	0	0	0	0	0	0	0	0	0	0	0	0	0	0	0	0	0	0	0	0	0	0	0	0	0	0	22	0	0	0	0	0	0	0	0	0	0	0	0	0	0	0	0	0	0
superkingdom=Viruses;ssRNA viruses;ssRNA positive-strand viruses, no DNA stage;family=Leviviridae;genus=Levivirus;species=Escherichia virus MS2;Enterobacteria phage fr;taxId=12017	0	0	0	0	0	0	0	0	0	0	0	0	0	0	0	0	0	0	0	0	0	34	0	18	44	0	0	0	0	0	168	0	0	0	0	0	0	0	0	0	0	0	0	0	0	0	0	0	0
superkingdom=Viruses;ssRNA viruses;ssRNA positive-strand viruses, no DNA stage;family=Leviviridae;genus=Levivirus;species=Escherichia virus MS2;Enterobacterio phage MS2;taxId=12022	0	0	0	0	0	0	0	0	0	0	0	0	0	0	0	0	0	0	0	0	158	288	249	236	156	346	0	0	0	0	3640	0	0	0	0	0	0	0	0	0	0	0	0	0	0	0	0	0	0
superkingdom=Viruses;ssRNA viruses;ssRNA positive-strand viruses, no DNA stage;family=Leviviridae;genus=Levivirus;species=Escherichia virus MS2;taxId=329852	0	0	0	0	0	0	0	0	0	0	0	0	0	0	0	0	0	0	0	0	34	0	77	0	108	0	0	0	0	0	1315	0	0	0	0	0	0	0	0	0	0	0	0	0	0	0	0	0	0
superkingdom=Viruses;ssRNA viruses;ssRNA positive-strand viruses, no DNA stage;family=Leviviridae;genus=Levivirus;unclassified Levivirus;species=Acinetobacter phage AP205;taxId=154784	0	0	0	0	0	0	0	0	0	0	36	30	28	0	0	0	0	34	38	0	1880	2055	1823	1830	1782	2453	0	0	0	0	28743	0	0	0	0	0	0	0	0	0	0	0	0	0	0	0	0	0	0
superkingdom=Viruses;ssRNA viruses;ssRNA positive-strand viruses, no DNA stage;family=Leviviridae;genus=Levivirus;unclassified Levivirus;species=Enterobacteria phage C-1 INW-2012;taxId=1206313	0	0	0	0	0	0	0	0	0	0	0	0	0	0	0	0	0	0	0	0	154	564	142	104	0	122	0	0	0	0	4153	0	0	0	0	0	0	0	0	0	0	0	0	0	0	0	0	0	0
superkingdom=Viruses;ssRNA viruses;ssRNA positive-strand viruses, no DNA stage;family=Leviviridae;genus=Levivirus;unclassified Levivirus;species=Enterobacteria phage Hgal1;taxId=1206300	0	0	0	0	0	0	0	0	0	0	0	0	0	0	0	0	0	0	0	0	70	69	0	136	116	0	0	0	0	0	1291	0	0	0	0	0	0	0	0	0	0	0	0	0	0	0	0	53	0
superkingdom=Viruses;ssRNA viruses;ssRNA positive-strand viruses, no DNA stage;family=Leviviridae;genus=Levivirus;unclassified Levivirus;species=Pseudomonas phage PP7;taxId=12023	0	0	0	0	0	0	0	0	0	0	0	0	0	0	0	0	0	0	0	0	0	0	0	0	0	0	0	0	0	0	0	0	0	0	0	0	0	0	0	0	0	0	0	0	0	0	0	0	0
superkingdom=Viruses;ssRNA viruses;ssRNA positive-strand viruses, no DNA stage;family=Leviviridae;genus=Levivirus;unclassified Levivirus;taxId=39802	0	0	0	0	0	0	0	0	0	0	0	0	0	0	0	0	0	0	0	0	0	0	0	0	0	0	0	0	0	0	42	0	0	0	0	0	0	0	0	0	0	0	0	0	0	0	0	0	0
superkingdom=Viruses;ssRNA viruses;ssRNA positive-strand viruses, no DNA stage;family=Leviviridae;unclassified Leviviridae;species=Caulobacter phage phiCb5;taxId=767473	0	0	0	0	0	0	0	0	0	0	0	0	0	0	0	0	0	0	0	0	0	0	26	0	24	22	0	0	0	0	3067	0	0	0	0	0	0	0	0	0	0	0	0	0	0	0	0	0	0
superkingdom=Viruses;ssRNA viruses;ssRNA positive-strand viruses, no DNA stage;family=Leviviridae;unclassified Leviviridae;species=Enterobacteria phage M;taxId=1235640	0	0	0	0	0	0	0	0	0	0	0	0	0	0	0	0	0	0	0	0	0	56	0	0	0	0	0	0	0	0	344	0	0	0	0	0	0	0	0	0	0	0	0	0	0	0	0	0	0
superkingdom=Viruses;ssRNA viruses;ssRNA positive-strand viruses, no DNA stage;family=Leviviridae;unclassified Leviviridae;species=Pseudomonas phage PRR1;taxId=12024	0	0	0	0	0	0	0	0	0	0	0	0	0	0	0	0	0	0	0	0	70	0	101	80	130	52	0	0	0	0	1746	0	0	0	0	0	0	0	0	0	0	0	0	0	0	0	0	0	0
superkingdom=Viruses;ssRNA viruses;ssRNA positive-strand viruses, no DNA stage;family=Luteoviridae;genus=Polerovirus;species=Cucurbit aphid-borne yellows virus;taxId=91753	0	0	0	0	0	0	0	0	0	0	0	0	0	0	0	0	0	0	0	0	0	0	0	0	0	0	0	0	0	0	0	0	0	0	0	0	0	0	0	0	0	0	0	0	0	0	0	0	0
superkingdom=Viruses;ssRNA viruses;ssRNA positive-strand viruses, no DNA stage;family=Luteoviridae;genus=Polerovirus;species=Suakwa aphid-borne yellows virus;taxId=646010	0	0	0	0	0	0	0	0	0	0	0	0	0	0	0	0	0	0	0	0	0	0	0	0	0	0	0	0	0	0	0	0	0	0	0	0	0	0	0	0	0	0	0	0	0	0	0	0	0
superkingdom=Viruses;ssRNA viruses;ssRNA positive-strand viruses, no DNA stage;family=Narnaviridae;genus=Mitovirus;unclassified Mitovirus;species=Buergenerula spartinae mitovirus 1;taxId=1491780	0	0	0	0	0	0	0	0	0	0	0	0	0	0	0	0	0	0	0	0	0	24	0	0	0	0	0	0	0	0	0	0	0	0	0	0	0	0	0	0	0	0	0	0	0	0	0	0	0
superkingdom=Viruses;ssRNA viruses;ssRNA positive-strand viruses, no DNA stage;family=Narnaviridae;genus=Mitovirus;unclassified Mitovirus;species=Cronartium ribicola mitovirus 1;taxId=1816484	0	0	0	0	0	0	0	0	0	0	0	0	0	0	0	0	0	0	0	0	0	0	0	0	0	0	0	0	0	0	0	0	0	0	0	0	0	0	0	0	0	0	0	0	0	0	0	0	0
superkingdom=Viruses;ssRNA viruses;ssRNA positive-strand viruses, no DNA stage;family=Narnaviridae;genus=Mitovirus;unclassified Mitovirus;species=Cronartium ribicola mitovirus 3;taxId=1816486	0	0	0	0	0	0	0	0	0	0	0	0	0	0	0	0	0	0	0	0	0	0	0	0	0	0	0	0	0	0	0	0	0	0	0	0	0	0	0	0	0	0	0	0	0	0	0	0	0
superkingdom=Viruses;ssRNA viruses;ssRNA positive-strand viruses, no DNA stage;family=Narnaviridae;genus=Mitovirus;unclassified Mitovirus;species=Cryphonectria mitovirus 2;Cryphonectria cubensis mitovirus 2b;taxId=249056	0	0	0	0	0	0	0	0	0	0	0	0	0	0	0	0	0	0	0	0	0	0	34	0	0	0	0	0	0	0	0	0	0	0	0	0	0	0	0	0	0	0	0	0	0	0	0	0	0
superkingdom=Viruses;ssRNA viruses;ssRNA positive-strand viruses, no DNA stage;family=Narnaviridae;genus=Mitovirus;unclassified Mitovirus;species=Hymenoscyphus fraxineus mitovirus 1;taxId=1564031	0	0	0	0	0	0	0	0	0	0	0	0	0	0	0	0	0	0	0	0	0	0	0	0	0	0	0	0	0	0	51	0	0	0	0	0	0	0	0	0	0	0	0	0	0	0	0	0	0
superkingdom=Viruses;ssRNA viruses;ssRNA positive-strand viruses, no DNA stage;family=Narnaviridae;genus=Mitovirus;unclassified Mitovirus;species=Sclerotinia sclerotiorum mitovirus 12;taxId=1435440	0	0	0	0	0	0	0	0	0	0	0	0	0	0	0	0	0	0	0	0	0	0	0	0	0	0	0	0	0	0	0	0	0	0	0	0	0	0	0	0	0	0	0	0	0	0	0	0	0
superkingdom=Viruses;ssRNA viruses;ssRNA positive-strand viruses, no DNA stage;family=Nodaviridae;environmental samples;species=YT nodavirus;taxId=1198328	0	0	0	0	0	0	0	0	0	0	0	0	0	0	0	0	0	0	0	0	0	0	0	0	0	0	0	0	0	0	0	0	0	0	0	0	0	0	0	0	0	0	0	0	0	0	0	0	0
superkingdom=Viruses;ssRNA viruses;ssRNA positive-strand viruses, no DNA stage;family=Nodaviridae;genus=Alphanodavirus;species=Black beetle virus;taxId=12285	0	0	0	0	0	0	0	0	0	0	0	0	0	0	0	0	0	0	0	0	0	0	0	0	0	0	0	0	0	0	0	0	0	0	0	0	0	0	0	0	0	0	0	0	0	0	0	0	0
superkingdom=Viruses;ssRNA viruses;ssRNA positive-strand viruses, no DNA stage;family=Nodaviridae;genus=Alphanodavirus;species=Flock house virus;taxId=12287	0	0	0	0	0	0	0	0	0	0	0	0	0	0	0	0	0	0	0	0	0	48	0	0	0	0	0	0	0	0	0	0	0	0	0	0	0	0	0	0	0	0	0	0	0	0	0	0	0
superkingdom=Viruses;ssRNA viruses;ssRNA positive-strand viruses, no DNA stage;family=Nodaviridae;genus=Alphanodavirus;species=Pariacoto virus;taxId=103782	0	0	0	0	0	0	0	0	0	0	0	0	0	0	0	0	0	0	0	0	0	0	0	0	0	0	0	0	0	0	0	0	0	0	0	0	0	0	0	0	0	0	0	0	0	0	0	0	0
superkingdom=Viruses;ssRNA viruses;ssRNA positive-strand viruses, no DNA stage;family=Nodaviridae;genus=Alphanodavirus;unclassified Alphanodavirus;species=Alphanodavirus HB-2007/CHN;taxId=756850	0	0	0	0	0	0	0	0	0	0	0	0	0	0	0	0	0	0	0	0	0	0	0	0	0	0	0	0	0	0	0	0	0	0	0	0	0	0	0	0	0	0	0	0	0	0	0	0	0
superkingdom=Viruses;ssRNA viruses;ssRNA positive-strand viruses, no DNA stage;family=Nodaviridae;genus=Betanodavirus;species=Redspotted grouper nervous necrosis virus;Epinephelus tauvina nervous necrosis virus;taxId=143921	0	0	0	0	0	0	0	0	0	0	0	0	0	0	0	0	0	0	0	0	0	0	0	0	0	0	0	0	0	0	0	0	0	0	0	0	0	0	0	0	0	0	0	0	0	0	0	0	0
superkingdom=Viruses;ssRNA viruses;ssRNA positive-strand viruses, no DNA stage;family=Nodaviridae;genus=Betanodavirus;species=Redspotted grouper nervous necrosis virus;taxId=43763	0	0	0	0	0	0	0	0	0	0	0	0	0	0	0	0	0	0	0	0	0	0	0	0	0	0	0	0	0	0	0	0	0	0	0	0	0	0	0	0	0	0	0	0	0	0	0	0	0
superkingdom=Viruses;ssRNA viruses;ssRNA positive-strand viruses, no DNA stage;family=Nodaviridae;genus=Betanodavirus;unclassified Betanodavirus;species=Chelidonichthys lucernus betanodavirus;taxId=985092	0	0	0	0	0	0	0	0	0	0	0	0	0	0	0	0	0	0	0	0	0	0	0	0	0	0	0	0	0	0	0	0	0	0	0	0	0	0	0	0	0	0	0	0	0	0	0	0	0
superkingdom=Viruses;ssRNA viruses;ssRNA positive-strand viruses, no DNA stage;family=Nodaviridae;genus=Betanodavirus;unclassified Betanodavirus;species=Wuhan nodavirus;taxId=356127	0	0	0	0	0	0	0	0	0	0	0	0	0	0	0	0	0	0	0	0	96	0	40	0	0	42	0	0	0	0	855	0	0	0	0	0	0	0	0	0	0	154	152	87	84	114	146	168	92
superkingdom=Viruses;ssRNA viruses;ssRNA positive-strand viruses, no DNA stage;family=Nodaviridae;unclassified Nodaviridae;species=Bat guano associated nodavirus GF-4n;taxId=795380	0	0	0	0	0	0	0	0	0	0	0	0	0	0	0	0	0	0	0	0	0	0	0	0	0	0	0	0	0	0	0	0	0	0	0	0	0	0	0	0	0	0	0	0	0	0	0	0	0
superkingdom=Viruses;ssRNA viruses;ssRNA positive-strand viruses, no DNA stage;family=Nodaviridae;unclassified Nodaviridae;species=Craigmillar Park virus;taxId=1807811	0	0	0	0	0	0	0	0	0	0	0	0	0	0	0	0	0	0	0	0	0	0	0	0	0	0	0	0	0	0	0	0	0	0	0	0	0	0	0	0	0	0	0	0	0	0	0	0	0
superkingdom=Viruses;ssRNA viruses;ssRNA positive-strand viruses, no DNA stage;family=Nodaviridae;unclassified Nodaviridae;species=Le Blanc nodavirus;taxId=1241918	0	0	0	0	0	0	0	0	0	0	0	0	0	0	0	0	0	0	0	0	0	0	0	0	0	0	0	0	0	0	274	0	0	0	0	0	0	0	0	0	0	0	0	0	0	0	0	0	0
superkingdom=Viruses;ssRNA viruses;ssRNA positive-strand viruses, no DNA stage;family=Nodaviridae;unclassified Nodaviridae;species=Lunovirus;taxId=1634490	0	0	0	0	0	0	0	0	0	0	0	0	0	0	0	0	0	0	0	0	0	0	0	0	0	0	0	0	0	0	79	0	0	0	0	0	0	0	0	0	0	0	0	0	0	0	0	0	0
superkingdom=Viruses;ssRNA viruses;ssRNA positive-strand viruses, no DNA stage;family=Nodaviridae;unclassified Nodaviridae;species=Mosinovirus;taxId=1545703	0	0	0	0	0	0	0	0	0	0	0	0	0	0	0	0	0	0	0	0	0	50	20	0	0	0	0	0	0	0	415	0	0	0	0	0	0	0	0	0	0	146	264	87	232	69	94	150	116
superkingdom=Viruses;ssRNA viruses;ssRNA positive-strand viruses, no DNA stage;family=Nodaviridae;unclassified Nodaviridae;species=Orsay virus;taxId=977912	0	0	0	0	0	0	0	0	0	0	0	0	0	0	0	0	0	0	0	0	0	0	0	0	0	0	0	0	0	0	34	0	0	0	0	0	0	0	0	0	0	0	0	0	0	0	0	0	0
superkingdom=Viruses;ssRNA viruses;ssRNA positive-strand viruses, no DNA stage;family=Nodaviridae;unclassified Nodaviridae;species=Pieris rapae virus;taxId=327392	0	0	0	0	0	0	0	0	0	0	0	0	0	0	0	0	0	0	0	0	0	0	0	0	0	0	0	0	0	0	0	0	0	0	0	0	0	0	0	0	0	0	0	0	0	0	0	0	0
superkingdom=Viruses;ssRNA viruses;ssRNA positive-strand viruses, no DNA stage;family=Nodaviridae;unclassified Nodaviridae;species=Santeuil nodavirus;taxId=977913	0	0	0	0	0	0	0	0	0	0	0	0	0	0	0	0	0	0	0	0	0	0	0	0	0	0	0	0	0	0	0	0	0	0	0	0	0	0	0	0	0	0	0	0	0	0	0	0	0
superkingdom=Viruses;ssRNA viruses;ssRNA positive-strand viruses, no DNA stage;family=Permutotetraviridae;genus=Alphapermutotetravirus;species=Euprosterna elaeasa virus;taxId=186165	0	0	0	0	0	0	0	0	0	0	0	0	0	0	0	0	0	0	0	0	0	0	0	0	0	0	0	0	0	0	0	0	0	0	0	0	0	0	0	0	0	0	0	0	0	0	0	0	0
superkingdom=Viruses;ssRNA viruses;ssRNA positive-strand viruses, no DNA stage;family=Potyviridae;genus=Potyvirus;species=Leek yellow stripe virus;taxId=42004	0	0	0	0	0	0	0	0	0	0	0	0	0	0	0	0	0	0	0	0	0	0	0	0	0	0	0	0	0	0	0	0	0	0	0	0	0	0	0	0	0	0	0	0	0	0	0	0	0
superkingdom=Viruses;ssRNA viruses;ssRNA positive-strand viruses, no DNA stage;family=Potyviridae;genus=Potyvirus;species=Maize dwarf mosaic virus;taxId=12203	0	0	0	0	0	0	0	0	0	0	0	0	0	0	0	0	0	0	0	0	0	0	0	0	0	0	0	0	0	0	0	0	0	0	0	0	0	0	0	0	0	0	0	0	0	0	0	0	0
superkingdom=Viruses;ssRNA viruses;ssRNA positive-strand viruses, no DNA stage;family=Potyviridae;genus=Potyvirus;species=Onion yellow dwarf virus;taxId=43130	0	0	0	0	0	0	0	0	0	0	0	0	0	0	0	0	0	0	0	0	0	0	0	0	0	0	0	0	0	0	0	0	0	0	0	0	0	0	0	0	0	0	0	0	0	0	0	0	0
superkingdom=Viruses;ssRNA viruses;ssRNA positive-strand viruses, no DNA stage;family=Potyviridae;genus=Potyvirus;species=Papaya ringspot virus;taxId=12205	0	0	0	0	0	0	0	0	0	0	0	0	0	0	0	0	0	0	0	0	0	0	0	0	0	0	0	0	0	0	0	0	0	0	0	0	0	0	0	0	0	0	0	0	0	0	0	0	0
superkingdom=Viruses;ssRNA viruses;ssRNA positive-strand viruses, no DNA stage;family=Potyviridae;genus=Potyvirus;species=Sugarcane mosaic virus;taxId=12224	0	0	0	0	0	0	0	0	0	0	0	0	0	0	0	0	0	0	0	0	0	0	0	0	0	0	0	0	0	0	0	0	0	0	0	0	0	0	0	0	0	0	0	0	0	0	0	0	0
superkingdom=Viruses;ssRNA viruses;ssRNA positive-strand viruses, no DNA stage;family=Potyviridae;genus=Potyvirus;species=Turnip mosaic virus;taxId=12230	0	0	0	0	0	0	0	0	0	0	0	0	0	0	0	0	0	0	0	0	0	0	0	0	0	0	0	0	0	0	0	0	0	0	0	0	0	0	0	0	0	0	0	0	0	0	0	0	0
superkingdom=Viruses;ssRNA viruses;ssRNA positive-strand viruses, no DNA stage;family=Potyviridae;genus=Potyvirus;species=Watermelon mosaic virus;taxId=146500	0	0	0	0	0	0	0	0	0	0	0	0	0	0	0	0	0	0	0	0	0	0	0	0	0	0	0	0	0	0	0	0	0	0	0	0	0	0	0	0	0	0	0	0	0	0	0	0	0
superkingdom=Viruses;ssRNA viruses;ssRNA positive-strand viruses, no DNA stage;family=Potyviridae;genus=Potyvirus;species=Zucchini yellow mosaic virus;taxId=12232	0	0	0	0	0	0	0	0	0	0	0	0	0	0	0	0	0	0	0	0	0	0	0	0	0	0	0	0	0	0	0	0	0	0	0	0	0	0	0	0	0	0	0	0	0	0	0	0	0
superkingdom=Viruses;ssRNA viruses;ssRNA positive-strand viruses, no DNA stage;family=Tombusviridae;genus=Aureusvirus;species=Cucumber leaf spot virus;taxId=165432	0	0	0	0	0	0	0	0	0	0	0	0	0	0	0	0	0	0	0	0	0	0	0	0	0	0	0	0	0	0	0	0	0	0	0	0	0	0	0	0	0	0	0	0	0	0	0	0	0
superkingdom=Viruses;ssRNA viruses;ssRNA positive-strand viruses, no DNA stage;family=Tombusviridae;genus=Aureusvirus;species=Pothos latent virus;taxId=44562	0	0	0	0	0	0	0	0	0	0	0	0	0	0	0	0	0	0	0	0	0	0	0	0	0	0	0	0	0	0	0	0	0	0	0	0	0	0	0	0	0	0	0	0	0	0	0	0	0
superkingdom=Viruses;ssRNA viruses;ssRNA positive-strand viruses, no DNA stage;family=Tombusviridae;genus=Betacarmovirus;species=Hibiscus chlorotic ringspot virus;taxId=53181	0	0	0	0	0	0	0	0	0	0	0	0	0	0	0	0	0	0	0	0	0	0	0	0	0	0	0	0	0	0	0	0	0	0	0	0	0	0	0	0	0	0	0	0	0	0	0	0	0
superkingdom=Viruses;ssRNA viruses;ssRNA positive-strand viruses, no DNA stage;family=Tombusviridae;genus=Betanecrovirus;species=Beet black scorch virus;taxId=196375	0	0	0	0	0	0	0	0	0	0	0	0	0	0	0	0	0	0	0	0	0	0	0	0	0	0	0	0	0	0	38	0	0	0	0	0	0	0	0	0	0	0	0	0	0	0	0	0	0
superkingdom=Viruses;ssRNA viruses;ssRNA positive-strand viruses, no DNA stage;family=Tombusviridae;genus=Gallantivirus;species=Galinsoga mosaic virus;taxId=60714	0	0	0	0	0	0	0	0	0	0	0	0	0	0	0	0	0	0	0	0	0	0	0	0	0	0	0	0	0	0	0	0	0	0	0	0	0	0	0	0	0	0	0	0	0	0	0	0	0
superkingdom=Viruses;ssRNA viruses;ssRNA positive-strand viruses, no DNA stage;family=Tombusviridae;genus=Gammacarmovirus;species=Melon necrotic spot virus;taxId=11987	0	0	0	0	0	0	0	0	0	0	0	0	0	0	0	0	0	0	0	0	0	0	0	0	0	0	0	0	0	0	576	0	0	0	0	0	0	0	0	0	0	0	0	0	0	0	0	0	0
superkingdom=Viruses;ssRNA viruses;ssRNA positive-strand viruses, no DNA stage;family=Tombusviridae;genus=Machlomovirus;species=Maize chlorotic mottle virus;taxId=12138	0	0	0	0	0	0	0	0	0	0	0	0	0	0	0	0	0	0	0	0	0	108	0	0	0	0	0	0	0	0	958	0	0	0	0	0	0	0	0	0	0	0	0	0	0	0	0	0	0
superkingdom=Viruses;ssRNA viruses;ssRNA positive-strand viruses, no DNA stage;family=Tombusviridae;genus=Panicovirus;species=Cocksfoot mild mosaic virus;taxId=479060	0	0	0	0	0	0	0	0	0	0	0	0	0	0	0	0	0	0	0	0	0	0	0	0	0	0	0	0	0	0	0	0	0	0	0	0	0	0	0	0	0	0	0	0	0	0	0	0	0
superkingdom=Viruses;ssRNA viruses;ssRNA positive-strand viruses, no DNA stage;family=Tombusviridae;genus=Panicovirus;species=Panicum mosaic virus;taxId=40279	0	0	0	0	0	0	0	0	0	0	0	0	0	0	0	0	0	0	0	0	0	0	0	0	0	0	0	0	0	0	0	0	0	0	0	0	0	0	0	0	0	0	0	0	0	0	0	0	0
superkingdom=Viruses;ssRNA viruses;ssRNA positive-strand viruses, no DNA stage;family=Tombusviridae;genus=Panicovirus;species=Thin paspalum asymptomatic virus;taxId=1352511	0	0	0	0	0	0	0	0	0	0	0	0	0	0	0	0	0	0	0	0	0	0	0	0	0	0	0	0	0	0	0	0	0	0	0	0	0	0	0	0	0	0	0	0	0	0	0	0	0
superkingdom=Viruses;ssRNA viruses;ssRNA positive-strand viruses, no DNA stage;family=Tombusviridae;genus=Panicovirus;unclassified Panicovirus;species=Bermuda grass latent virus;taxId=1930269	0	0	0	0	0	0	0	0	0	0	0	0	0	0	0	0	0	0	0	0	0	0	0	0	0	0	0	0	0	0	0	0	0	0	0	0	0	0	0	0	0	0	0	0	0	0	0	0	0
superkingdom=Viruses;ssRNA viruses;ssRNA positive-strand viruses, no DNA stage;family=Tombusviridae;unassigned Tombusviridae;species=Trailing lespedeza virus 1;taxId=944580	0	0	0	0	0	0	0	0	0	0	0	0	0	0	0	0	0	0	0	0	0	0	0	0	0	0	0	0	0	0	0	0	0	0	0	0	0	0	0	0	0	0	0	0	0	0	0	0	0
superkingdom=Viruses;ssRNA viruses;ssRNA positive-strand viruses, no DNA stage;family=Virgaviridae;genus=Tobamovirus;species=Bell pepper mottle virus;taxId=368735	0	0	0	0	0	0	0	0	0	0	0	0	0	0	0	0	0	0	0	0	0	0	0	0	0	0	0	0	0	0	76	0	0	0	0	0	0	0	0	0	0	0	0	0	0	0	0	0	0
superkingdom=Viruses;ssRNA viruses;ssRNA positive-strand viruses, no DNA stage;family=Virgaviridae;genus=Tobamovirus;species=Cucumber green mottle mosaic virus;taxId=12235	0	0	0	0	0	0	0	0	0	0	0	0	0	0	0	0	0	0	0	0	0	0	0	20	0	0	0	0	0	0	190	0	0	0	0	0	0	0	0	0	0	0	0	0	0	0	0	0	0
superkingdom=Viruses;ssRNA viruses;ssRNA positive-strand viruses, no DNA stage;family=Virgaviridae;genus=Tobamovirus;species=Hibiscus latent Fort Pierce virus;taxId=233051	0	0	0	0	0	0	0	0	0	0	0	0	0	0	0	0	0	0	0	0	0	0	0	0	0	0	0	0	0	0	0	0	0	0	0	0	0	0	0	0	0	0	0	0	0	0	0	0	0
superkingdom=Viruses;ssRNA viruses;ssRNA positive-strand viruses, no DNA stage;family=Virgaviridae;genus=Tobamovirus;species=Maracuja mosaic virus;taxId=368736	0	0	0	0	0	0	0	0	0	0	0	0	0	0	0	0	0	0	0	0	0	0	0	0	0	0	0	0	0	0	44	0	0	0	0	0	0	0	0	0	0	0	0	0	0	0	0	0	0
superkingdom=Viruses;ssRNA viruses;ssRNA positive-strand viruses, no DNA stage;family=Virgaviridae;genus=Tobamovirus;species=Passion fruit mosaic virus;Passion fruit mosaic virus-TGP;taxId=1167305	0	0	0	0	0	0	0	0	0	0	0	0	0	0	0	0	0	0	0	0	0	0	0	0	0	0	0	0	0	0	0	0	0	0	0	0	0	0	0	0	0	0	0	0	0	0	0	0	0
superkingdom=Viruses;ssRNA viruses;ssRNA positive-strand viruses, no DNA stage;family=Virgaviridae;genus=Tobamovirus;species=Passion fruit mosaic virus;taxId=1032457	0	0	0	0	0	0	0	0	0	0	0	0	0	0	0	0	0	0	0	0	0	0	0	0	0	0	0	0	0	0	0	0	0	0	0	0	0	0	0	0	0	0	0	0	0	0	0	0	0
superkingdom=Viruses;ssRNA viruses;ssRNA positive-strand viruses, no DNA stage;family=Virgaviridae;genus=Tobamovirus;species=Pepper mild mottle virus;taxId=12239	0	0	0	0	0	0	0	0	0	0	0	0	0	0	0	0	0	0	0	0	0	0	18	0	0	0	0	0	0	0	872	0	0	0	0	0	0	0	0	0	0	0	0	0	0	0	0	0	0
superkingdom=Viruses;ssRNA viruses;ssRNA positive-strand viruses, no DNA stage;family=Virgaviridae;genus=Tobamovirus;species=Tobacco mild green mosaic virus;taxId=12241	0	0	0	0	0	0	0	0	0	0	0	0	0	0	0	0	0	0	0	0	0	0	0	0	0	0	0	0	0	0	0	0	0	0	0	0	0	0	0	0	0	0	0	0	0	0	0	0	0
superkingdom=Viruses;ssRNA viruses;ssRNA positive-strand viruses, no DNA stage;family=Virgaviridae;genus=Tobamovirus;species=Tobacco mosaic virus;taxId=12242	0	0	0	0	0	0	0	0	0	0	0	0	0	0	0	0	0	0	0	0	0	0	0	0	0	0	0	0	0	0	0	0	0	0	0	0	0	0	0	0	0	0	0	0	0	0	0	0	0
superkingdom=Viruses;ssRNA viruses;ssRNA positive-strand viruses, no DNA stage;family=Virgaviridae;genus=Tobamovirus;species=Tomato mosaic virus;taxId=12253	0	0	0	0	0	0	0	0	0	0	0	0	0	0	28	42	0	0	0	0	940	982	840	912	1052	908	0	0	0	0	8199	0	0	0	0	0	0	0	0	0	0	0	0	0	0	0	0	0	0
superkingdom=Viruses;ssRNA viruses;ssRNA positive-strand viruses, no DNA stage;family=Virgaviridae;genus=Tobamovirus;unclassified Tobamovirus;species=Tomato mottle mosaic virus;taxId=1391702	0	0	0	0	0	0	0	0	0	0	0	0	0	0	0	0	0	0	0	0	92	0	58	0	0	48	0	0	0	0	1564	0	0	0	0	0	0	0	0	0	0	0	0	0	0	0	0	0	0
superkingdom=Viruses;ssRNA viruses;ssRNA positive-strand viruses, no DNA stage;genus=Ourmiavirus;species=Cassava virus C;taxId=561576	0	0	0	0	0	0	0	0	0	0	0	0	0	0	0	0	0	0	0	0	0	0	0	0	0	0	0	0	0	0	0	0	0	0	0	0	0	0	0	0	0	0	0	0	0	0	0	0	0
superkingdom=Viruses;ssRNA viruses;ssRNA positive-strand viruses, no DNA stage;genus=Ourmiavirus;species=Epirus cherry virus;taxId=544686	0	0	0	0	0	0	0	0	0	0	0	0	0	0	0	0	0	0	0	0	0	0	0	0	0	0	0	0	0	0	0	0	0	0	0	0	0	0	0	0	0	0	0	0	0	0	0	0	0
superkingdom=Viruses;ssRNA viruses;ssRNA positive-strand viruses, no DNA stage;genus=Ourmiavirus;species=Ourmia melon virus;taxId=186786	0	0	0	0	0	0	0	0	0	0	0	0	0	0	0	0	0	0	0	0	0	0	0	0	0	0	0	0	0	0	0	0	0	0	0	0	0	0	0	0	0	0	0	0	0	0	0	0	0
superkingdom=Viruses;ssRNA viruses;ssRNA positive-strand viruses, no DNA stage;genus=Ourmiavirus;unclassified Ourmiavirus;species=Rhizoctonia solani ourmia-like virus 1 RNA 1;taxId=1708387	0	0	0	0	0	0	0	0	0	0	0	0	0	0	0	0	0	0	0	0	0	0	0	0	0	0	0	0	0	0	0	0	0	0	0	0	0	0	0	0	0	0	0	0	0	0	0	0	0
superkingdom=Viruses;ssRNA viruses;ssRNA positive-strand viruses, no DNA stage;genus=Sobemovirus;species=Solanum nodiflorum mottle virus;taxId=12471	0	0	0	0	0	0	0	0	0	0	0	0	0	0	0	0	0	0	0	0	0	0	0	0	0	0	0	0	0	0	0	0	0	0	0	0	0	0	0	0	0	0	0	0	0	0	0	0	0
superkingdom=Viruses;ssRNA viruses;ssRNA positive-strand viruses, no DNA stage;genus=Sobemovirus;species=Southern bean mosaic virus;taxId=12139	0	0	0	0	0	0	0	0	0	0	0	0	0	0	0	0	0	0	0	0	0	0	0	0	0	0	0	0	0	0	442	0	0	0	0	0	0	0	0	0	0	0	0	0	0	0	0	0	0
superkingdom=Viruses;ssRNA viruses;ssRNA positive-strand viruses, no DNA stage;genus=Sobemovirus;species=Southern cowpea mosaic virus;taxId=196398	0	0	0	0	0	0	0	0	0	0	0	0	0	0	0	0	0	0	0	0	0	0	0	0	0	0	0	0	0	0	0	0	0	0	0	0	0	0	0	0	0	0	0	0	0	0	0	0	0
superkingdom=Viruses;ssRNA viruses;ssRNA positive-strand viruses, no DNA stage;genus=Sobemovirus;species=Sowbane mosaic virus;taxId=378833	0	0	0	0	0	0	0	0	0	0	0	0	0	0	0	0	0	0	0	0	0	0	0	0	0	0	0	0	0	0	0	0	0	0	0	0	0	0	0	0	0	0	0	0	0	0	0	0	0
superkingdom=Viruses;ssRNA viruses;ssRNA positive-strand viruses, no DNA stage;genus=Sobemovirus;species=Velvet tobacco mottle virus;taxId=12473	0	0	0	0	0	0	0	0	0	0	0	0	0	0	0	0	0	0	0	0	0	0	0	0	0	0	0	0	0	0	0	0	0	0	0	0	0	0	0	0	0	0	0	0	0	0	0	0	0
superkingdom=Viruses;ssRNA viruses;ssRNA positive-strand viruses, no DNA stage;genus=Sobemovirus;unclassified Sobemovirus;species=Artemisia virus A;taxId=1133751	0	0	0	0	0	0	0	0	0	0	0	0	0	0	0	0	0	0	0	0	0	0	0	0	0	0	0	0	0	0	0	0	0	0	0	0	0	0	0	0	0	0	0	0	0	0	0	0	0
superkingdom=Viruses;ssRNA viruses;ssRNA positive-strand viruses, no DNA stage;genus=Sobemovirus;unclassified Sobemovirus;species=Cymbidium chlorotic mosaic virus;taxId=1602124	0	0	0	0	0	0	0	0	0	0	0	0	0	0	0	0	0	0	0	0	0	0	0	0	0	0	0	0	0	0	0	0	0	0	0	0	0	0	0	0	0	0	0	0	0	0	0	0	0
superkingdom=Viruses;ssRNA viruses;ssRNA positive-strand viruses, no DNA stage;genus=Sobemovirus;unclassified Sobemovirus;species=Papaya lethal yellowing virus;taxId=685899	0	0	0	0	0	0	0	0	0	0	108	80	120	78	76	118	74	118	100	116	1540	1600	1672	1654	1566	1712	0	0	0	0	16232	0	0	0	0	0	0	0	0	0	0	76	52	100	90	134	110	70	102
superkingdom=Viruses;ssRNA viruses;ssRNA positive-strand viruses, no DNA stage;order=Nidovirales;family=Coronaviridae;subfamily=Coronavirinae;genus=Alphacoronavirus;species=Alphacoronavirus 1;Canine coronavirus;taxId=11153	0	0	0	0	0	0	0	0	0	0	0	0	0	0	0	0	0	0	0	0	0	0	0	0	0	0	0	0	0	0	0	0	0	0	0	0	0	0	0	0	0	0	0	0	0	0	0	0	0
superkingdom=Viruses;ssRNA viruses;ssRNA positive-strand viruses, no DNA stage;order=Nidovirales;family=Coronaviridae;subfamily=Coronavirinae;genus=Alphacoronavirus;species=Alphacoronavirus 1;Feline coronavirus;Feline coronavirus UU23;taxId=711466	0	0	0	0	0	0	0	0	0	0	0	0	0	0	0	0	0	0	0	0	0	0	0	0	0	0	0	0	0	0	0	0	0	0	0	0	0	0	0	0	0	0	0	0	0	0	0	0	0
superkingdom=Viruses;ssRNA viruses;ssRNA positive-strand viruses, no DNA stage;order=Nidovirales;family=Coronaviridae;subfamily=Coronavirinae;genus=Alphacoronavirus;species=Alphacoronavirus 1;Feline coronavirus;taxId=12663	0	0	0	0	0	0	0	0	0	0	0	0	0	0	0	0	0	0	0	0	0	0	0	0	0	0	0	0	0	0	0	0	0	0	0	0	0	0	0	0	0	0	0	0	0	0	0	0	0
superkingdom=Viruses;ssRNA viruses;ssRNA positive-strand viruses, no DNA stage;order=Nidovirales;family=Coronaviridae;subfamily=Coronavirinae;genus=Alphacoronavirus;species=Alphacoronavirus 1;taxId=693997	0	0	0	0	0	0	0	0	0	0	0	0	0	0	0	0	0	0	0	0	0	0	0	0	0	0	0	0	0	0	0	0	0	0	0	0	0	0	0	0	0	0	0	0	0	0	0	0	0
superkingdom=Viruses;ssRNA viruses;ssRNA positive-strand viruses, no DNA stage;order=Nidovirales;family=Coronaviridae;subfamily=Coronavirinae;genus=Alphacoronavirus;species=Human coronavirus NL63;taxId=277944	0	0	0	0	0	0	0	0	0	0	0	0	0	0	0	0	0	0	0	0	0	0	0	0	0	0	0	0	0	0	0	0	0	0	0	0	0	0	0	0	0	0	0	0	0	0	0	0	0
superkingdom=Viruses;ssRNA viruses;ssRNA positive-strand viruses, no DNA stage;order=Nidovirales;family=Coronaviridae;subfamily=Torovirinae;genus=Torovirus;species=Porcine torovirus;taxId=237020	0	0	0	0	0	0	0	0	0	0	0	0	0	0	0	0	0	0	0	0	0	0	0	0	0	0	0	0	0	0	0	0	0	0	0	0	0	0	0	0	0	0	0	0	0	0	0	0	0
superkingdom=Viruses;ssRNA viruses;ssRNA positive-strand viruses, no DNA stage;order=Picornavirales;environmental samples;species=Marine RNA virus JP-A;taxId=439015	0	0	0	0	0	0	0	0	0	0	0	0	0	0	0	0	0	0	0	0	0	0	0	0	0	0	0	0	0	0	0	0	0	0	0	0	0	0	0	0	0	0	0	0	0	0	0	0	0
superkingdom=Viruses;ssRNA viruses;ssRNA positive-strand viruses, no DNA stage;order=Picornavirales;environmental samples;species=Marine RNA virus JP-B;taxId=439016	0	0	0	0	0	0	0	0	0	0	0	0	0	0	0	0	0	0	0	0	0	0	0	0	0	0	0	0	0	0	0	0	0	0	0	0	0	0	0	0	0	0	0	0	0	0	0	0	0
superkingdom=Viruses;ssRNA viruses;ssRNA positive-strand viruses, no DNA stage;order=Picornavirales;environmental samples;species=Marine RNA virus SF-1;taxId=1198329	0	0	0	0	0	0	0	0	0	0	0	0	0	0	0	0	0	0	0	0	0	0	0	0	0	0	0	0	0	0	389	0	0	0	0	0	0	0	0	0	0	0	0	0	0	0	0	0	0
superkingdom=Viruses;ssRNA viruses;ssRNA positive-strand viruses, no DNA stage;order=Picornavirales;environmental samples;species=Marine RNA virus SF-3;taxId=1419327	0	0	0	0	0	0	0	0	0	0	0	0	0	0	0	0	0	0	0	0	0	0	0	0	0	0	0	0	0	0	0	0	0	0	0	0	0	0	0	0	0	0	0	0	0	0	0	0	0
superkingdom=Viruses;ssRNA viruses;ssRNA positive-strand viruses, no DNA stage;order=Picornavirales;family=Dicistroviridae;genus=Aparavirus;species=Acute bee paralysis virus;taxId=92444	0	0	0	0	0	0	0	0	0	0	0	0	0	0	0	0	0	0	0	0	0	0	0	0	0	0	0	0	0	0	0	0	0	0	0	0	0	0	0	0	0	0	0	0	0	0	0	0	0
superkingdom=Viruses;ssRNA viruses;ssRNA positive-strand viruses, no DNA stage;order=Picornavirales;family=Dicistroviridae;genus=Aparavirus;species=Israeli acute paralysis virus;taxId=294365	0	0	0	0	0	0	0	0	0	0	0	0	0	0	0	0	0	0	0	0	0	0	0	0	0	0	0	0	0	0	0	0	0	0	0	0	0	0	0	0	0	0	0	0	0	0	0	0	0
superkingdom=Viruses;ssRNA viruses;ssRNA positive-strand viruses, no DNA stage;order=Picornavirales;family=Dicistroviridae;genus=Aparavirus;species=Kashmir bee virus;taxId=68876	0	0	0	0	0	0	0	0	0	0	0	0	0	0	0	0	0	0	0	0	0	0	0	0	0	0	0	0	0	0	86	0	0	0	0	0	0	0	0	0	0	0	0	0	0	0	0	0	0
superkingdom=Viruses;ssRNA viruses;ssRNA positive-strand viruses, no DNA stage;order=Picornavirales;family=Dicistroviridae;genus=Aparavirus;species=Solenopsis invicta virus-1;Solenopsis invicta virus 1A;taxId=317657	0	0	0	0	0	0	0	0	0	0	0	0	0	0	0	0	0	0	0	0	0	0	0	0	0	0	0	0	0	0	0	0	0	0	0	0	0	0	0	0	0	0	0	0	0	0	0	0	0
superkingdom=Viruses;ssRNA viruses;ssRNA positive-strand viruses, no DNA stage;order=Picornavirales;family=Dicistroviridae;genus=Aparavirus;species=Solenopsis invicta virus-1;taxId=294369	0	0	0	0	0	0	0	0	0	0	0	0	0	0	0	0	0	0	0	0	0	0	0	0	0	0	0	0	0	0	0	0	0	0	0	0	0	0	0	0	0	0	0	0	0	0	0	0	0
superkingdom=Viruses;ssRNA viruses;ssRNA positive-strand viruses, no DNA stage;order=Picornavirales;family=Dicistroviridae;genus=Aparavirus;species=Taura syndrome virus;taxId=142102	0	0	0	0	0	0	0	0	0	0	0	0	0	0	0	0	0	0	0	0	0	0	0	0	0	0	0	0	0	0	0	0	0	0	0	0	0	0	0	0	0	0	0	0	0	0	0	0	0
superkingdom=Viruses;ssRNA viruses;ssRNA positive-strand viruses, no DNA stage;order=Picornavirales;family=Dicistroviridae;genus=Cripavirus;species=Aphid lethal paralysis virus;taxId=209529	0	0	0	0	0	0	0	0	0	0	0	0	0	0	0	0	0	0	0	0	0	0	0	0	0	0	0	0	0	0	37	0	0	0	0	0	0	0	0	0	0	0	0	0	0	0	0	0	0
superkingdom=Viruses;ssRNA viruses;ssRNA positive-strand viruses, no DNA stage;order=Picornavirales;family=Dicistroviridae;genus=Cripavirus;species=Cricket paralysis virus;taxId=12136	0	0	0	0	0	0	0	0	0	0	0	0	0	0	0	0	0	0	0	0	0	0	0	0	0	0	0	0	0	0	0	0	0	0	0	0	0	0	0	0	0	0	0	0	0	0	0	0	0
superkingdom=Viruses;ssRNA viruses;ssRNA positive-strand viruses, no DNA stage;order=Picornavirales;family=Dicistroviridae;genus=Cripavirus;species=Drosophila C virus;taxId=64279	0	0	0	0	0	0	0	0	0	0	0	0	0	0	0	0	0	0	0	0	0	0	0	0	0	0	0	0	0	0	0	0	0	0	0	0	0	0	0	0	0	0	0	0	0	0	0	0	0
superkingdom=Viruses;ssRNA viruses;ssRNA positive-strand viruses, no DNA stage;order=Picornavirales;family=Dicistroviridae;genus=Cripavirus;species=Rhopalosiphum padi virus;taxId=66834	0	0	0	0	0	0	0	0	0	0	0	0	0	0	0	0	0	0	0	0	0	0	0	0	0	0	0	0	0	0	0	0	0	0	0	0	0	0	0	0	0	0	0	0	0	0	0	0	0
superkingdom=Viruses;ssRNA viruses;ssRNA positive-strand viruses, no DNA stage;order=Picornavirales;family=Dicistroviridae;genus=Cripavirus;unclassified Cripavirus;species=Ancient Northwest Territories cripavirus;taxId=1542742	0	0	0	0	0	0	0	0	0	0	0	0	0	0	0	0	0	0	0	0	0	0	0	0	0	0	0	0	0	0	51	0	0	0	0	0	0	0	0	0	0	0	0	0	0	0	0	0	0
superkingdom=Viruses;ssRNA viruses;ssRNA positive-strand viruses, no DNA stage;order=Picornavirales;family=Dicistroviridae;genus=Cripavirus;unclassified Cripavirus;species=Anopheles C virus;taxId=1769780	0	0	0	0	0	0	0	0	0	0	0	0	0	0	0	0	0	0	0	0	0	0	0	0	0	0	0	0	0	0	0	0	0	0	0	0	0	0	0	0	0	0	0	0	0	0	0	0	0
superkingdom=Viruses;ssRNA viruses;ssRNA positive-strand viruses, no DNA stage;order=Picornavirales;family=Dicistroviridae;genus=Cripavirus;unclassified Cripavirus;species=Bat cripavirus;taxId=1958779	0	0	0	0	0	0	0	0	0	0	0	0	0	0	0	0	0	0	0	0	0	0	0	0	0	0	0	0	0	0	0	0	0	0	0	0	0	0	0	0	0	0	0	0	0	0	0	0	0
superkingdom=Viruses;ssRNA viruses;ssRNA positive-strand viruses, no DNA stage;order=Picornavirales;family=Dicistroviridae;genus=Cripavirus;unclassified Cripavirus;species=Empeyrat virus;taxId=1807793	0	0	0	0	0	0	0	0	0	0	0	0	0	0	0	0	0	0	0	0	0	0	0	0	0	0	0	0	0	0	211	0	0	0	0	0	0	0	0	0	0	0	0	0	0	0	0	0	0
superkingdom=Viruses;ssRNA viruses;ssRNA positive-strand viruses, no DNA stage;order=Picornavirales;family=Dicistroviridae;genus=Cripavirus;unclassified Cripavirus;species=Nilaparvata lugens C virus;taxId=1577072	0	0	0	0	0	0	0	0	0	0	0	0	0	0	0	0	0	0	0	0	0	0	0	0	0	0	0	0	0	0	0	0	0	0	0	0	0	0	0	0	0	0	0	0	0	0	0	0	0
superkingdom=Viruses;ssRNA viruses;ssRNA positive-strand viruses, no DNA stage;order=Picornavirales;family=Dicistroviridae;genus=Triatovirus;species=Black queen cell virus;taxId=92395	0	0	0	0	0	0	0	0	0	0	0	0	0	0	0	0	0	0	0	0	0	0	0	0	0	0	0	0	0	0	0	0	0	0	0	0	0	0	0	0	0	0	0	0	0	0	0	0	0
superkingdom=Viruses;ssRNA viruses;ssRNA positive-strand viruses, no DNA stage;order=Picornavirales;family=Dicistroviridae;genus=Triatovirus;species=Himetobi P virus;taxId=81583	0	0	0	0	0	0	0	0	0	0	0	0	0	0	0	0	0	0	0	0	0	0	0	0	0	0	0	0	0	0	144	0	0	0	0	0	0	0	0	0	0	0	0	0	0	0	0	0	0
superkingdom=Viruses;ssRNA viruses;ssRNA positive-strand viruses, no DNA stage;order=Picornavirales;family=Dicistroviridae;genus=Triatovirus;species=Homalodisca coagulata virus-1;taxId=359812	0	0	0	0	0	0	0	0	0	0	0	0	0	0	0	0	0	0	0	0	0	0	0	0	0	0	0	0	0	0	0	0	0	0	0	0	0	0	0	0	0	0	0	0	0	0	0	0	0
superkingdom=Viruses;ssRNA viruses;ssRNA positive-strand viruses, no DNA stage;order=Picornavirales;family=Dicistroviridae;genus=Triatovirus;species=Plautia stali intestine virus;taxId=64698	0	0	0	0	0	0	0	0	0	0	0	0	0	0	0	0	0	0	0	0	0	0	0	0	0	0	0	0	0	0	0	0	0	0	0	0	0	0	0	0	0	0	0	0	0	0	0	0	0
superkingdom=Viruses;ssRNA viruses;ssRNA positive-strand viruses, no DNA stage;order=Picornavirales;family=Dicistroviridae;genus=Triatovirus;species=Triatoma virus;taxId=103442	0	0	0	0	0	0	0	0	0	0	0	0	0	0	0	0	0	0	0	0	0	0	0	0	0	0	0	0	0	0	0	0	0	0	0	0	0	0	0	0	0	0	0	0	0	0	0	0	0
superkingdom=Viruses;ssRNA viruses;ssRNA positive-strand viruses, no DNA stage;order=Picornavirales;family=Dicistroviridae;unclassified Dicistroviridae;species=Big Sioux River virus;taxId=1041883	0	0	0	0	0	0	0	0	0	0	0	0	0	0	0	0	0	0	0	0	0	0	0	0	0	0	0	0	0	0	0	0	0	0	0	0	0	0	0	0	0	0	0	0	0	0	0	0	0
superkingdom=Viruses;ssRNA viruses;ssRNA positive-strand viruses, no DNA stage;order=Picornavirales;family=Dicistroviridae;unclassified Dicistroviridae;species=Bivalve RNA virus G1;taxId=1926967	0	0	0	0	0	0	0	0	0	0	0	0	0	0	0	0	0	0	0	0	0	0	0	0	0	0	0	0	0	0	0	0	0	0	0	0	0	0	0	0	0	0	0	0	0	0	0	0	0
superkingdom=Viruses;ssRNA viruses;ssRNA positive-strand viruses, no DNA stage;order=Picornavirales;family=Dicistroviridae;unclassified Dicistroviridae;species=Bivalve RNA virus G5;taxId=1926968	0	0	0	0	0	0	0	0	0	0	0	0	0	0	0	0	0	0	0	0	0	0	0	0	0	0	0	0	0	0	0	0	0	0	0	0	0	0	0	0	0	0	0	0	22	0	0	0	0
superkingdom=Viruses;ssRNA viruses;ssRNA positive-strand viruses, no DNA stage;order=Picornavirales;family=Dicistroviridae;unclassified Dicistroviridae;species=Dicistroviridae SC2803;taxId=1169618	0	0	0	0	0	0	0	0	0	0	0	0	0	0	0	0	0	0	0	0	0	0	0	0	0	0	0	0	0	0	0	0	0	0	0	0	0	0	0	0	0	0	0	0	0	0	0	0	0
superkingdom=Viruses;ssRNA viruses;ssRNA positive-strand viruses, no DNA stage;order=Picornavirales;family=Dicistroviridae;unclassified Dicistroviridae;species=Formica exsecta virus 1;taxId=1432856	0	0	0	0	0	0	0	0	0	0	0	0	0	0	0	0	0	0	0	0	0	0	0	0	0	0	0	0	0	0	0	0	0	0	0	0	0	0	0	0	0	0	0	0	0	0	0	0	0
superkingdom=Viruses;ssRNA viruses;ssRNA positive-strand viruses, no DNA stage;order=Picornavirales;family=Iflaviridae;genus=Iflavirus;species=Nilaparvata lugens honeydew virus 1;taxId=1267585	0	0	0	0	0	0	0	0	0	0	0	0	0	0	0	0	0	0	0	0	0	0	0	0	0	0	0	0	0	0	0	0	0	0	0	0	0	0	0	0	0	0	0	0	0	0	0	0	0
superkingdom=Viruses;ssRNA viruses;ssRNA positive-strand viruses, no DNA stage;order=Picornavirales;family=Iflaviridae;genus=Iflavirus;species=Sacbrood virus;taxId=89463	0	0	0	0	0	0	0	0	0	0	0	0	0	0	0	0	0	0	0	0	0	0	0	0	0	0	0	0	0	0	0	0	0	0	0	0	0	0	0	0	0	0	0	0	0	0	0	0	0
superkingdom=Viruses;ssRNA viruses;ssRNA positive-strand viruses, no DNA stage;order=Picornavirales;family=Iflaviridae;genus=Iflavirus;unclassified Iflavirus;species=Bat iflavirus;taxId=1958778	0	0	0	0	0	0	0	0	0	0	0	0	0	0	0	0	0	0	0	0	0	0	0	0	0	0	0	0	0	0	0	0	0	0	0	0	0	0	0	0	0	0	0	0	0	0	0	0	0
superkingdom=Viruses;ssRNA viruses;ssRNA positive-strand viruses, no DNA stage;order=Picornavirales;family=Iflaviridae;genus=Iflavirus;unclassified Iflavirus;species=Bombyx mori iflavirus;taxId=1690666	0	0	0	0	0	0	0	0	0	0	0	0	0	0	0	0	0	0	0	0	0	0	0	0	0	0	0	0	0	0	0	0	0	0	0	0	0	0	0	0	0	0	0	0	0	0	0	0	0
superkingdom=Viruses;ssRNA viruses;ssRNA positive-strand viruses, no DNA stage;order=Picornavirales;family=Iflaviridae;genus=Iflavirus;unclassified Iflavirus;species=Brevicoryne brassicae picorna-like virus;taxId=436447	0	0	0	0	0	0	0	0	0	0	0	0	0	0	0	0	0	0	0	0	0	0	0	0	0	0	0	0	0	0	0	0	0	0	0	0	0	0	0	0	0	0	0	0	0	0	0	0	0
superkingdom=Viruses;ssRNA viruses;ssRNA positive-strand viruses, no DNA stage;order=Picornavirales;family=Iflaviridae;genus=Iflavirus;unclassified Iflavirus;species=Iflavirus sp.;taxId=1916690	0	0	0	0	0	0	0	0	0	0	0	0	0	0	0	0	0	0	0	0	0	0	0	0	0	0	0	0	0	0	0	0	0	0	0	0	0	0	0	0	0	0	0	0	0	0	0	0	0
superkingdom=Viruses;ssRNA viruses;ssRNA positive-strand viruses, no DNA stage;order=Picornavirales;family=Iflaviridae;genus=Iflavirus;unclassified Iflavirus;species=Moku virus;taxId=1906245	0	0	0	0	0	0	0	0	0	0	0	0	0	0	0	0	0	0	0	0	0	0	0	0	0	0	0	0	0	0	0	0	0	0	0	0	0	0	0	0	0	0	0	0	0	0	0	0	0
superkingdom=Viruses;ssRNA viruses;ssRNA positive-strand viruses, no DNA stage;order=Picornavirales;family=Iflaviridae;genus=Iflavirus;unclassified Iflavirus;species=Nasonia vitripennis virus;taxId=626355	0	0	0	0	0	0	0	0	0	0	0	0	0	0	0	0	0	0	0	0	0	0	0	0	0	0	0	0	0	0	0	0	0	0	0	0	0	0	0	0	0	0	0	0	0	0	0	0	0
superkingdom=Viruses;ssRNA viruses;ssRNA positive-strand viruses, no DNA stage;order=Picornavirales;family=Iflaviridae;genus=Iflavirus;unclassified Iflavirus;species=Xysticus cristatus iflavirus;taxId=1920137	0	0	0	0	0	0	0	0	0	0	0	0	0	0	0	0	0	0	0	0	0	0	0	0	0	0	0	0	0	0	0	0	0	0	0	0	0	0	0	0	0	0	0	0	0	0	0	0	0
superkingdom=Viruses;ssRNA viruses;ssRNA positive-strand viruses, no DNA stage;order=Picornavirales;family=Iflaviridae;unclassified Iflaviridae;species=Antheraea mylitta iflavirus;taxId=1783547	0	0	0	0	0	0	0	0	0	0	0	0	0	0	0	0	0	0	0	0	0	0	0	0	0	0	0	0	0	0	0	0	0	0	0	0	0	0	0	0	0	0	0	0	0	0	0	0	0
superkingdom=Viruses;ssRNA viruses;ssRNA positive-strand viruses, no DNA stage;order=Picornavirales;family=Iflaviridae;unclassified Iflaviridae;species=King virus;taxId=1911104	0	0	0	0	0	0	0	0	0	0	0	0	0	0	0	0	0	0	0	0	0	0	0	0	0	0	0	0	0	0	0	0	0	0	0	0	0	0	0	0	0	0	0	0	0	0	0	0	0
superkingdom=Viruses;ssRNA viruses;ssRNA positive-strand viruses, no DNA stage;order=Picornavirales;family=Iflaviridae;unclassified Iflaviridae;species=La Jolla virus;taxId=1654357	0	0	0	0	0	0	0	0	0	0	0	0	0	0	0	0	0	0	0	0	0	0	0	0	0	0	0	0	0	0	0	0	0	0	0	0	0	0	0	0	0	0	0	0	0	0	0	0	0
superkingdom=Viruses;ssRNA viruses;ssRNA positive-strand viruses, no DNA stage;order=Picornavirales;family=Iflaviridae;unclassified Iflaviridae;species=Opsiphanes invirae iflavirus 1;taxId=1675864	0	0	0	0	0	0	0	0	0	0	0	0	0	0	0	0	0	0	0	0	0	0	0	0	0	0	0	0	0	0	0	0	0	0	0	0	0	0	0	0	0	0	0	0	0	0	0	0	0
superkingdom=Viruses;ssRNA viruses;ssRNA positive-strand viruses, no DNA stage;order=Picornavirales;family=Iflaviridae;unclassified Iflaviridae;species=Thaumetopoea pityocampa iflavirus 1;taxId=1591444	0	0	0	0	0	0	0	0	0	0	0	0	0	0	0	0	0	0	0	0	0	0	0	0	0	0	0	0	0	0	0	0	0	0	0	0	0	0	0	0	0	0	0	0	0	0	0	0	0
superkingdom=Viruses;ssRNA viruses;ssRNA positive-strand viruses, no DNA stage;order=Picornavirales;family=Picornaviridae;genus=Cardiovirus;species=Cardiovirus B;Theilovirus;Human TMEV-like cardiovirus;taxId=511755	0	0	0	0	0	0	0	0	0	0	0	0	0	0	0	0	0	0	0	0	0	0	0	0	0	0	0	0	0	0	0	0	0	0	0	0	0	0	0	0	0	0	0	0	0	0	0	0	0
superkingdom=Viruses;ssRNA viruses;ssRNA positive-strand viruses, no DNA stage;order=Picornavirales;family=Picornaviridae;genus=Cardiovirus;species=Cardiovirus B;Theilovirus;Rat theilovirus 1;taxId=529419	0	0	0	0	0	0	0	0	0	0	0	0	0	0	0	0	0	0	0	0	0	0	0	0	0	0	0	0	0	0	0	0	0	0	0	0	0	0	0	0	0	0	0	0	0	0	0	0	0
superkingdom=Viruses;ssRNA viruses;ssRNA positive-strand viruses, no DNA stage;order=Picornavirales;family=Picornaviridae;genus=Cardiovirus;species=Cardiovirus B;Theilovirus;Saffold virus 2;taxId=1425211	0	0	0	0	0	0	0	0	0	0	0	0	0	0	0	0	0	0	0	0	0	0	0	0	0	0	0	0	0	0	0	0	0	0	0	0	0	0	0	0	0	0	0	0	0	0	0	0	0
superkingdom=Viruses;ssRNA viruses;ssRNA positive-strand viruses, no DNA stage;order=Picornavirales;family=Picornaviridae;genus=Cardiovirus;species=Cardiovirus B;Theilovirus;Saffold virus;Cardiovirus BR/118/2006;taxId=552873	0	0	0	0	0	0	0	0	0	0	0	0	0	0	0	0	0	0	0	0	0	0	0	0	0	0	0	0	0	0	0	0	0	0	0	0	0	0	0	0	0	0	0	0	0	0	0	0	0
superkingdom=Viruses;ssRNA viruses;ssRNA positive-strand viruses, no DNA stage;order=Picornavirales;family=Picornaviridae;genus=Cardiovirus;species=Cardiovirus B;Theilovirus;Saffold virus;Cardiovirus D/VI2229/2004;taxId=552875	0	0	0	0	0	0	0	0	0	0	0	0	0	0	0	0	0	0	0	0	0	0	0	0	0	0	0	0	0	0	0	0	0	0	0	0	0	0	0	0	0	0	0	0	0	0	0	0	0
superkingdom=Viruses;ssRNA viruses;ssRNA positive-strand viruses, no DNA stage;order=Picornavirales;family=Picornaviridae;genus=Cardiovirus;species=Cardiovirus B;Theilovirus;Saffold virus;taxId=434309	0	0	0	0	0	0	0	0	0	0	0	0	0	0	0	0	0	0	0	0	0	0	0	0	0	0	0	0	0	0	0	0	0	0	0	0	0	0	0	0	0	0	0	0	0	0	0	0	0
superkingdom=Viruses;ssRNA viruses;ssRNA positive-strand viruses, no DNA stage;order=Picornavirales;family=Picornaviridae;genus=Cardiovirus;species=Cardiovirus B;Theilovirus;Theiler's-like virus of rats;taxId=204729	0	0	0	0	0	0	0	0	0	0	0	0	0	0	0	0	0	0	0	0	0	0	0	0	0	0	0	0	0	0	0	0	0	0	0	0	0	0	0	0	0	0	0	0	0	0	0	0	0
superkingdom=Viruses;ssRNA viruses;ssRNA positive-strand viruses, no DNA stage;order=Picornavirales;family=Picornaviridae;genus=Cardiovirus;unclassified Cardiovirus;species=Boone cardiovirus;taxId=1281469	0	0	0	0	0	0	0	0	0	0	0	0	0	0	0	0	0	0	0	0	0	0	0	0	0	0	0	0	0	0	0	0	0	0	0	0	0	0	0	0	0	0	0	0	0	0	0	0	0
superkingdom=Viruses;ssRNA viruses;ssRNA positive-strand viruses, no DNA stage;order=Picornavirales;family=Picornaviridae;genus=Cosavirus;unclassified Cosavirus;species=Human cosavirus E/D;taxId=1181292	0	0	0	0	0	0	0	0	0	0	0	0	0	0	0	0	0	0	0	0	0	0	0	0	0	0	0	0	0	0	0	0	0	0	0	0	0	0	0	0	0	0	0	0	0	0	0	0	0
superkingdom=Viruses;ssRNA viruses;ssRNA positive-strand viruses, no DNA stage;order=Picornavirales;family=Picornaviridae;genus=Cosavirus;unclassified Cosavirus;species=Human cosavirus;taxId=1233383	0	0	0	0	0	0	0	0	0	0	0	0	0	0	0	0	0	0	0	0	0	0	0	0	0	0	0	0	0	0	0	0	0	0	0	0	0	0	0	0	0	0	0	0	0	0	0	0	0
superkingdom=Viruses;ssRNA viruses;ssRNA positive-strand viruses, no DNA stage;order=Picornavirales;family=Picornaviridae;genus=Enterovirus;species=Enterovirus A;Coxsackievirus A14;taxId=42773	0	0	0	0	0	0	0	0	0	0	0	0	0	0	0	0	0	0	0	0	0	0	0	0	0	0	0	0	0	0	0	0	0	0	0	0	0	0	0	0	0	0	0	0	0	0	0	0	0
superkingdom=Viruses;ssRNA viruses;ssRNA positive-strand viruses, no DNA stage;order=Picornavirales;family=Picornaviridae;genus=Enterovirus;species=Enterovirus A;Coxsackievirus A2;taxId=33757	0	0	0	0	0	0	0	0	0	0	0	0	0	0	0	0	0	0	0	0	0	0	0	0	0	0	0	0	0	0	0	0	0	0	0	0	0	0	0	0	0	0	0	0	0	0	0	0	0
superkingdom=Viruses;ssRNA viruses;ssRNA positive-strand viruses, no DNA stage;order=Picornavirales;family=Picornaviridae;genus=Enterovirus;species=Enterovirus B;Echovirus E25;taxId=45101	0	0	0	0	0	0	0	0	0	0	0	0	0	0	0	0	0	0	0	0	0	0	0	0	0	0	0	0	0	0	0	0	0	0	0	0	0	0	0	0	0	0	0	0	0	0	0	0	0
superkingdom=Viruses;ssRNA viruses;ssRNA positive-strand viruses, no DNA stage;order=Picornavirales;family=Picornaviridae;genus=Enterovirus;species=Enterovirus B;Echovirus E3;taxId=47516	0	0	0	0	0	0	0	0	0	0	0	0	0	0	0	0	0	0	0	0	0	0	0	0	0	0	0	0	0	0	0	0	0	0	0	0	0	0	0	0	0	0	0	0	0	0	0	0	0
superkingdom=Viruses;ssRNA viruses;ssRNA positive-strand viruses, no DNA stage;order=Picornavirales;family=Picornaviridae;genus=Enterovirus;species=Enterovirus B;Enterovirus B106;taxId=1248136	0	0	0	0	0	0	0	0	0	0	0	0	0	0	0	0	0	0	0	0	0	0	0	0	0	0	0	0	0	0	0	0	0	0	0	0	0	0	0	0	0	0	0	0	0	0	0	0	0
superkingdom=Viruses;ssRNA viruses;ssRNA positive-strand viruses, no DNA stage;order=Picornavirales;family=Picornaviridae;genus=Enterovirus;species=Enterovirus C;Coxsackievirus A19;taxId=42778	0	0	0	0	0	0	0	0	0	0	0	0	0	0	0	0	0	0	0	0	0	0	0	0	0	0	0	0	0	0	0	0	0	0	0	0	0	0	0	0	0	0	0	0	0	0	0	0	0
superkingdom=Viruses;ssRNA viruses;ssRNA positive-strand viruses, no DNA stage;order=Picornavirales;family=Picornaviridae;genus=Enterovirus;species=Enterovirus C;Coxsackievirus A1;taxId=42779	0	0	0	0	0	0	0	0	0	0	0	0	0	0	0	0	0	0	0	0	0	0	0	0	0	0	0	0	0	0	0	0	0	0	0	0	0	0	0	0	0	0	0	0	0	0	0	0	0
superkingdom=Viruses;ssRNA viruses;ssRNA positive-strand viruses, no DNA stage;order=Picornavirales;family=Picornaviridae;genus=Enterovirus;species=Enterovirus C;Coxsackievirus A21;taxId=12069	0	0	0	0	0	0	0	0	0	0	0	0	0	0	0	0	0	0	0	0	0	0	0	0	0	0	0	0	0	0	0	0	0	0	0	0	0	0	0	0	0	0	0	0	0	0	0	0	0
superkingdom=Viruses;ssRNA viruses;ssRNA positive-strand viruses, no DNA stage;order=Picornavirales;family=Picornaviridae;genus=Enterovirus;species=Enterovirus C;Coxsackievirus A22;taxId=42783	0	0	0	0	0	0	0	0	0	0	0	0	0	0	0	0	0	0	0	0	0	0	0	0	0	0	0	0	0	0	0	0	0	0	0	0	0	0	0	0	0	0	0	0	0	0	0	0	0
superkingdom=Viruses;ssRNA viruses;ssRNA positive-strand viruses, no DNA stage;order=Picornavirales;family=Picornaviridae;genus=Enterovirus;species=Enterovirus C;Enterovirus C116;taxId=1134340	0	0	0	0	0	0	0	0	0	0	0	0	0	0	0	0	0	0	0	0	0	0	0	0	0	0	0	0	0	0	0	0	0	0	0	0	0	0	0	0	0	0	0	0	0	0	0	0	0
superkingdom=Viruses;ssRNA viruses;ssRNA positive-strand viruses, no DNA stage;order=Picornavirales;family=Picornaviridae;genus=Enterovirus;species=Enterovirus C;Human poliovirus 1;taxId=12080	0	0	0	0	0	0	0	0	0	0	0	0	0	0	0	0	0	0	0	0	0	0	0	0	0	0	0	0	0	0	0	0	0	0	0	0	0	0	0	0	0	0	0	0	0	0	0	0	0
superkingdom=Viruses;ssRNA viruses;ssRNA positive-strand viruses, no DNA stage;order=Picornavirales;family=Picornaviridae;genus=Enterovirus;species=Enterovirus C;Human poliovirus 2;taxId=12083	0	0	0	0	0	0	0	0	0	0	0	0	0	0	0	0	0	0	0	0	0	0	0	0	0	0	0	0	0	0	0	0	0	0	0	0	0	0	0	0	0	0	0	0	0	0	0	0	0
superkingdom=Viruses;ssRNA viruses;ssRNA positive-strand viruses, no DNA stage;order=Picornavirales;family=Picornaviridae;genus=Enterovirus;species=Rhinovirus A;Human rhinovirus A31;taxId=185902	0	0	0	0	0	0	0	0	0	0	0	0	0	0	0	0	0	0	0	0	0	0	0	0	0	0	0	0	0	0	0	0	0	0	0	0	0	0	0	0	0	0	0	0	0	0	0	0	0
superkingdom=Viruses;ssRNA viruses;ssRNA positive-strand viruses, no DNA stage;order=Picornavirales;family=Picornaviridae;genus=Enterovirus;species=Rhinovirus C;taxId=463676	0	0	0	0	0	0	0	0	0	0	0	0	0	0	0	0	0	0	0	0	0	0	0	0	0	0	0	0	0	0	0	0	0	0	0	0	0	0	0	0	0	0	0	0	0	0	0	0	0
superkingdom=Viruses;ssRNA viruses;ssRNA positive-strand viruses, no DNA stage;order=Picornavirales;family=Picornaviridae;genus=Enterovirus;unclassified Enterovirus;species=Human enterovirus 113;taxId=1248135	0	0	0	0	0	0	0	0	0	0	0	0	0	0	0	0	0	0	0	0	0	0	0	0	0	0	0	0	0	0	0	0	0	0	0	0	0	0	0	0	0	0	0	0	0	0	0	0	0
superkingdom=Viruses;ssRNA viruses;ssRNA positive-strand viruses, no DNA stage;order=Picornavirales;family=Picornaviridae;genus=Kobuvirus;species=Aichivirus A;Aichi virus 1;taxId=1313215	0	0	0	0	0	0	0	0	0	0	0	0	0	0	0	0	0	0	0	0	0	0	0	0	0	0	0	0	0	0	0	0	0	0	0	0	0	0	0	0	0	0	0	0	0	0	0	0	0
superkingdom=Viruses;ssRNA viruses;ssRNA positive-strand viruses, no DNA stage;order=Picornavirales;family=Picornaviridae;genus=Kobuvirus;species=Aichivirus A;Canine kobuvirus CH-1;taxId=1281440	0	0	0	0	0	0	0	0	0	0	0	0	0	0	0	0	0	0	0	0	0	0	0	0	0	0	0	0	0	0	0	0	0	0	0	0	0	0	0	0	0	0	0	0	0	0	0	0	0
superkingdom=Viruses;ssRNA viruses;ssRNA positive-strand viruses, no DNA stage;order=Picornavirales;family=Picornaviridae;genus=Kobuvirus;species=Aichivirus A;taxId=72149	0	0	0	0	0	0	0	0	0	0	0	0	0	0	0	0	0	0	0	0	0	0	0	0	0	0	0	0	0	0	0	0	0	0	0	0	0	0	0	0	0	0	0	0	0	0	0	0	0
superkingdom=Viruses;ssRNA viruses;ssRNA positive-strand viruses, no DNA stage;order=Picornavirales;family=Picornaviridae;genus=Kobuvirus;unclassified Kobuvirus;species=Kobuvirus cattle/Kagoshima-2-24-KoV/2015/JPN;taxId=1659219	0	0	0	0	0	0	0	0	0	0	0	0	0	0	0	0	0	0	0	0	0	0	0	0	0	0	0	0	0	0	0	0	0	0	0	0	0	0	0	0	0	0	0	0	0	0	0	0	0
superkingdom=Viruses;ssRNA viruses;ssRNA positive-strand viruses, no DNA stage;order=Picornavirales;family=Picornaviridae;genus=Parechovirus;unclassified Parechovirus;species=Human parechovirus;Human parechovirus 1;taxId=12063	0	0	0	0	0	0	0	0	0	0	0	0	0	0	0	0	0	0	0	0	0	0	0	0	0	0	0	0	0	0	0	0	0	0	0	0	0	0	0	0	0	0	0	0	0	0	0	0	0
superkingdom=Viruses;ssRNA viruses;ssRNA positive-strand viruses, no DNA stage;order=Picornavirales;family=Picornaviridae;genus=Parechovirus;unclassified Parechovirus;species=Human parechovirus;Human parechovirus 6;taxId=411152	0	0	0	0	0	0	0	0	0	0	0	0	0	0	0	0	0	0	0	0	0	0	0	0	0	0	0	0	0	0	0	0	0	0	0	0	0	0	0	0	0	0	0	0	0	0	0	0	0
superkingdom=Viruses;ssRNA viruses;ssRNA positive-strand viruses, no DNA stage;order=Picornavirales;family=Picornaviridae;genus=Parechovirus;unclassified Parechovirus;species=Ljungan virus;taxId=172314	0	0	0	0	0	0	0	0	0	0	0	0	0	0	0	0	0	0	0	0	0	0	0	0	0	0	0	0	0	0	0	0	0	0	0	0	0	0	0	0	0	0	0	0	0	0	0	0	0
superkingdom=Viruses;ssRNA viruses;ssRNA positive-strand viruses, no DNA stage;order=Picornavirales;family=Picornaviridae;genus=Salivirus;species=Salivirus A;Human klassevirus 1;taxId=655603	0	0	0	0	0	0	0	0	0	0	0	0	0	0	0	0	0	0	0	0	0	0	0	0	0	0	0	0	0	0	0	0	0	0	0	0	0	0	0	0	0	0	0	0	0	0	0	0	0
superkingdom=Viruses;ssRNA viruses;ssRNA positive-strand viruses, no DNA stage;order=Picornavirales;family=Picornaviridae;genus=Salivirus;species=Salivirus A;Salivirus A SZ1;taxId=1756286	0	0	0	0	0	0	0	0	0	0	0	0	0	0	0	0	0	0	0	0	0	0	0	0	0	0	0	0	0	0	0	0	0	0	0	0	0	0	0	0	0	0	0	0	0	0	0	0	0
superkingdom=Viruses;ssRNA viruses;ssRNA positive-strand viruses, no DNA stage;order=Picornavirales;family=Picornaviridae;genus=Salivirus;species=Salivirus A;Salivirus CH;taxId=1330996	0	0	0	0	0	0	0	0	0	0	0	0	0	0	0	0	0	0	0	0	0	0	0	0	0	0	0	0	0	0	0	0	0	0	0	0	0	0	0	0	0	0	0	0	0	0	0	0	0
superkingdom=Viruses;ssRNA viruses;ssRNA positive-strand viruses, no DNA stage;order=Picornavirales;family=Picornaviridae;genus=Salivirus;species=Salivirus A;taxId=1330524	0	0	0	0	0	0	0	0	0	0	0	0	0	0	0	0	0	0	0	0	0	0	0	0	0	0	0	0	0	0	0	0	0	0	0	0	0	0	0	0	0	0	0	0	0	0	0	0	0
superkingdom=Viruses;ssRNA viruses;ssRNA positive-strand viruses, no DNA stage;order=Picornavirales;family=Picornaviridae;genus=Salivirus;unclassified Salivirus;species=Human salivirus;taxId=1548189	0	0	0	0	0	0	0	0	0	0	0	0	0	0	0	0	0	0	0	0	0	0	0	0	0	0	0	0	0	0	0	0	0	0	0	0	0	0	0	0	0	0	0	0	0	0	0	0	0
superkingdom=Viruses;ssRNA viruses;ssRNA positive-strand viruses, no DNA stage;order=Picornavirales;family=Picornaviridae;genus=Salivirus;unclassified Salivirus;species=Salivirus sewage Bangkok;taxId=1224524	0	0	0	0	0	0	0	0	0	0	0	0	0	0	0	0	0	0	0	0	0	0	0	0	0	0	0	0	0	0	0	0	0	0	0	0	0	0	0	0	0	0	0	0	0	0	0	0	0
superkingdom=Viruses;ssRNA viruses;ssRNA positive-strand viruses, no DNA stage;order=Picornavirales;family=Picornaviridae;genus=Tremovirus;species=Avian encephalomyelitis virus;taxId=70796	0	0	0	0	0	0	0	0	0	0	0	0	0	0	0	0	0	0	0	0	0	0	0	0	0	0	0	0	0	0	0	0	0	0	0	0	0	0	0	0	0	0	0	0	0	0	0	0	0
superkingdom=Viruses;ssRNA viruses;ssRNA positive-strand viruses, no DNA stage;order=Picornavirales;family=Picornaviridae;unclassified Picornaviridae;species=Feline picornavirus;taxId=1108810	0	0	0	0	0	0	0	0	0	0	0	0	0	0	0	0	0	0	0	0	0	0	0	0	0	0	0	0	0	0	0	0	0	0	0	0	0	0	0	0	0	0	0	0	0	0	0	0	0
superkingdom=Viruses;ssRNA viruses;ssRNA positive-strand viruses, no DNA stage;order=Picornavirales;family=Picornaviridae;unclassified Picornaviridae;species=Phacovirus Pf-CHK1/PhV;taxId=1766565	0	0	0	0	0	0	0	0	0	0	0	0	0	0	0	0	0	0	0	0	0	0	0	0	0	0	0	0	0	0	0	0	0	0	0	0	0	0	0	0	0	0	0	0	0	0	0	0	0
superkingdom=Viruses;ssRNA viruses;ssRNA positive-strand viruses, no DNA stage;order=Picornavirales;family=Picornaviridae;unclassified Picornaviridae;species=Rat picornavirus;taxId=1562069	0	0	0	0	0	0	0	0	0	0	0	0	0	0	0	0	0	0	0	0	0	0	0	0	0	0	0	0	0	0	0	0	0	0	0	0	0	0	0	0	0	0	0	0	0	0	0	0	0
superkingdom=Viruses;ssRNA viruses;ssRNA positive-strand viruses, no DNA stage;order=Picornavirales;family=Picornaviridae;unclassified Picornaviridae;species=Washington bat picornavirus 2;taxId=1888312	0	0	0	0	0	0	0	0	0	0	0	0	0	0	0	0	0	0	0	0	0	0	0	0	0	0	0	0	0	0	0	0	0	0	0	0	0	0	0	0	0	0	0	0	0	0	0	0	0
superkingdom=Viruses;ssRNA viruses;ssRNA positive-strand viruses, no DNA stage;order=Picornavirales;family=Picornaviridae;unclassified Picornaviridae;species=Washington bat picornavirus;taxId=1888309	0	0	0	0	0	0	0	0	0	0	0	0	0	0	0	0	0	0	0	0	0	0	0	0	0	0	0	0	0	0	0	0	0	0	0	0	0	0	0	0	0	0	0	0	0	0	0	0	0
superkingdom=Viruses;ssRNA viruses;ssRNA positive-strand viruses, no DNA stage;order=Picornavirales;family=Picornaviridae;unclassified Picornaviridae;species=unidentified picorna-like virus;taxId=242711	0	0	0	0	0	0	0	0	0	0	0	0	0	0	0	0	0	0	0	0	0	0	0	0	0	0	0	0	0	0	0	0	0	0	0	0	0	0	0	0	0	0	0	0	0	0	0	0	0
superkingdom=Viruses;ssRNA viruses;ssRNA positive-strand viruses, no DNA stage;order=Picornavirales;family=Picornaviridae;unclassified Picornaviridae;unclassified Picornaviridae (miscellaneous);species=Thera virus;taxId=1562074	0	0	0	0	0	0	0	0	0	0	0	0	0	0	0	0	0	0	0	0	0	0	0	0	0	0	0	0	0	0	0	0	0	0	0	0	0	0	0	0	0	0	0	0	0	0	0	0	0
superkingdom=Viruses;ssRNA viruses;ssRNA positive-strand viruses, no DNA stage;order=Picornavirales;family=Secoviridae;genus=Torradovirus;species=Lettuce necrotic leaf curl virus;taxId=1358807	0	0	0	0	0	0	0	0	0	0	0	0	0	0	0	0	0	0	0	0	0	0	0	0	0	0	0	0	0	0	0	0	0	0	0	0	0	0	0	0	0	0	0	0	0	0	0	0	0
superkingdom=Viruses;ssRNA viruses;ssRNA positive-strand viruses, no DNA stage;order=Picornavirales;family=Secoviridae;genus=Waikavirus;species=Rice tungro spherical virus;taxId=35287	0	0	0	0	0	0	0	0	0	0	0	0	0	0	0	0	0	0	0	0	0	0	0	0	0	0	0	0	0	0	0	0	0	0	0	0	0	0	0	0	0	0	0	0	0	0	0	0	0
superkingdom=Viruses;ssRNA viruses;ssRNA positive-strand viruses, no DNA stage;order=Picornavirales;family=Secoviridae;subfamily=Comovirinae;genus=Comovirus;species=Andean potato mottle virus;taxId=12259	0	0	0	0	0	0	0	0	0	0	0	0	0	0	0	0	0	0	0	0	0	0	0	0	0	0	0	0	0	0	0	0	0	0	0	0	0	0	0	0	0	0	0	0	0	0	0	0	0
superkingdom=Viruses;ssRNA viruses;ssRNA positive-strand viruses, no DNA stage;order=Picornavirales;family=Secoviridae;subfamily=Comovirinae;genus=Comovirus;species=Squash mosaic virus;taxId=12263	0	0	0	0	0	0	0	0	0	0	30	72	32	58	0	28	60	0	96	34	1864	1946	1922	1938	1938	1972	0	0	0	0	19422	0	0	0	0	0	0	0	0	0	0	0	0	0	0	0	0	0	0
superkingdom=Viruses;ssRNA viruses;ssRNA positive-strand viruses, no DNA stage;order=Picornavirales;family=Secoviridae;subfamily=Comovirinae;genus=Nepovirus;species=Cherry leaf roll virus;taxId=12615	0	0	0	0	0	0	0	0	0	0	0	0	0	0	0	0	0	0	0	0	0	0	0	0	0	0	0	0	0	0	0	0	0	0	0	0	0	0	0	0	0	0	0	0	0	0	0	0	0
superkingdom=Viruses;ssRNA viruses;ssRNA positive-strand viruses, no DNA stage;order=Picornavirales;family=Secoviridae;subfamily=Comovirinae;genus=Nepovirus;species=Cycas necrotic stunt virus;taxId=173976	0	0	0	0	0	0	0	0	0	0	0	0	0	0	0	0	0	0	0	0	0	0	0	0	0	0	0	0	0	0	0	0	0	0	0	0	0	0	0	0	0	0	0	0	0	0	0	0	0
superkingdom=Viruses;ssRNA viruses;ssRNA positive-strand viruses, no DNA stage;order=Picornavirales;family=Secoviridae;subfamily=Comovirinae;genus=Nepovirus;species=Tobacco ringspot virus;taxId=12282	0	0	0	0	0	0	0	0	0	0	0	0	0	0	0	0	0	0	0	0	0	0	0	0	0	0	0	0	0	0	0	0	0	0	0	0	0	0	0	0	0	0	0	0	0	0	0	0	0
superkingdom=Viruses;ssRNA viruses;ssRNA positive-strand viruses, no DNA stage;order=Picornavirales;family=Secoviridae;subfamily=Comovirinae;genus=Nepovirus;species=Tomato ringspot virus;taxId=12280	0	0	0	0	0	0	0	0	0	0	0	0	0	0	0	0	0	0	0	0	0	0	0	0	0	0	0	0	0	0	0	0	0	0	0	0	0	0	0	0	0	0	0	0	0	0	0	0	0
superkingdom=Viruses;ssRNA viruses;ssRNA positive-strand viruses, no DNA stage;order=Picornavirales;family=Secoviridae;unassigned Secoviridae;species=Chocolate lily virus A;taxId=1120751	0	0	0	0	0	0	0	0	0	0	0	0	0	0	0	0	0	0	0	0	0	0	0	0	0	0	0	0	0	0	0	0	0	0	0	0	0	0	0	0	0	0	0	0	0	0	0	0	0
superkingdom=Viruses;ssRNA viruses;ssRNA positive-strand viruses, no DNA stage;order=Picornavirales;unassigned Picornavirales;genus=Labyrnavirus;species=Aurantiochytrium single-stranded RNA virus 01;taxId=674971	0	0	0	0	0	0	0	0	0	0	0	0	0	0	0	0	0	0	0	0	0	0	0	0	0	0	0	0	0	0	0	0	0	0	0	0	0	0	0	0	0	0	0	0	0	0	0	0	0
superkingdom=Viruses;ssRNA viruses;ssRNA positive-strand viruses, no DNA stage;order=Picornavirales;unclassified Picornavirales;species=Arivirus 1;taxId=1552986	0	0	0	0	0	0	0	0	0	0	0	0	0	0	0	0	0	0	0	0	0	0	0	0	0	0	0	0	0	0	0	0	0	0	0	0	0	0	0	0	0	0	0	0	0	0	0	0	0
superkingdom=Viruses;ssRNA viruses;ssRNA positive-strand viruses, no DNA stage;order=Picornavirales;unclassified Picornavirales;species=Arivirus 2;taxId=1552987	0	0	0	0	0	0	0	0	0	0	0	0	0	0	0	0	0	0	0	0	0	0	0	0	0	0	0	0	0	0	0	0	0	0	0	0	0	0	0	0	0	0	0	0	0	0	0	0	0
superkingdom=Viruses;ssRNA viruses;ssRNA positive-strand viruses, no DNA stage;order=Picornavirales;unclassified Picornavirales;species=Biomphalaria virus 2;taxId=1931370	0	0	0	0	0	0	0	0	0	0	0	0	0	0	0	0	0	0	0	0	0	0	0	0	0	0	0	0	0	0	0	0	0	0	0	0	0	0	0	0	0	0	0	0	0	0	0	0	0
superkingdom=Viruses;ssRNA viruses;ssRNA positive-strand viruses, no DNA stage;order=Picornavirales;unclassified Picornavirales;species=Biomphalaria virus 4;taxId=1931372	0	0	0	0	0	0	0	0	0	0	0	0	0	0	0	0	0	0	0	0	0	0	0	0	0	0	0	0	0	0	0	0	0	0	0	0	0	0	0	0	0	0	0	0	0	0	0	0	0
superkingdom=Viruses;ssRNA viruses;ssRNA positive-strand viruses, no DNA stage;order=Picornavirales;unclassified Picornavirales;species=Bivalve RNA virus G2;taxId=1926996	0	0	0	0	0	0	0	0	0	0	0	0	0	0	0	0	0	0	0	0	0	0	0	0	0	0	0	0	0	0	38	0	0	0	0	0	0	0	0	0	0	0	0	0	0	0	0	0	0
superkingdom=Viruses;ssRNA viruses;ssRNA positive-strand viruses, no DNA stage;order=Picornavirales;unclassified Picornavirales;species=Bivalve RNA virus G3;taxId=1926969	0	0	0	0	0	0	0	0	0	0	0	0	0	0	0	0	0	0	0	0	0	0	0	0	0	0	0	0	0	0	0	0	0	0	0	0	0	0	0	0	0	0	0	0	0	0	0	0	0
superkingdom=Viruses;ssRNA viruses;ssRNA positive-strand viruses, no DNA stage;order=Picornavirales;unclassified Picornavirales;species=Canine picornavirus;taxId=1196647	0	0	0	0	0	0	0	0	0	0	0	0	0	0	0	0	0	0	0	0	0	0	0	0	0	0	0	0	0	0	0	0	0	0	0	0	0	0	0	0	0	0	0	0	0	0	0	0	0
superkingdom=Viruses;ssRNA viruses;ssRNA positive-strand viruses, no DNA stage;order=Picornavirales;unclassified Picornavirales;species=Crab spider picornavirus;taxId=1911099	0	0	0	0	0	0	0	0	0	0	0	0	0	0	0	0	0	0	0	0	0	0	0	0	0	0	0	0	0	0	0	0	0	0	0	0	0	0	0	0	0	0	0	0	0	0	0	0	0
superkingdom=Viruses;ssRNA viruses;ssRNA positive-strand viruses, no DNA stage;order=Picornavirales;unclassified Picornavirales;species=Fesavirus 1;taxId=1530450	0	0	0	0	0	0	0	0	0	0	0	0	0	0	0	0	0	0	0	0	0	0	0	0	0	0	0	0	0	0	0	0	0	0	0	0	0	0	0	0	0	0	0	0	0	0	0	0	0
superkingdom=Viruses;ssRNA viruses;ssRNA positive-strand viruses, no DNA stage;order=Picornavirales;unclassified Picornavirales;species=Husavirus ACS160;taxId=1714296	0	0	0	0	0	0	0	0	0	0	0	0	0	0	0	0	0	0	0	0	0	0	0	0	0	0	0	0	0	0	0	0	0	0	0	0	0	0	0	0	0	0	0	0	0	0	0	0	0
superkingdom=Viruses;ssRNA viruses;ssRNA positive-strand viruses, no DNA stage;order=Picornavirales;unclassified Picornavirales;species=Husavirus ACS178;taxId=1714297	0	0	0	0	0	0	0	0	0	0	0	0	0	0	0	0	0	0	0	0	0	0	0	0	0	0	0	0	0	0	34	0	0	0	0	0	0	0	0	0	0	0	0	0	0	0	0	0	0
superkingdom=Viruses;ssRNA viruses;ssRNA positive-strand viruses, no DNA stage;order=Picornavirales;unclassified Picornavirales;species=Husavirus ACS200;taxId=1714298	0	0	0	0	0	0	0	0	0	0	0	0	0	0	0	0	0	0	0	0	0	0	0	0	0	0	0	0	0	0	70	0	0	0	0	0	0	0	0	0	0	0	0	0	0	0	0	0	0
superkingdom=Viruses;ssRNA viruses;ssRNA positive-strand viruses, no DNA stage;order=Picornavirales;unclassified Picornavirales;species=Kilifi Virus;taxId=1654355	0	0	0	0	0	0	0	0	0	0	0	0	0	0	0	0	0	0	0	0	0	0	0	0	0	0	0	0	0	0	0	0	0	0	0	0	0	0	0	0	0	0	0	0	0	0	0	0	0
superkingdom=Viruses;ssRNA viruses;ssRNA positive-strand viruses, no DNA stage;order=Picornavirales;unclassified Picornavirales;species=Machany virus;taxId=1807792	0	0	0	0	0	0	0	0	0	0	0	0	0	0	0	0	0	0	0	0	0	0	0	0	0	0	0	0	0	0	0	0	0	0	0	0	0	0	0	0	0	0	0	0	0	0	0	0	0
superkingdom=Viruses;ssRNA viruses;ssRNA positive-strand viruses, no DNA stage;order=Picornavirales;unclassified Picornavirales;species=Picornavirales Bu-3;taxId=1813613	0	0	0	0	0	0	0	0	0	0	0	0	0	0	0	0	0	0	0	0	0	0	0	0	0	0	0	0	0	0	0	0	0	0	0	0	0	0	0	0	0	0	0	0	0	0	0	0	0
superkingdom=Viruses;ssRNA viruses;ssRNA positive-strand viruses, no DNA stage;order=Picornavirales;unclassified Picornavirales;species=Picornavirales Tottori-HG1;taxId=1795648	0	0	0	0	0	0	0	0	0	0	0	0	0	0	0	0	0	0	0	0	0	0	0	0	0	0	0	0	0	0	0	0	0	0	0	0	0	0	0	0	0	0	0	0	0	0	0	0	0
superkingdom=Viruses;ssRNA viruses;ssRNA positive-strand viruses, no DNA stage;order=Picornavirales;unclassified Picornavirales;species=Posavirus strain 8551;taxId=1828545	0	0	0	0	0	0	0	0	0	0	0	0	0	0	0	0	0	0	0	0	0	0	0	0	0	0	0	0	0	0	0	0	0	0	0	0	0	0	0	0	0	0	0	0	0	0	0	0	0
superkingdom=Viruses;ssRNA viruses;ssRNA positive-strand viruses, no DNA stage;order=Picornavirales;unclassified Picornavirales;species=Posavirus strain 9043;taxId=1828548	0	0	0	0	0	0	0	0	0	0	0	0	0	0	0	0	0	0	0	0	0	0	0	0	0	0	0	0	0	0	0	0	0	0	0	0	0	0	0	0	0	0	0	0	0	0	0	0	0
superkingdom=Viruses;ssRNA viruses;ssRNA positive-strand viruses, no DNA stage;order=Picornavirales;unclassified Picornavirales;species=Soybean-associated bicistronic virus;taxId=1547550	0	0	0	0	0	0	0	0	0	0	0	0	0	0	0	0	0	0	0	0	0	0	0	0	0	0	0	0	0	0	46	0	0	0	0	0	0	0	0	0	0	0	0	0	0	0	0	0	0
superkingdom=Viruses;ssRNA viruses;ssRNA positive-strand viruses, no DNA stage;order=Tymovirales;family=Alphaflexiviridae;genus=Allexivirus;species=Garlic virus A;taxId=12433	0	0	0	0	0	0	0	0	0	0	0	0	0	0	0	0	0	0	0	0	0	0	0	0	0	0	0	0	0	0	0	0	0	0	0	0	0	0	0	0	0	0	0	0	0	0	0	0	0
superkingdom=Viruses;ssRNA viruses;ssRNA positive-strand viruses, no DNA stage;order=Tymovirales;family=Alphaflexiviridae;genus=Allexivirus;species=Garlic virus C;taxId=12431	0	0	0	0	0	0	0	0	0	0	0	0	0	0	0	0	0	0	0	0	0	0	0	0	0	0	0	0	0	0	0	0	0	0	0	0	0	0	0	0	0	0	0	0	0	0	0	0	0
superkingdom=Viruses;ssRNA viruses;ssRNA positive-strand viruses, no DNA stage;order=Tymovirales;family=Alphaflexiviridae;genus=Allexivirus;species=Garlic virus D;taxId=12430	0	0	0	0	0	0	0	0	0	0	0	0	0	0	0	0	0	0	0	0	0	0	0	0	0	0	0	0	0	0	0	0	0	0	0	0	0	0	0	0	0	0	0	0	0	0	0	0	0
superkingdom=Viruses;ssRNA viruses;ssRNA positive-strand viruses, no DNA stage;order=Tymovirales;family=Alphaflexiviridae;genus=Allexivirus;species=Garlic virus X;taxId=150284	0	0	0	0	0	0	0	0	0	0	0	0	0	0	0	0	0	0	0	0	0	0	0	0	0	0	0	0	0	0	0	0	0	0	0	0	0	0	0	0	0	0	0	0	0	0	0	0	0
superkingdom=Viruses;ssRNA viruses;ssRNA positive-strand viruses, no DNA stage;order=Tymovirales;family=Alphaflexiviridae;genus=Potexvirus;species=Cactus virus X;taxId=112227	0	0	0	0	0	0	0	0	0	0	0	0	0	0	0	0	0	0	0	0	0	0	0	0	0	0	0	0	0	0	178	0	0	0	0	0	0	0	0	0	0	0	0	0	0	0	0	0	0
superkingdom=Viruses;ssRNA viruses;ssRNA positive-strand viruses, no DNA stage;order=Tymovirales;family=Alphaflexiviridae;genus=Potexvirus;species=Opuntia virus X;taxId=253702	0	0	0	0	0	0	0	0	0	0	0	0	0	0	0	0	0	0	0	0	0	0	35	0	0	30	0	0	0	0	0	0	0	0	0	0	0	0	0	0	0	0	0	0	0	0	0	0	0
superkingdom=Viruses;ssRNA viruses;ssRNA positive-strand viruses, no DNA stage;order=Tymovirales;family=Alphaflexiviridae;genus=Potexvirus;species=Potato virus X;taxId=12183	0	0	0	0	0	0	0	0	0	0	0	0	0	0	0	0	0	0	0	0	0	0	0	0	0	0	0	0	0	0	0	0	0	0	0	0	0	0	0	0	0	0	0	0	0	0	0	0	0
superkingdom=Viruses;ssRNA viruses;ssRNA positive-strand viruses, no DNA stage;order=Tymovirales;family=Alphaflexiviridae;genus=Potexvirus;species=Strawberry mild yellow edge virus;taxId=12187	0	0	0	0	0	0	0	0	0	0	0	0	0	0	0	0	0	0	0	0	0	0	0	0	0	0	0	0	0	0	2025	0	0	0	0	0	0	0	0	0	0	0	0	0	0	0	0	0	0
superkingdom=Viruses;ssRNA viruses;ssRNA positive-strand viruses, no DNA stage;order=Tymovirales;family=Betaflexiviridae;subfamily=Quinvirinae;genus=Carlavirus;species=Aconitum latent virus;taxId=101764	0	0	0	0	0	0	0	0	0	0	0	0	0	0	0	0	0	0	0	0	0	0	0	0	0	0	0	0	0	0	0	0	0	0	0	0	0	0	0	0	0	0	0	0	0	0	0	0	0
superkingdom=Viruses;ssRNA viruses;ssRNA positive-strand viruses, no DNA stage;order=Tymovirales;family=Betaflexiviridae;subfamily=Quinvirinae;genus=Carlavirus;species=Chrysanthemum virus B;taxId=12165	0	0	0	0	0	0	0	0	0	0	0	0	0	0	0	0	0	0	0	0	0	0	0	0	0	0	0	0	0	0	0	0	0	0	0	0	0	0	0	0	0	0	0	0	0	0	0	0	0
superkingdom=Viruses;ssRNA viruses;ssRNA positive-strand viruses, no DNA stage;order=Tymovirales;family=Betaflexiviridae;subfamily=Quinvirinae;genus=Carlavirus;species=Cole latent virus;taxId=241525	0	0	0	0	0	0	0	0	0	0	0	0	0	0	0	0	0	0	0	0	0	0	0	0	0	0	0	0	0	0	141	0	0	0	0	0	0	0	0	0	0	0	0	0	0	0	0	0	0
superkingdom=Viruses;ssRNA viruses;ssRNA positive-strand viruses, no DNA stage;order=Tymovirales;family=Betaflexiviridae;subfamily=Quinvirinae;genus=Carlavirus;species=Cowpea mild mottle virus;taxId=67761	0	0	0	0	0	0	0	0	0	0	0	0	0	0	0	0	0	0	0	0	0	0	0	0	0	0	0	0	0	0	218	0	0	0	0	0	0	0	0	0	0	0	0	0	0	0	0	0	0
superkingdom=Viruses;ssRNA viruses;ssRNA positive-strand viruses, no DNA stage;order=Tymovirales;family=Betaflexiviridae;subfamily=Quinvirinae;genus=Carlavirus;species=Garlic common latent virus;taxId=47900	0	0	0	0	0	0	0	0	0	0	0	0	0	0	0	0	0	0	0	0	0	0	0	0	0	0	0	0	0	0	0	0	0	0	0	0	0	0	0	0	0	0	0	0	0	0	0	0	0
superkingdom=Viruses;ssRNA viruses;ssRNA positive-strand viruses, no DNA stage;order=Tymovirales;family=Betaflexiviridae;subfamily=Quinvirinae;genus=Carlavirus;species=Hop latent virus;taxId=104263	0	0	0	0	0	0	0	0	0	0	0	0	0	0	0	0	0	0	0	0	0	0	0	0	0	0	0	0	0	0	0	0	0	0	0	0	0	0	0	0	0	0	0	0	0	0	0	0	0
superkingdom=Viruses;ssRNA viruses;ssRNA positive-strand viruses, no DNA stage;order=Tymovirales;family=Betaflexiviridae;subfamily=Quinvirinae;genus=Carlavirus;species=Hop mosaic virus;taxId=142843	0	0	0	0	0	0	0	0	0	0	0	0	0	0	0	0	0	0	0	0	0	0	0	0	0	0	0	0	0	0	140	0	0	0	0	0	0	0	0	0	0	0	0	0	0	0	0	0	0
superkingdom=Viruses;ssRNA viruses;ssRNA positive-strand viruses, no DNA stage;order=Tymovirales;family=Betaflexiviridae;subfamily=Quinvirinae;genus=Carlavirus;species=Melon yellowing-associated virus;taxId=255255	0	0	0	0	0	0	0	0	0	0	0	0	0	0	0	0	0	0	0	0	0	0	0	0	0	0	0	0	0	0	162	0	0	0	0	0	0	0	0	0	0	0	0	0	0	0	0	0	0
superkingdom=Viruses;ssRNA viruses;ssRNA positive-strand viruses, no DNA stage;order=Tymovirales;family=Betaflexiviridae;subfamily=Quinvirinae;genus=Carlavirus;species=Narcissus common latent virus;taxId=160844	0	0	0	0	0	0	0	0	0	0	0	0	0	0	0	0	0	0	0	0	0	0	0	0	0	0	0	0	0	0	207	0	0	0	0	0	0	0	0	0	0	0	0	0	0	0	0	0	0
superkingdom=Viruses;ssRNA viruses;ssRNA positive-strand viruses, no DNA stage;order=Tymovirales;family=Betaflexiviridae;subfamily=Quinvirinae;genus=Carlavirus;species=Potato virus H;taxId=1046402	0	0	0	0	0	0	0	0	0	0	0	0	0	0	0	0	0	0	0	0	0	0	0	0	0	0	0	0	0	0	0	0	0	0	0	0	0	0	0	0	0	0	0	0	0	0	0	0	0
superkingdom=Viruses;ssRNA viruses;ssRNA positive-strand viruses, no DNA stage;order=Tymovirales;family=Betaflexiviridae;subfamily=Quinvirinae;genus=Carlavirus;species=Potato virus M;taxId=12167	0	0	0	0	0	0	0	0	0	0	0	0	0	0	0	0	0	0	0	0	62	38	24	0	0	0	0	0	0	0	1808	0	0	0	0	0	0	0	0	0	0	0	0	0	0	0	0	0	0
superkingdom=Viruses;ssRNA viruses;ssRNA positive-strand viruses, no DNA stage;order=Tymovirales;family=Betaflexiviridae;subfamily=Quinvirinae;genus=Carlavirus;species=Potato virus S;taxId=12169	0	0	0	0	0	0	0	0	0	0	0	0	0	0	0	0	0	0	0	0	0	0	0	0	0	0	0	0	0	0	0	0	0	0	0	0	0	0	0	0	0	0	0	0	0	0	0	0	0
superkingdom=Viruses;ssRNA viruses;ssRNA positive-strand viruses, no DNA stage;order=Tymovirales;family=Betaflexiviridae;subfamily=Quinvirinae;genus=Carlavirus;species=Shallot latent virus;Garlic latent virus;taxId=12458	0	0	0	0	0	0	0	0	0	0	0	0	0	0	0	0	0	0	0	0	0	0	0	0	0	0	0	0	0	0	0	0	0	0	0	0	0	0	0	0	0	0	0	0	0	0	0	0	0
superkingdom=Viruses;ssRNA viruses;ssRNA positive-strand viruses, no DNA stage;order=Tymovirales;family=Betaflexiviridae;subfamily=Quinvirinae;genus=Carlavirus;species=Shallot latent virus;taxId=12172	0	0	0	0	0	0	0	0	0	0	0	0	0	0	0	0	0	0	0	0	0	0	0	0	0	0	0	0	0	0	0	0	0	0	0	0	0	0	0	0	0	0	0	0	0	0	0	0	0
superkingdom=Viruses;ssRNA viruses;ssRNA positive-strand viruses, no DNA stage;order=Tymovirales;family=Betaflexiviridae;subfamily=Quinvirinae;genus=Carlavirus;species=Sweet potato chlorotic fleck virus;Sweet potato yellow mottle virus;taxId=1718190	0	0	0	0	0	0	0	0	0	0	0	0	0	0	0	0	0	0	0	0	0	0	0	0	0	0	0	0	0	0	159	0	0	0	0	0	0	0	0	0	0	0	0	0	0	0	0	0	0
superkingdom=Viruses;ssRNA viruses;ssRNA positive-strand viruses, no DNA stage;order=Tymovirales;family=Betaflexiviridae;subfamily=Quinvirinae;genus=Carlavirus;species=Sweet potato chlorotic fleck virus;taxId=263004	0	0	0	0	0	0	0	0	0	0	0	0	0	0	0	0	0	0	0	0	0	0	0	0	0	0	0	0	0	0	373	0	0	0	0	0	0	0	0	0	0	0	0	0	0	0	0	0	0
superkingdom=Viruses;ssRNA viruses;ssRNA positive-strand viruses, no DNA stage;order=Tymovirales;family=Betaflexiviridae;subfamily=Quinvirinae;genus=Carlavirus;unclassified Carlavirus;species=Yam latent virus;taxId=1592930	0	0	0	0	0	0	0	0	0	0	0	0	0	0	0	0	0	0	0	0	0	0	0	0	0	0	0	0	0	0	0	0	0	0	0	0	0	0	0	0	0	0	0	0	0	0	0	0	0
superkingdom=Viruses;ssRNA viruses;ssRNA positive-strand viruses, no DNA stage;order=Tymovirales;family=Betaflexiviridae;subfamily=Quinvirinae;genus=Foveavirus;species=Grapevine rupestris stem pitting-associated virus;taxId=196400	0	0	0	0	0	0	0	0	0	0	0	0	0	0	0	0	0	0	0	0	0	0	0	0	0	0	0	0	0	0	0	0	0	0	0	0	0	0	0	0	0	0	0	0	0	0	0	0	0
superkingdom=Viruses;ssRNA viruses;ssRNA positive-strand viruses, no DNA stage;order=Tymovirales;family=Betaflexiviridae;subfamily=Quinvirinae;genus=Robigovirus;species=Cherry twisted leaf associated virus;taxId=1424279	0	0	0	0	0	0	0	0	0	0	0	0	0	0	0	0	0	0	0	0	0	0	0	0	0	0	0	0	0	0	0	0	0	0	0	0	0	0	0	0	0	0	0	0	0	0	0	0	0
superkingdom=Viruses;ssRNA viruses;ssRNA positive-strand viruses, no DNA stage;order=Tymovirales;family=Betaflexiviridae;subfamily=Trivirinae;genus=Citrivirus;species=Citrus leaf blotch virus;Dweet mottle virus;taxId=557419	0	0	0	0	0	0	0	0	0	0	0	0	0	0	0	0	0	0	0	0	0	0	0	0	0	0	0	0	0	0	0	0	0	0	0	0	0	0	0	0	0	0	0	0	0	0	0	0	0
superkingdom=Viruses;ssRNA viruses;ssRNA positive-strand viruses, no DNA stage;order=Tymovirales;family=Betaflexiviridae;subfamily=Trivirinae;genus=Prunevirus;species=Apricot vein clearing associated virus;taxId=1343920	0	0	0	0	0	0	0	0	0	0	0	0	0	0	0	0	0	0	0	0	0	0	0	0	0	0	0	0	0	0	0	0	0	0	0	0	0	0	0	0	0	0	0	0	0	0	0	0	0
superkingdom=Viruses;ssRNA viruses;ssRNA positive-strand viruses, no DNA stage;order=Tymovirales;family=Betaflexiviridae;subfamily=Trivirinae;genus=Trichovirus;unclassified Trichovirus;species=Fig latent virus 1;taxId=641245	0	0	0	0	0	0	0	0	0	0	0	0	0	0	0	0	0	0	0	0	0	0	0	0	0	0	0	0	0	0	0	0	0	0	0	0	0	0	0	0	0	0	0	0	0	0	0	0	0
superkingdom=Viruses;ssRNA viruses;ssRNA positive-strand viruses, no DNA stage;order=Tymovirales;family=Betaflexiviridae;unassigned Betaflexiviridae;species=Banana mild mosaic virus;taxId=148879	0	0	0	0	0	0	0	0	0	0	0	0	0	0	0	0	0	0	0	0	0	0	0	0	0	0	0	0	0	0	0	0	0	0	0	0	0	0	0	0	0	0	0	0	0	0	0	0	0
superkingdom=Viruses;ssRNA viruses;ssRNA positive-strand viruses, no DNA stage;order=Tymovirales;family=Betaflexiviridae;unclassified Betaflexiviridae;species=Scaevola virus A;taxId=1046302	0	0	0	0	0	0	0	0	0	0	0	0	0	0	0	0	0	0	0	0	0	0	0	0	0	0	0	0	0	0	0	0	0	0	0	0	0	0	0	0	0	0	0	0	0	0	0	0	0
superkingdom=Viruses;ssRNA viruses;ssRNA positive-strand viruses, no DNA stage;order=Tymovirales;family=Gammaflexiviridae;genus=Mycoflexivirus;species=Botrytis virus F;taxId=129395	0	0	0	0	0	0	0	0	0	0	0	0	0	0	0	0	0	0	0	0	0	0	0	0	92	36	0	0	0	0	487	0	0	0	0	0	0	0	0	0	0	0	0	0	0	0	0	0	0
superkingdom=Viruses;ssRNA viruses;ssRNA positive-strand viruses, no DNA stage;order=Tymovirales;family=Tymoviridae;genus=Maculavirus;species=Grapevine fleck virus;taxId=103722	0	0	0	0	0	0	0	0	0	0	0	0	0	0	0	0	0	0	0	0	0	0	0	0	0	0	0	0	0	0	0	0	0	0	0	0	0	0	0	0	0	0	0	0	0	0	0	0	0
superkingdom=Viruses;ssRNA viruses;ssRNA positive-strand viruses, no DNA stage;order=Tymovirales;family=Tymoviridae;genus=Maculavirus;unclassified Maculavirus;species=Bombyx mori Macula-like virus;taxId=288456	0	0	0	0	0	0	0	0	0	0	0	0	0	0	0	0	0	0	0	0	0	0	0	76	0	0	0	0	0	0	151	0	0	0	0	0	0	0	0	0	0	0	0	0	0	0	0	0	0
superkingdom=Viruses;ssRNA viruses;ssRNA positive-strand viruses, no DNA stage;order=Tymovirales;family=Tymoviridae;genus=Maculavirus;unclassified Maculavirus;species=Culex originated Tymoviridae-like virus;taxId=1236047	0	0	0	0	0	0	0	0	0	0	0	0	0	0	0	0	0	0	0	0	0	0	0	0	0	0	0	0	0	0	0	0	0	0	0	0	0	0	0	0	0	0	0	0	0	0	0	0	0
superkingdom=Viruses;ssRNA viruses;ssRNA positive-strand viruses, no DNA stage;order=Tymovirales;family=Tymoviridae;genus=Maculavirus;unclassified Maculavirus;species=Grapevine Red Globe virus;taxId=103723	0	0	0	0	0	0	0	0	0	0	0	0	0	0	0	0	0	0	0	0	0	0	0	0	0	0	0	0	0	0	0	0	0	0	0	0	0	0	0	0	0	0	0	0	0	0	0	0	0
superkingdom=Viruses;ssRNA viruses;ssRNA positive-strand viruses, no DNA stage;order=Tymovirales;family=Tymoviridae;genus=Marafivirus;species=Citrus sudden death-associated virus;taxId=312008	0	0	0	0	0	0	0	0	0	0	0	0	0	0	0	0	0	0	0	0	0	0	0	0	0	0	0	0	0	0	0	0	0	0	0	0	0	0	0	0	0	0	0	0	0	0	0	0	0
superkingdom=Viruses;ssRNA viruses;ssRNA positive-strand viruses, no DNA stage;order=Tymovirales;family=Tymoviridae;genus=Marafivirus;species=Maize rayado fino virus;taxId=59749	0	0	0	0	0	0	0	0	0	0	0	0	0	0	0	0	0	0	0	0	0	0	0	0	0	0	0	0	0	0	530	0	0	0	0	0	0	0	0	0	0	0	0	0	0	0	0	0	0
superkingdom=Viruses;ssRNA viruses;ssRNA positive-strand viruses, no DNA stage;order=Tymovirales;family=Tymoviridae;genus=Marafivirus;species=Oat blue dwarf virus;taxId=56879	0	0	0	0	0	0	0	0	0	0	0	0	0	0	0	0	0	0	0	0	0	0	0	0	0	0	0	0	0	0	0	0	0	0	0	0	0	0	0	0	0	0	0	0	0	0	0	0	0
superkingdom=Viruses;ssRNA viruses;ssRNA positive-strand viruses, no DNA stage;order=Tymovirales;family=Tymoviridae;genus=Marafivirus;unclassified Marafivirus;species=Grapevine asteroid mosaic-associated virus;taxId=103724	0	0	0	0	0	0	0	0	0	0	0	0	0	0	0	0	0	0	0	0	0	0	0	0	0	0	0	0	0	0	0	0	0	0	0	0	0	0	0	0	0	0	0	0	0	0	0	0	0
superkingdom=Viruses;ssRNA viruses;ssRNA positive-strand viruses, no DNA stage;order=Tymovirales;family=Tymoviridae;genus=Marafivirus;unclassified Marafivirus;species=Grapevine rupestris vein feathering virus;taxId=204933	0	0	0	0	0	0	0	0	0	0	0	0	0	0	0	0	0	0	0	0	0	0	0	0	0	0	0	0	0	0	0	0	0	0	0	0	0	0	0	0	0	0	0	0	0	0	0	0	0
superkingdom=Viruses;ssRNA viruses;ssRNA positive-strand viruses, no DNA stage;order=Tymovirales;family=Tymoviridae;genus=Tymovirus;unclassified Tymovirus;species=Tomato blistering mosaic virus;taxId=1010616	0	0	0	0	0	0	0	0	0	0	0	0	0	0	0	0	0	0	0	0	0	0	0	0	0	0	0	0	0	0	0	0	0	0	0	0	0	0	0	0	0	0	0	0	0	0	0	0	0
superkingdom=Viruses;ssRNA viruses;ssRNA positive-strand viruses, no DNA stage;order=Tymovirales;family=Tymoviridae;genus=Tymovirus;unclassified Tymovirus;species=Watercress white vein virus;taxId=1111988	0	0	0	0	0	0	0	0	0	0	0	0	0	0	0	0	0	0	0	0	0	0	0	0	0	0	0	0	0	0	24	0	0	0	0	0	0	0	0	0	0	14	0	0	0	0	0	0	0
superkingdom=Viruses;ssRNA viruses;ssRNA positive-strand viruses, no DNA stage;order=Tymovirales;family=Tymoviridae;unclassified Tymoviridae;species=Nectarine virus M;taxId=1778580	0	0	0	0	0	0	0	0	0	0	0	0	0	0	0	0	0	0	0	0	0	0	0	0	0	0	0	0	0	0	0	0	0	0	0	0	0	0	0	0	0	0	0	0	0	0	0	0	0
superkingdom=Viruses;ssRNA viruses;ssRNA positive-strand viruses, no DNA stage;order=Tymovirales;family=Tymoviridae;unclassified Tymoviridae;species=Varroa Tymo-like virus;taxId=1682187	0	0	0	0	0	0	0	0	0	0	0	0	0	0	0	0	0	0	0	0	0	0	0	0	0	0	0	0	0	0	0	0	0	0	0	0	0	0	0	0	0	0	0	0	0	0	0	0	0
superkingdom=Viruses;ssRNA viruses;ssRNA positive-strand viruses, no DNA stage;order=Tymovirales;unclassified Flexiviridae;species=Ambrosia asymptomatic virus 1;taxId=1417304	0	0	0	0	0	0	0	0	0	0	0	0	0	0	0	0	0	0	0	0	0	0	0	0	0	0	0	0	0	0	0	0	0	0	0	0	0	0	0	0	0	0	0	0	0	0	0	0	0
superkingdom=Viruses;ssRNA viruses;ssRNA positive-strand viruses, no DNA stage;order=Tymovirales;unclassified Tymovirales;species=Fusarium graminearum mycotymovirus 1;taxId=1809243	0	0	0	0	0	0	0	0	0	0	0	0	0	0	0	0	0	0	0	0	166	104	55	94	64	33	0	0	0	0	85	0	0	0	0	0	0	0	0	0	0	0	0	0	0	0	0	0	0
superkingdom=Viruses;ssRNA viruses;ssRNA positive-strand viruses, no DNA stage;unclassified ssRNA positive-strand viruses;genus=Negevirus;species=Loreto virus;taxId=1170422	0	0	0	0	0	0	0	0	0	0	0	0	0	0	0	0	0	0	0	0	0	0	0	0	0	0	0	0	0	0	0	0	0	0	0	0	0	0	0	0	0	0	0	0	0	0	0	0	0
superkingdom=Viruses;ssRNA viruses;ssRNA positive-strand viruses, no DNA stage;unclassified ssRNA positive-strand viruses;genus=Negevirus;species=Negev virus;taxId=1170424	0	0	0	0	0	0	0	0	0	0	0	0	0	0	0	0	0	0	0	0	0	0	0	0	0	0	0	0	0	0	0	0	0	0	0	0	0	0	0	0	0	0	0	0	0	0	0	0	0
superkingdom=Viruses;ssRNA viruses;ssRNA positive-strand viruses, no DNA stage;unclassified ssRNA positive-strand viruses;species=Chronic bee paralysis virus;taxId=180822	0	0	0	0	0	0	0	0	0	0	0	0	0	0	0	0	0	0	0	0	0	0	0	0	0	0	0	0	0	0	0	0	0	0	0	0	0	0	0	0	0	0	0	0	0	0	0	0	0
superkingdom=Viruses;ssRNA viruses;ssRNA positive-strand viruses, no DNA stage;unclassified ssRNA positive-strand viruses;species=Drosophila immigrans Nora virus;taxId=1500866	0	0	0	0	0	0	0	0	0	0	0	0	0	0	0	0	0	0	0	0	0	0	0	0	0	0	0	0	0	0	0	0	0	0	0	0	0	0	0	0	0	0	0	0	0	0	0	0	0
superkingdom=Viruses;ssRNA viruses;ssRNA positive-strand viruses, no DNA stage;unclassified ssRNA positive-strand viruses;species=Nora virus;taxId=363716	0	0	0	0	0	0	0	0	0	0	0	0	0	0	0	0	0	0	0	0	0	0	0	0	0	0	0	0	0	0	0	0	0	0	0	0	0	0	0	0	0	0	0	0	0	0	0	0	0
superkingdom=Viruses;ssRNA viruses;ssRNA positive-strand viruses, no DNA stage;unclassified ssRNA positive-strand viruses;species=Picalivirus A;taxId=1224515	0	0	0	0	0	0	0	0	0	0	0	0	0	0	0	0	0	0	0	0	0	0	0	0	0	0	0	0	0	0	0	0	0	0	0	0	0	0	0	0	0	0	0	0	0	0	0	0	0
superkingdom=Viruses;ssRNA viruses;ssRNA positive-strand viruses, no DNA stage;unclassified ssRNA positive-strand viruses;species=Picalivirus B;taxId=1224516	0	0	0	0	0	0	0	0	0	0	0	0	0	0	0	0	0	0	0	0	0	0	0	0	0	0	0	0	0	0	0	0	0	0	0	0	0	0	0	0	0	0	0	0	0	0	0	0	0
superkingdom=Viruses;ssRNA viruses;ssRNA positive-strand viruses, no DNA stage;unclassified ssRNA positive-strand viruses;species=Picalivirus C;taxId=1224517	0	0	0	0	0	0	0	0	0	0	0	0	0	0	0	0	0	0	0	0	0	0	0	0	0	0	0	0	0	0	0	0	0	0	0	0	0	0	0	0	0	0	0	0	0	0	0	0	0
superkingdom=Viruses;ssRNA viruses;ssRNA positive-strand viruses, no DNA stage;unclassified ssRNA positive-strand viruses;species=Rhizoctonia solani positive-strand RNA virus 1;taxId=1807789	0	0	0	0	0	0	0	0	0	0	0	0	0	0	0	0	0	0	0	0	0	0	0	0	0	0	0	0	0	0	0	0	0	0	0	0	0	0	0	0	0	0	0	0	0	0	0	0	0
superkingdom=Viruses;ssRNA viruses;ssRNA positive-strand viruses, no DNA stage;unclassified ssRNA positive-strand viruses;species=Sclerophthora macrospora virus A;taxId=191289	0	0	0	0	0	0	0	0	0	0	0	0	0	0	0	0	0	0	0	0	0	0	0	0	0	0	0	0	0	0	0	0	0	0	0	0	0	0	0	0	0	0	0	0	0	0	0	0	0
superkingdom=Viruses;ssRNA viruses;ssRNA positive-strand viruses, no DNA stage;unclassified ssRNA positive-strand viruses;species=Shuangao insect virus 7;taxId=1746063	0	0	0	0	0	0	0	0	0	0	0	0	0	0	0	0	0	0	0	0	0	28	22	30	30	0	0	0	0	0	448	0	0	0	0	0	0	0	0	0	0	0	0	0	0	0	0	0	0
superkingdom=Viruses;ssRNA viruses;ssRNA positive-strand viruses, no DNA stage;unclassified ssRNA positive-strand viruses;species=Solenopsis invicta virus 2;taxId=439491	0	0	0	0	0	0	0	0	0	0	0	0	0	0	0	0	0	0	0	0	0	0	0	0	0	0	0	0	0	0	50	0	0	0	0	0	0	0	0	0	0	0	0	0	0	0	0	0	0
superkingdom=Viruses;ssRNA viruses;unclassified ssRNA viruses;family=Fusarividae;species=Fusarium poae fusarivirus 1;taxId=1849537	0	0	0	0	0	0	0	0	0	0	0	0	0	0	0	0	0	0	0	0	0	0	0	0	0	0	0	0	0	0	0	0	0	0	0	0	0	0	0	0	0	0	0	0	0	0	0	0	0
superkingdom=Viruses;ssRNA viruses;unclassified ssRNA viruses;family=Fusarividae;species=Penicillium aurantiogriseum fusarivirus 1;taxId=1755752	0	0	0	0	0	0	0	0	0	0	0	0	0	0	0	0	0	0	0	0	0	0	0	0	0	0	0	0	0	0	0	0	0	0	0	0	0	0	0	0	0	0	0	0	0	0	0	0	0
superkingdom=Viruses;ssRNA viruses;unclassified ssRNA viruses;family=Fusarividae;species=Penicillium roqueforti ssRNA mycovirus 1;taxId=1532180	0	0	0	0	0	0	0	0	0	0	0	0	0	0	0	0	0	0	0	0	0	0	0	0	0	0	0	0	0	0	0	0	0	0	0	0	0	0	0	0	0	0	0	0	0	0	0	0	0
superkingdom=Viruses;ssRNA viruses;unclassified ssRNA viruses;family=Fusarividae;species=Pleospora typhicola fusarivirus 1;taxId=1755785	0	0	0	0	0	0	0	0	0	0	0	0	0	0	0	0	0	0	0	0	0	0	0	0	0	0	0	0	0	0	0	0	0	0	0	0	0	0	0	0	0	0	0	0	0	0	0	0	0
superkingdom=Viruses;ssRNA viruses;unclassified ssRNA viruses;family=Fusarividae;species=Rosellinia necatrix fusarivirus 1;taxId=1476202	0	0	0	0	0	0	0	0	0	0	0	0	0	0	0	0	0	0	0	0	0	0	0	0	0	0	0	0	0	0	0	0	0	0	0	0	0	0	0	0	0	0	0	0	0	0	0	0	0
superkingdom=Viruses;ssRNA viruses;unclassified ssRNA viruses;species=Fisavirus 1;taxId=1574287	0	0	0	0	0	0	0	0	0	0	0	0	0	0	0	0	0	0	0	0	0	0	0	0	0	0	0	0	0	0	0	0	0	0	0	0	0	0	0	0	0	0	0	0	0	0	0	0	0
superkingdom=Viruses;ssRNA viruses;unclassified ssRNA viruses;species=unidentified ssRNA virus;taxId=1814164	0	0	0	0	0	0	0	0	0	0	156	0	0	72	126	98	104	0	92	0	1580	3019	3018	2924	2691	2254	0	0	0	0	22971	0	0	0	0	0	0	0	0	0	0	238	0	0	229	165	0	0	28
superkingdom=Viruses;unassigned viruses;family=Megabirnaviridae;genus=Megabirnavirus;species=Rosellinia necatrix megabirnavirus 1;Rosellinia necatrix megabirnavirus 1/W779;taxId=658904	0	0	0	0	0	0	0	0	0	0	0	0	0	0	0	0	0	0	0	0	0	0	0	0	0	0	0	0	0	0	0	0	0	0	0	0	0	0	0	0	0	0	0	0	0	0	0	0	0
superkingdom=Viruses;unclassified RNA viruses;species=Bivalve hepelivirus G;taxId=1926998	0	0	0	0	0	0	0	0	0	0	0	0	0	0	0	0	0	0	0	0	0	0	0	0	0	0	0	0	0	0	0	0	0	0	0	0	0	0	0	0	0	0	0	0	0	0	0	0	0
superkingdom=Viruses;unclassified RNA viruses;unclassified RNA viruses ShiM-2016;species=Beihai anemone virus 1;taxId=1922352	0	0	0	0	0	0	0	0	0	0	0	0	0	0	0	0	0	0	0	0	0	0	0	0	0	0	0	0	0	0	0	0	0	0	0	0	0	0	0	0	0	0	0	0	0	0	0	0	0
superkingdom=Viruses;unclassified RNA viruses;unclassified RNA viruses ShiM-2016;species=Beihai barnacle virus 11;taxId=1922355	0	0	0	0	0	0	0	0	0	0	0	0	0	0	0	0	0	0	0	0	0	0	0	0	0	0	0	0	0	0	146	0	0	0	0	0	0	0	0	0	0	0	0	0	0	0	0	0	0
superkingdom=Viruses;unclassified RNA viruses;unclassified RNA viruses ShiM-2016;species=Beihai barnacle virus 2;taxId=1922360	0	0	0	0	0	0	0	0	0	0	0	0	0	0	0	0	0	0	0	0	0	0	0	0	0	0	0	0	0	0	0	0	0	0	0	0	0	0	0	0	0	0	0	0	0	0	0	0	0
superkingdom=Viruses;unclassified RNA viruses;unclassified RNA viruses ShiM-2016;species=Beihai bunya-like virus 1;taxId=1922371	0	0	0	0	0	0	0	0	0	0	0	0	0	0	0	0	0	0	0	0	0	0	0	0	0	0	0	0	0	0	0	0	0	0	0	0	0	0	0	0	0	0	0	0	0	0	0	0	0
superkingdom=Viruses;unclassified RNA viruses;unclassified RNA viruses ShiM-2016;species=Beihai echinoderm virus 1;taxId=1922379	0	0	0	0	0	0	0	0	0	0	0	0	0	0	0	0	0	0	0	0	0	0	0	0	0	0	0	0	0	0	0	0	0	0	0	0	0	0	0	0	0	0	0	0	0	0	0	0	0
superkingdom=Viruses;unclassified RNA viruses;unclassified RNA viruses ShiM-2016;species=Beihai levi-like virus 10;taxId=1922395	0	0	0	0	0	0	0	0	0	0	0	0	0	0	0	0	0	0	0	0	0	0	0	26	0	0	0	0	0	0	1302	0	0	0	0	0	0	0	0	0	0	0	0	0	0	0	0	0	0
superkingdom=Viruses;unclassified RNA viruses;unclassified RNA viruses ShiM-2016;species=Beihai levi-like virus 11;taxId=1922396	0	0	0	0	0	0	0	0	0	0	0	0	0	0	0	0	0	0	0	0	0	0	0	0	14	0	0	0	0	0	2772	0	0	0	0	0	0	0	0	0	0	0	0	0	0	0	0	0	0
superkingdom=Viruses;unclassified RNA viruses;unclassified RNA viruses ShiM-2016;species=Beihai levi-like virus 12;taxId=1922397	0	0	0	0	0	0	0	0	0	0	0	0	0	0	0	0	0	0	0	0	140	0	84	120	60	0	0	0	0	0	695	0	0	0	0	0	0	0	0	0	0	0	0	0	0	0	0	54	0
superkingdom=Viruses;unclassified RNA viruses;unclassified RNA viruses ShiM-2016;species=Beihai levi-like virus 13;taxId=1922398	0	0	0	0	0	0	0	0	0	0	0	0	0	0	0	0	0	0	0	0	0	0	0	0	0	110	0	0	0	0	5127	0	0	0	0	0	0	0	0	0	0	0	0	0	0	0	0	0	0
superkingdom=Viruses;unclassified RNA viruses;unclassified RNA viruses ShiM-2016;species=Beihai levi-like virus 14;taxId=1922399	0	0	0	0	0	0	0	0	0	0	0	0	0	0	0	0	0	0	0	0	0	0	0	0	0	0	0	0	0	0	0	0	0	0	0	0	0	0	0	0	0	0	0	0	0	0	0	0	0
superkingdom=Viruses;unclassified RNA viruses;unclassified RNA viruses ShiM-2016;species=Beihai levi-like virus 15;taxId=1922400	0	0	0	0	0	0	0	0	0	0	0	0	0	0	0	0	0	0	0	0	0	22	227	0	0	0	0	0	0	0	297	0	0	0	0	0	0	0	0	0	0	0	0	0	0	0	0	0	0
superkingdom=Viruses;unclassified RNA viruses;unclassified RNA viruses ShiM-2016;species=Beihai levi-like virus 16;taxId=1922401	0	0	0	0	0	0	0	0	0	0	0	0	0	0	0	0	0	0	0	0	78	0	0	0	168	0	0	0	0	0	140	0	0	0	0	0	0	0	0	0	0	0	0	0	0	0	0	0	0
superkingdom=Viruses;unclassified RNA viruses;unclassified RNA viruses ShiM-2016;species=Beihai levi-like virus 17;taxId=1922402	0	0	0	0	0	0	0	0	0	0	0	0	0	0	0	0	0	0	0	0	0	0	0	0	0	0	0	0	0	0	285	0	0	0	0	0	0	0	0	0	0	0	0	0	0	0	0	0	0
superkingdom=Viruses;unclassified RNA viruses;unclassified RNA viruses ShiM-2016;species=Beihai levi-like virus 18;taxId=1922403	0	0	0	0	0	0	0	0	0	0	0	0	0	0	0	0	0	0	0	0	0	0	0	36	0	38	0	0	0	0	1112	0	0	0	0	0	0	0	0	0	0	0	0	0	0	0	0	0	0
superkingdom=Viruses;unclassified RNA viruses;unclassified RNA viruses ShiM-2016;species=Beihai levi-like virus 19;taxId=1922404	0	0	0	0	0	0	0	0	0	0	0	0	0	0	0	0	0	0	0	0	0	0	0	0	0	0	0	0	0	0	500	0	0	0	0	0	0	0	0	0	0	0	0	0	0	0	0	0	0
superkingdom=Viruses;unclassified RNA viruses;unclassified RNA viruses ShiM-2016;species=Beihai levi-like virus 1;taxId=1922394	0	0	0	0	0	0	0	0	0	0	0	0	0	0	0	0	0	0	0	0	195	0	284	109	60	277	0	0	0	0	6931	0	0	0	0	0	0	0	0	0	0	0	0	0	0	0	0	0	0
superkingdom=Viruses;unclassified RNA viruses;unclassified RNA viruses ShiM-2016;species=Beihai levi-like virus 20;taxId=1922406	0	0	0	0	0	0	0	0	0	0	0	0	0	0	0	0	0	0	0	0	1298	1519	1569	1406	1614	1094	0	0	0	0	35758	0	0	0	0	0	0	0	0	0	0	44	0	0	0	0	0	34	0
superkingdom=Viruses;unclassified RNA viruses;unclassified RNA viruses ShiM-2016;species=Beihai levi-like virus 21;taxId=1922407	0	0	0	0	0	0	0	0	0	0	0	0	0	0	0	0	0	0	0	0	0	0	0	0	0	0	0	0	0	0	484	0	0	0	0	0	0	0	0	0	0	0	0	0	0	0	0	0	0
superkingdom=Viruses;unclassified RNA viruses;unclassified RNA viruses ShiM-2016;species=Beihai levi-like virus 22;taxId=1922408	0	0	0	0	0	0	0	0	0	0	0	0	0	0	0	0	0	0	0	0	0	36	0	0	0	0	0	0	0	0	1978	0	0	0	0	0	0	0	0	0	0	0	0	0	0	0	0	0	0
superkingdom=Viruses;unclassified RNA viruses;unclassified RNA viruses ShiM-2016;species=Beihai levi-like virus 23;taxId=1922409	0	0	0	0	0	0	0	0	0	0	0	0	0	0	0	0	0	0	0	0	38	0	24	0	24	127	0	0	0	0	1212	0	0	0	0	0	0	0	0	0	0	0	0	0	0	0	0	0	0
superkingdom=Viruses;unclassified RNA viruses;unclassified RNA viruses ShiM-2016;species=Beihai levi-like virus 24;taxId=1922410	0	0	0	0	0	0	0	0	0	0	0	0	0	0	0	0	0	0	0	0	0	0	0	0	0	0	0	0	0	0	0	0	0	0	0	0	0	0	0	0	0	0	0	0	0	0	0	0	0
superkingdom=Viruses;unclassified RNA viruses;unclassified RNA viruses ShiM-2016;species=Beihai levi-like virus 25;taxId=1922411	0	0	0	0	0	0	0	0	0	0	0	0	0	0	0	0	0	0	0	0	0	0	30	0	36	84	0	0	0	0	1803	0	0	0	0	0	0	0	0	0	0	0	91	95	0	56	0	0	0
superkingdom=Viruses;unclassified RNA viruses;unclassified RNA viruses ShiM-2016;species=Beihai levi-like virus 26;taxId=1922412	0	0	0	0	0	0	0	0	0	0	0	0	0	0	0	0	0	0	0	0	66	0	39	97	60	59	0	0	0	0	702	0	0	0	0	0	0	0	0	0	0	0	0	0	0	0	0	0	0
superkingdom=Viruses;unclassified RNA viruses;unclassified RNA viruses ShiM-2016;species=Beihai levi-like virus 27;taxId=1922413	0	0	0	0	0	0	0	0	0	0	0	0	0	0	0	0	0	0	0	0	0	0	0	0	0	0	0	0	0	0	371	0	0	0	0	0	0	0	0	0	0	0	0	0	0	0	0	0	0
superkingdom=Viruses;unclassified RNA viruses;unclassified RNA viruses ShiM-2016;species=Beihai levi-like virus 28;taxId=1922414	0	0	0	0	0	0	0	0	0	0	0	0	0	0	0	0	0	0	0	0	140	0	0	0	260	0	0	0	0	0	3232	0	0	0	0	0	0	0	0	0	0	0	0	0	0	0	0	0	0
superkingdom=Viruses;unclassified RNA viruses;unclassified RNA viruses ShiM-2016;species=Beihai levi-like virus 29;taxId=1922415	0	0	0	0	0	0	0	0	0	0	0	0	0	0	0	0	0	0	0	0	0	0	0	0	0	0	0	0	0	0	0	0	0	0	0	0	0	0	0	0	0	0	0	0	0	0	0	0	0
superkingdom=Viruses;unclassified RNA viruses;unclassified RNA viruses ShiM-2016;species=Beihai levi-like virus 2;taxId=1922405	0	0	0	0	0	0	0	0	0	0	0	102	104	88	0	0	0	100	0	0	372	206	329	421	447	219	0	0	0	0	1501	0	0	0	0	0	0	0	0	0	0	0	59	86	106	108	0	0	82
superkingdom=Viruses;unclassified RNA viruses;unclassified RNA viruses ShiM-2016;species=Beihai levi-like virus 30;taxId=1922417	0	0	0	0	0	0	0	0	0	0	0	0	0	0	0	0	0	0	0	0	0	0	0	0	0	0	0	0	0	0	816	0	0	0	0	0	0	0	0	0	0	0	0	0	0	0	0	0	0
superkingdom=Viruses;unclassified RNA viruses;unclassified RNA viruses ShiM-2016;species=Beihai levi-like virus 32;taxId=1922418	0	0	0	0	0	0	0	0	0	0	0	0	0	0	0	0	0	0	0	0	0	0	0	0	0	0	0	0	0	0	0	0	0	0	0	0	0	0	0	0	0	0	0	0	0	0	0	0	0
superkingdom=Viruses;unclassified RNA viruses;unclassified RNA viruses ShiM-2016;species=Beihai levi-like virus 33;taxId=1922419	0	0	0	0	0	0	0	0	0	0	0	0	0	0	0	0	0	0	0	0	412	362	238	238	275	555	0	0	0	0	6384	0	0	0	0	0	0	0	0	0	0	0	0	0	0	0	0	0	0
superkingdom=Viruses;unclassified RNA viruses;unclassified RNA viruses ShiM-2016;species=Beihai levi-like virus 34;taxId=1922420	0	0	0	0	0	0	0	0	0	0	0	0	0	0	0	0	0	0	0	0	526	34	0	415	0	56	0	0	0	0	7852	0	0	0	0	0	0	0	0	0	0	0	22	0	0	0	0	0	0
superkingdom=Viruses;unclassified RNA viruses;unclassified RNA viruses ShiM-2016;species=Beihai levi-like virus 35;taxId=1922421	0	0	0	0	0	0	0	0	0	0	0	0	16	0	0	0	30	24	0	0	470	772	418	416	236	912	0	0	0	0	9813	0	0	0	0	0	0	0	0	0	0	0	0	0	0	0	0	0	0
superkingdom=Viruses;unclassified RNA viruses;unclassified RNA viruses ShiM-2016;species=Beihai levi-like virus 3;taxId=1922416	0	0	0	0	0	0	0	0	0	0	0	0	0	0	0	0	0	0	0	0	70	22	0	54	0	68	0	0	0	0	2425	0	0	0	0	0	0	0	0	0	0	0	0	0	0	0	0	0	0
superkingdom=Viruses;unclassified RNA viruses;unclassified RNA viruses ShiM-2016;species=Beihai levi-like virus 4;taxId=1922422	0	0	0	0	0	0	0	0	0	0	0	0	0	0	0	0	0	0	0	0	0	0	0	36	0	0	0	0	0	0	243	0	0	0	0	0	0	0	0	0	0	0	0	0	0	0	0	0	0
superkingdom=Viruses;unclassified RNA viruses;unclassified RNA viruses ShiM-2016;species=Beihai levi-like virus 5;taxId=1922423	0	0	0	0	0	0	0	0	0	0	0	0	0	0	0	0	0	0	0	0	0	0	0	0	0	0	0	0	0	0	171	0	0	0	0	0	0	0	0	0	0	0	0	0	0	0	0	0	0
superkingdom=Viruses;unclassified RNA viruses;unclassified RNA viruses ShiM-2016;species=Beihai levi-like virus 6;taxId=1922424	0	0	0	0	0	0	0	0	0	0	0	0	0	0	0	0	0	0	0	0	0	0	0	0	0	0	0	0	0	0	682	0	0	0	0	0	0	0	0	0	0	0	0	0	0	0	0	0	0
superkingdom=Viruses;unclassified RNA viruses;unclassified RNA viruses ShiM-2016;species=Beihai levi-like virus 7;taxId=1922425	0	0	0	0	0	0	0	0	0	0	0	0	0	0	0	0	0	0	0	0	0	0	0	0	0	0	0	0	0	0	275	0	0	0	0	0	0	0	0	0	0	0	0	0	0	0	0	0	0
superkingdom=Viruses;unclassified RNA viruses;unclassified RNA viruses ShiM-2016;species=Beihai levi-like virus 8;taxId=1922426	0	0	0	0	0	0	0	0	0	0	0	0	0	0	0	0	0	0	0	0	0	0	0	0	0	0	0	0	0	0	0	0	0	0	0	0	0	0	0	0	0	0	0	0	0	0	0	0	0
superkingdom=Viruses;unclassified RNA viruses;unclassified RNA viruses ShiM-2016;species=Beihai levi-like virus 9;taxId=1922427	0	0	0	0	0	0	0	0	0	0	0	0	0	0	0	0	0	0	0	0	0	0	0	0	0	0	0	0	0	0	55	0	0	0	0	0	0	0	0	0	0	0	0	0	0	0	0	0	0
superkingdom=Viruses;unclassified RNA viruses;unclassified RNA viruses ShiM-2016;species=Beihai mantis shrimp virus 3;taxId=1922430	0	0	0	0	0	0	0	0	0	0	0	0	0	0	0	0	0	0	0	0	0	0	0	0	0	0	0	0	0	0	0	0	0	0	0	0	0	0	0	0	0	0	0	0	0	0	0	0	0
superkingdom=Viruses;unclassified RNA viruses;unclassified RNA viruses ShiM-2016;species=Beihai mollusks virus 2;taxId=1922435	0	0	0	0	0	0	0	0	0	0	0	0	0	0	0	0	0	0	0	0	0	0	0	0	0	0	0	0	0	0	0	0	0	0	0	0	0	0	0	0	0	0	0	0	0	0	0	0	0
superkingdom=Viruses;unclassified RNA viruses;unclassified RNA viruses ShiM-2016;species=Beihai narna-like virus 10;taxId=1922437	0	0	0	0	0	0	0	0	0	0	0	0	0	0	0	0	0	0	0	0	0	0	0	0	0	0	0	0	0	0	0	0	0	0	0	0	0	0	0	0	0	0	0	0	0	0	0	0	0
superkingdom=Viruses;unclassified RNA viruses;unclassified RNA viruses ShiM-2016;species=Beihai narna-like virus 11;taxId=1922438	0	0	0	0	0	0	0	0	0	0	0	0	0	0	0	0	0	0	0	0	0	0	0	0	0	0	0	0	0	0	0	0	0	0	0	0	0	0	0	0	0	0	0	0	0	0	0	0	0
superkingdom=Viruses;unclassified RNA viruses;unclassified RNA viruses ShiM-2016;species=Beihai narna-like virus 13;taxId=1922440	0	0	0	0	0	0	0	0	0	0	0	0	0	0	0	0	0	0	0	0	0	0	0	0	0	0	0	0	0	0	0	0	0	0	0	0	0	0	0	0	0	0	0	0	0	0	0	0	0
superkingdom=Viruses;unclassified RNA viruses;unclassified RNA viruses ShiM-2016;species=Beihai narna-like virus 15;taxId=1922442	0	0	0	0	0	0	0	0	0	0	0	0	0	0	0	0	0	0	0	0	0	0	0	0	0	0	0	0	0	0	0	0	0	0	0	0	0	0	0	0	0	0	0	0	0	0	0	0	0
superkingdom=Viruses;unclassified RNA viruses;unclassified RNA viruses ShiM-2016;species=Beihai narna-like virus 1;taxId=1922436	0	0	0	0	0	0	0	0	0	0	0	0	0	0	0	0	0	0	0	0	0	0	0	0	0	0	0	0	0	0	0	0	0	0	0	0	0	0	0	0	0	0	0	0	0	0	0	0	0
superkingdom=Viruses;unclassified RNA viruses;unclassified RNA viruses ShiM-2016;species=Beihai narna-like virus 26;taxId=1922454	0	0	0	0	0	0	0	0	0	0	308	266	370	179	332	151	336	208	294	328	3605	4574	3716	4544	3982	2956	0	0	0	0	50216	0	0	0	0	0	0	0	0	0	0	488	423	422	430	472	388	468	460
superkingdom=Viruses;unclassified RNA viruses;unclassified RNA viruses ShiM-2016;species=Beihai narna-like virus 2;taxId=1922447	0	0	0	0	0	0	0	0	0	0	0	0	0	0	0	0	0	0	0	0	0	0	0	0	0	0	0	0	0	0	0	0	0	0	0	0	0	0	0	0	0	0	0	0	0	0	0	0	0
superkingdom=Viruses;unclassified RNA viruses;unclassified RNA viruses ShiM-2016;species=Beihai narna-like virus 3;taxId=1922455	0	0	0	0	0	0	0	0	0	0	0	0	0	0	0	0	0	0	0	0	0	0	0	0	0	0	0	0	0	0	0	0	0	0	0	0	0	0	0	0	0	0	0	0	0	0	0	0	0
superkingdom=Viruses;unclassified RNA viruses;unclassified RNA viruses ShiM-2016;species=Beihai narna-like virus 4;taxId=1922456	0	0	0	0	0	0	0	0	0	0	0	0	0	0	0	0	0	0	0	0	0	0	0	0	0	0	0	0	0	0	0	0	0	0	0	0	0	0	0	0	0	0	0	0	0	0	0	0	0
superkingdom=Viruses;unclassified RNA viruses;unclassified RNA viruses ShiM-2016;species=Beihai narna-like virus 6;taxId=1922458	0	0	0	0	0	0	0	0	0	0	0	0	0	0	0	0	0	0	0	0	0	0	0	0	0	0	0	0	0	0	0	0	0	0	0	0	0	0	0	0	0	0	0	0	0	0	0	0	0
superkingdom=Viruses;unclassified RNA viruses;unclassified RNA viruses ShiM-2016;species=Beihai narna-like virus 8;taxId=1922460	0	0	0	0	0	0	0	0	0	0	0	0	0	0	0	0	0	0	0	0	0	0	0	0	0	0	0	0	0	0	0	0	0	0	0	0	0	0	0	0	0	0	0	0	0	0	0	0	0
superkingdom=Viruses;unclassified RNA viruses;unclassified RNA viruses ShiM-2016;species=Beihai noda-like virus 11;taxId=1922464	0	0	0	0	0	0	0	0	0	0	0	0	0	0	0	0	0	0	0	0	0	0	0	0	0	0	0	0	0	0	0	0	0	0	0	0	0	0	0	0	0	0	0	0	0	0	0	0	0
superkingdom=Viruses;unclassified RNA viruses;unclassified RNA viruses ShiM-2016;species=Beihai noda-like virus 12;taxId=1922465	0	0	0	0	0	0	0	0	0	0	0	0	0	0	0	0	0	0	0	0	0	0	0	0	0	0	0	0	0	0	0	0	0	0	0	0	0	0	0	0	0	0	0	0	0	0	0	0	0
superkingdom=Viruses;unclassified RNA viruses;unclassified RNA viruses ShiM-2016;species=Beihai noda-like virus 13;taxId=1922466	0	0	0	0	0	0	0	0	0	0	0	0	0	0	0	0	0	0	0	0	0	0	0	0	0	0	0	0	0	0	0	0	0	0	0	0	0	0	0	0	0	0	0	0	0	0	0	0	0
superkingdom=Viruses;unclassified RNA viruses;unclassified RNA viruses ShiM-2016;species=Beihai noda-like virus 17;taxId=1922470	0	0	0	0	0	0	0	0	0	0	0	0	0	0	0	0	0	0	0	0	0	0	0	0	0	0	0	0	0	0	0	0	0	0	0	0	0	0	0	0	0	0	0	0	0	0	0	0	0
superkingdom=Viruses;unclassified RNA viruses;unclassified RNA viruses ShiM-2016;species=Beihai noda-like virus 18;taxId=1922471	0	0	0	0	0	0	0	0	0	0	0	0	0	0	0	0	0	0	0	0	0	0	0	0	0	0	0	0	0	0	0	0	0	0	0	0	0	0	0	0	0	0	0	0	0	0	0	0	0
superkingdom=Viruses;unclassified RNA viruses;unclassified RNA viruses ShiM-2016;species=Beihai noda-like virus 19;taxId=1922472	0	0	0	0	0	0	0	0	0	0	0	0	0	0	0	0	0	0	0	0	0	0	0	0	0	0	0	0	0	0	0	0	0	0	0	0	0	0	0	0	0	0	0	0	0	0	0	0	0
superkingdom=Viruses;unclassified RNA viruses;unclassified RNA viruses ShiM-2016;species=Beihai noda-like virus 20;taxId=1922474	0	0	0	0	0	0	0	0	0	0	0	0	0	0	0	0	0	0	0	0	0	0	0	0	0	0	0	0	0	0	0	0	0	0	0	0	0	0	0	0	0	0	0	0	0	0	0	0	0
superkingdom=Viruses;unclassified RNA viruses;unclassified RNA viruses ShiM-2016;species=Beihai noda-like virus 22;taxId=1922476	0	0	0	0	0	0	0	0	0	0	0	0	0	0	0	0	0	0	0	0	0	0	0	0	0	0	0	0	0	0	0	0	0	0	0	0	0	0	0	0	0	0	0	0	0	0	0	0	0
superkingdom=Viruses;unclassified RNA viruses;unclassified RNA viruses ShiM-2016;species=Beihai noda-like virus 3;taxId=1922484	0	0	0	0	0	0	0	0	0	0	0	0	0	0	0	0	0	0	0	0	0	0	0	0	0	0	0	0	0	0	0	0	0	0	0	0	0	0	0	0	0	0	0	0	0	0	0	0	0
superkingdom=Viruses;unclassified RNA viruses;unclassified RNA viruses ShiM-2016;species=Beihai noda-like virus 4;taxId=1922486	0	0	0	0	0	0	0	0	0	0	0	0	0	0	0	0	0	0	0	0	0	0	0	0	0	0	0	0	0	0	0	0	0	0	0	0	0	0	0	0	0	0	0	0	0	0	0	0	0
superkingdom=Viruses;unclassified RNA viruses;unclassified RNA viruses ShiM-2016;species=Beihai noda-like virus 5;taxId=1922487	0	0	0	0	0	0	0	0	0	0	0	0	0	0	0	0	0	0	0	0	0	0	0	0	0	0	0	0	0	0	0	0	0	0	0	0	0	0	0	0	0	0	0	0	0	0	0	0	0
superkingdom=Viruses;unclassified RNA viruses;unclassified RNA viruses ShiM-2016;species=Beihai noda-like virus 6;taxId=1922488	0	0	0	0	0	0	0	0	0	0	0	0	0	0	0	0	0	0	0	0	0	0	0	0	0	0	0	0	0	0	0	0	0	0	0	0	0	0	0	0	0	0	0	0	0	0	0	0	0
superkingdom=Viruses;unclassified RNA viruses;unclassified RNA viruses ShiM-2016;species=Beihai noda-like virus 7;taxId=1922489	0	0	0	0	0	0	0	0	0	0	0	0	0	0	0	0	0	0	0	0	0	0	0	0	0	0	0	0	0	0	0	0	0	0	0	0	0	0	0	0	0	0	0	0	0	0	0	0	0
superkingdom=Viruses;unclassified RNA viruses;unclassified RNA viruses ShiM-2016;species=Beihai paphia shell virus 2;taxId=1922497	0	0	0	0	0	0	0	0	0	0	0	0	0	0	0	0	0	0	0	0	0	0	0	0	0	0	0	0	0	0	0	0	0	0	0	0	0	0	0	0	0	0	0	0	0	0	0	0	0
superkingdom=Viruses;unclassified RNA viruses;unclassified RNA viruses ShiM-2016;species=Beihai picorna-like virus 100;taxId=1922528	0	0	0	0	0	0	0	0	0	0	0	0	0	0	0	0	0	0	0	0	0	0	0	0	0	0	0	0	0	0	0	0	0	0	0	0	0	0	0	0	0	0	0	0	0	0	0	0	0
superkingdom=Viruses;unclassified RNA viruses;unclassified RNA viruses ShiM-2016;species=Beihai picorna-like virus 101;taxId=1922529	0	0	0	0	0	0	0	0	0	0	0	0	0	0	0	0	0	0	0	0	0	0	0	0	0	0	0	0	0	0	0	0	0	0	0	0	0	0	0	0	0	0	0	0	0	0	0	0	0
superkingdom=Viruses;unclassified RNA viruses;unclassified RNA viruses ShiM-2016;species=Beihai picorna-like virus 106;taxId=1922534	0	0	0	0	0	0	0	0	0	0	0	0	0	0	0	0	0	0	0	0	0	0	0	0	0	0	0	0	0	0	0	0	0	0	0	0	0	0	0	0	0	0	0	0	0	0	0	0	0
superkingdom=Viruses;unclassified RNA viruses;unclassified RNA viruses ShiM-2016;species=Beihai picorna-like virus 111;taxId=1922540	0	0	0	0	0	0	0	0	0	0	0	0	0	0	0	0	0	0	0	0	0	0	0	0	0	0	0	0	0	0	0	0	0	0	0	0	0	0	0	0	0	0	0	0	0	0	0	0	0
superkingdom=Viruses;unclassified RNA viruses;unclassified RNA viruses ShiM-2016;species=Beihai picorna-like virus 121;taxId=1922550	0	0	0	0	0	0	0	0	0	0	0	0	0	0	0	0	0	0	0	0	0	0	0	0	0	0	0	0	0	0	0	0	0	0	0	0	0	0	0	0	0	0	0	0	0	0	0	0	0
superkingdom=Viruses;unclassified RNA viruses;unclassified RNA viruses ShiM-2016;species=Beihai picorna-like virus 123;taxId=1922552	0	0	0	0	0	0	0	0	0	0	0	0	0	0	0	0	0	0	0	0	0	0	0	0	0	0	0	0	0	0	0	0	0	0	0	0	0	0	0	0	0	0	0	0	0	0	0	0	0
superkingdom=Viruses;unclassified RNA viruses;unclassified RNA viruses ShiM-2016;species=Beihai picorna-like virus 13;taxId=1922555	0	0	0	0	0	0	0	0	0	0	0	0	0	0	0	0	0	0	0	0	0	0	0	0	0	0	0	0	0	0	0	0	0	0	0	0	0	0	0	0	0	0	0	0	0	0	0	0	0
superkingdom=Viruses;unclassified RNA viruses;unclassified RNA viruses ShiM-2016;species=Beihai picorna-like virus 18;taxId=1922560	0	0	0	0	0	0	0	0	0	0	0	0	0	0	0	0	0	0	0	0	0	0	0	0	0	0	0	0	0	0	0	0	0	0	0	0	0	0	0	0	0	0	0	0	0	0	0	0	0
superkingdom=Viruses;unclassified RNA viruses;unclassified RNA viruses ShiM-2016;species=Beihai picorna-like virus 19;taxId=1922561	0	0	0	0	0	0	0	0	0	0	0	0	0	0	0	0	0	0	0	0	0	0	0	0	0	0	0	0	0	0	0	0	0	0	0	0	0	0	0	0	0	0	0	0	0	0	0	0	0
superkingdom=Viruses;unclassified RNA viruses;unclassified RNA viruses ShiM-2016;species=Beihai picorna-like virus 23;taxId=1922566	0	0	0	0	0	0	0	0	0	0	0	0	0	0	0	0	0	0	0	0	0	0	0	0	0	0	0	0	0	0	26	0	0	0	0	0	0	0	0	0	0	0	0	0	0	0	0	0	0
superkingdom=Viruses;unclassified RNA viruses;unclassified RNA viruses ShiM-2016;species=Beihai picorna-like virus 28;taxId=1922571	0	0	0	0	0	0	0	0	0	0	0	0	0	0	0	0	0	0	0	0	0	0	0	0	0	0	0	0	0	0	0	0	0	0	0	0	0	0	0	0	0	0	0	0	0	0	0	0	0
superkingdom=Viruses;unclassified RNA viruses;unclassified RNA viruses ShiM-2016;species=Beihai picorna-like virus 29;taxId=1922572	0	0	0	0	0	0	0	0	0	0	0	0	0	0	0	0	0	0	0	0	0	0	0	0	0	0	0	0	0	0	0	0	0	0	0	0	0	0	0	0	0	0	0	0	0	0	0	0	0
superkingdom=Viruses;unclassified RNA viruses;unclassified RNA viruses ShiM-2016;species=Beihai picorna-like virus 36;taxId=1922579	0	0	0	0	0	0	0	0	0	0	0	0	0	0	0	0	0	0	0	0	0	0	0	0	0	0	0	0	0	0	0	0	0	0	0	0	0	0	0	0	0	0	0	0	0	0	0	0	0
superkingdom=Viruses;unclassified RNA viruses;unclassified RNA viruses ShiM-2016;species=Beihai picorna-like virus 43;taxId=1922587	0	0	0	0	0	0	0	0	0	0	0	0	0	0	0	0	0	0	0	0	0	0	0	0	0	0	0	0	0	0	0	0	0	0	0	0	0	0	0	0	0	0	0	0	0	0	0	0	0
superkingdom=Viruses;unclassified RNA viruses;unclassified RNA viruses ShiM-2016;species=Beihai picorna-like virus 44;taxId=1922588	0	0	0	0	0	0	0	0	0	0	0	0	0	0	0	0	0	0	0	0	0	0	0	0	0	0	0	0	0	0	0	0	0	0	0	0	0	0	0	0	0	0	0	0	0	0	0	0	0
superkingdom=Viruses;unclassified RNA viruses;unclassified RNA viruses ShiM-2016;species=Beihai picorna-like virus 45;taxId=1922589	0	0	0	0	0	0	0	0	0	0	0	0	0	0	0	0	0	0	0	0	0	0	0	0	0	0	0	0	0	0	0	0	0	0	0	0	0	0	0	0	0	0	0	0	0	0	0	0	0
superkingdom=Viruses;unclassified RNA viruses;unclassified RNA viruses ShiM-2016;species=Beihai picorna-like virus 46;taxId=1922590	0	0	0	0	0	0	0	0	0	0	0	0	0	0	0	0	0	0	0	0	0	0	0	0	0	0	0	0	0	0	63	0	0	0	0	0	0	0	0	0	0	0	0	0	0	0	0	0	0
superkingdom=Viruses;unclassified RNA viruses;unclassified RNA viruses ShiM-2016;species=Beihai picorna-like virus 47;taxId=1922591	0	0	0	0	0	0	0	0	0	0	0	0	0	0	0	0	0	0	0	0	0	0	0	0	0	0	0	0	0	0	0	0	0	0	0	0	0	0	0	0	0	0	0	0	0	0	0	0	0
superkingdom=Viruses;unclassified RNA viruses;unclassified RNA viruses ShiM-2016;species=Beihai picorna-like virus 48;taxId=1922592	0	0	0	0	0	0	0	0	0	0	0	0	0	0	0	0	0	0	0	0	0	0	0	0	0	0	0	0	0	0	88	0	0	0	0	0	0	0	0	0	0	0	0	0	0	0	0	0	0
superkingdom=Viruses;unclassified RNA viruses;unclassified RNA viruses ShiM-2016;species=Beihai picorna-like virus 49;taxId=1922593	0	0	0	0	0	0	0	0	0	0	0	0	0	0	0	0	0	0	0	0	0	0	0	0	0	0	0	0	0	0	16	0	0	0	0	0	0	0	0	0	0	0	0	0	0	0	0	0	0
superkingdom=Viruses;unclassified RNA viruses;unclassified RNA viruses ShiM-2016;species=Beihai picorna-like virus 51;taxId=1922596	0	0	0	0	0	0	0	0	0	0	0	0	0	0	0	0	0	0	0	0	0	0	0	0	0	0	0	0	0	0	0	0	0	0	0	0	0	0	0	0	0	0	0	0	0	0	0	0	0
superkingdom=Viruses;unclassified RNA viruses;unclassified RNA viruses ShiM-2016;species=Beihai picorna-like virus 57;taxId=1922602	0	0	0	0	0	0	0	0	0	0	0	0	0	0	0	0	0	0	0	0	0	0	0	0	0	0	0	0	0	0	0	0	0	0	0	0	0	0	0	0	0	0	0	0	0	0	0	0	0
superkingdom=Viruses;unclassified RNA viruses;unclassified RNA viruses ShiM-2016;species=Beihai picorna-like virus 5;taxId=1922594	0	0	0	0	0	0	0	0	0	0	0	0	0	0	0	0	0	0	0	0	0	0	0	0	0	0	0	0	0	0	0	0	0	0	0	0	0	0	0	0	0	0	0	0	0	0	0	0	0
superkingdom=Viruses;unclassified RNA viruses;unclassified RNA viruses ShiM-2016;species=Beihai picorna-like virus 60;taxId=1922606	0	0	0	0	0	0	0	0	0	0	0	0	0	0	0	0	0	0	0	0	0	0	0	0	0	0	0	0	0	0	0	0	0	0	0	0	0	0	0	0	0	0	0	0	0	0	0	0	0
superkingdom=Viruses;unclassified RNA viruses;unclassified RNA viruses ShiM-2016;species=Beihai picorna-like virus 61;taxId=1922607	0	0	0	0	0	0	0	0	0	0	0	0	0	0	0	0	0	0	0	0	0	0	0	0	0	0	0	0	0	0	0	0	0	0	0	0	0	0	0	0	0	0	0	0	0	0	0	0	0
superkingdom=Viruses;unclassified RNA viruses;unclassified RNA viruses ShiM-2016;species=Beihai picorna-like virus 62;taxId=1922608	0	0	0	0	0	0	0	0	0	0	0	0	0	0	0	0	0	0	0	0	0	0	0	0	0	0	0	0	0	0	0	0	0	0	0	0	0	0	0	0	0	0	0	0	0	0	0	0	0
superkingdom=Viruses;unclassified RNA viruses;unclassified RNA viruses ShiM-2016;species=Beihai picorna-like virus 64;taxId=1922610	0	0	0	0	0	0	0	0	0	0	0	0	0	0	0	0	0	0	0	0	0	0	0	0	0	0	0	0	0	0	0	0	0	0	0	0	0	0	0	0	0	0	0	0	0	0	0	0	0
superkingdom=Viruses;unclassified RNA viruses;unclassified RNA viruses ShiM-2016;species=Beihai picorna-like virus 65;taxId=1922611	0	0	0	0	0	0	0	0	0	0	0	0	0	0	0	0	0	0	0	0	0	0	0	0	0	0	0	0	0	0	0	0	0	0	0	0	0	0	0	0	0	0	0	0	0	0	0	0	0
superkingdom=Viruses;unclassified RNA viruses;unclassified RNA viruses ShiM-2016;species=Beihai picorna-like virus 66;taxId=1922612	0	0	0	0	0	0	0	0	0	0	0	0	0	0	0	0	0	0	0	0	0	0	0	0	0	0	0	0	0	0	0	0	0	0	0	0	0	0	0	0	0	0	0	0	0	0	0	0	0
superkingdom=Viruses;unclassified RNA viruses;unclassified RNA viruses ShiM-2016;species=Beihai picorna-like virus 70;taxId=1922617	0	0	0	0	0	0	0	0	0	0	0	0	0	0	0	0	0	0	0	0	0	0	0	0	0	0	0	0	0	0	0	0	0	0	0	0	0	0	0	0	0	0	0	0	0	0	0	0	0
superkingdom=Viruses;unclassified RNA viruses;unclassified RNA viruses ShiM-2016;species=Beihai picorna-like virus 71;taxId=1922618	0	0	0	0	0	0	0	0	0	0	0	0	0	0	0	0	0	0	0	0	0	0	0	0	0	0	0	0	0	0	0	0	0	0	0	0	0	0	0	0	0	0	0	0	0	0	0	0	0
superkingdom=Viruses;unclassified RNA viruses;unclassified RNA viruses ShiM-2016;species=Beihai picorna-like virus 72;taxId=1922619	0	0	0	0	0	0	0	0	0	0	0	0	0	0	0	0	0	0	0	0	0	0	0	0	0	0	0	0	0	0	0	0	0	0	0	0	0	0	0	0	0	0	0	0	0	0	0	0	0
superkingdom=Viruses;unclassified RNA viruses;unclassified RNA viruses ShiM-2016;species=Beihai picorna-like virus 73;taxId=1922620	0	0	0	0	0	0	0	0	0	0	0	0	0	0	0	0	0	0	0	0	0	0	0	0	0	0	0	0	0	0	0	0	0	0	0	0	0	0	0	0	0	0	0	0	0	0	0	0	0
superkingdom=Viruses;unclassified RNA viruses;unclassified RNA viruses ShiM-2016;species=Beihai picorna-like virus 74;taxId=1922621	0	0	0	0	0	0	0	0	0	0	0	0	0	0	0	0	0	0	0	0	0	0	0	0	0	0	0	0	0	0	0	0	0	0	0	0	0	0	0	0	0	0	0	0	0	0	0	0	0
superkingdom=Viruses;unclassified RNA viruses;unclassified RNA viruses ShiM-2016;species=Beihai picorna-like virus 75;taxId=1922622	0	0	0	0	0	0	0	0	0	0	0	0	0	0	0	0	0	0	0	0	0	0	0	0	0	0	0	0	0	0	28	0	0	0	0	0	0	0	0	0	0	0	0	0	0	0	0	0	0
superkingdom=Viruses;unclassified RNA viruses;unclassified RNA viruses ShiM-2016;species=Beihai picorna-like virus 76;taxId=1922623	0	0	0	0	0	0	0	0	0	0	0	0	0	0	0	0	0	0	0	0	16	0	0	0	0	0	0	0	0	0	0	0	0	0	0	0	0	0	0	0	0	0	0	0	0	0	0	0	0
superkingdom=Viruses;unclassified RNA viruses;unclassified RNA viruses ShiM-2016;species=Beihai picorna-like virus 77;taxId=1922624	0	0	0	0	0	0	0	0	0	0	0	0	0	0	0	0	0	0	0	0	0	0	0	0	0	0	0	0	0	0	215	0	0	0	0	0	0	0	0	0	0	0	0	0	0	0	0	0	0
superkingdom=Viruses;unclassified RNA viruses;unclassified RNA viruses ShiM-2016;species=Beihai picorna-like virus 79;taxId=1922626	0	0	0	0	0	0	0	0	0	0	0	0	0	0	0	0	0	0	0	0	0	0	0	0	0	0	0	0	0	0	0	0	0	0	0	0	0	0	0	0	0	0	0	0	0	0	0	0	0
superkingdom=Viruses;unclassified RNA viruses;unclassified RNA viruses ShiM-2016;species=Beihai picorna-like virus 80;taxId=1922628	0	0	0	0	0	0	0	0	0	0	0	0	0	0	0	0	0	0	0	0	0	0	0	0	0	0	0	0	0	0	0	0	0	0	0	0	0	0	0	0	0	0	0	0	0	0	0	0	0
superkingdom=Viruses;unclassified RNA viruses;unclassified RNA viruses ShiM-2016;species=Beihai picorna-like virus 81;taxId=1922629	0	0	0	0	0	0	0	0	0	0	0	0	0	0	0	0	0	0	0	0	0	0	0	0	0	0	0	0	0	0	0	0	0	0	0	0	0	0	0	0	0	0	0	0	0	0	0	0	0
superkingdom=Viruses;unclassified RNA viruses;unclassified RNA viruses ShiM-2016;species=Beihai picorna-like virus 82;taxId=1922630	0	0	0	0	0	0	0	0	0	0	0	0	0	0	0	0	0	0	0	0	0	0	0	0	0	0	0	0	0	0	0	0	0	0	0	0	0	0	0	0	0	0	0	0	0	0	0	0	0
superkingdom=Viruses;unclassified RNA viruses;unclassified RNA viruses ShiM-2016;species=Beihai picorna-like virus 85;taxId=1922633	0	0	0	0	0	0	0	0	0	0	0	0	0	0	0	0	0	0	0	0	0	0	0	0	0	0	0	0	0	0	0	0	0	0	0	0	0	0	0	0	0	0	0	0	0	0	0	0	0
superkingdom=Viruses;unclassified RNA viruses;unclassified RNA viruses ShiM-2016;species=Beihai picorna-like virus 88;taxId=1922635	0	0	0	0	0	0	0	0	0	0	0	0	0	0	0	0	0	0	0	0	0	0	0	0	0	0	0	0	0	0	0	0	0	0	0	0	0	0	0	0	0	0	0	0	0	0	0	0	0
superkingdom=Viruses;unclassified RNA viruses;unclassified RNA viruses ShiM-2016;species=Beihai picorna-like virus 90;taxId=1922637	0	0	0	0	0	0	0	0	0	0	0	0	0	0	0	0	0	0	0	0	0	0	0	0	0	0	0	0	0	0	0	0	0	0	0	0	0	0	0	0	0	0	0	0	0	0	0	0	0
superkingdom=Viruses;unclassified RNA viruses;unclassified RNA viruses ShiM-2016;species=Beihai picorna-like virus 93;taxId=1922639	0	0	0	0	0	0	0	0	0	0	0	0	0	0	0	0	0	0	0	0	0	0	0	0	0	0	0	0	0	0	0	0	0	0	0	0	0	0	0	0	0	0	0	0	0	0	0	0	0
superkingdom=Viruses;unclassified RNA viruses;unclassified RNA viruses ShiM-2016;species=Beihai picorna-like virus 95;taxId=1922640	0	0	0	0	0	0	0	0	0	0	0	0	0	0	0	0	0	0	0	0	0	0	0	0	0	0	0	0	0	0	0	0	0	0	0	0	0	0	0	0	0	0	0	0	0	0	0	0	0
superkingdom=Viruses;unclassified RNA viruses;unclassified RNA viruses ShiM-2016;species=Beihai picorna-like virus 97;taxId=1922642	0	0	0	0	0	0	0	0	0	0	0	0	0	0	0	0	0	0	0	0	0	0	0	0	0	0	0	0	0	0	0	0	0	0	0	0	0	0	0	0	0	0	0	0	0	0	0	0	0
superkingdom=Viruses;unclassified RNA viruses;unclassified RNA viruses ShiM-2016;species=Beihai shrimp virus 6;taxId=1922672	0	0	0	0	0	0	0	0	0	0	0	0	0	0	0	0	0	0	0	0	0	0	0	0	0	0	0	0	0	0	0	0	0	0	0	0	0	0	0	0	0	0	0	0	0	0	0	0	0
superkingdom=Viruses;unclassified RNA viruses;unclassified RNA viruses ShiM-2016;species=Beihai sipunculid worm virus 1;taxId=1922673	0	0	0	0	0	0	0	0	0	0	0	0	0	0	0	0	0	0	0	0	0	0	0	0	0	0	0	0	0	0	0	0	0	0	0	0	0	0	0	0	0	0	0	0	0	0	0	0	0
superkingdom=Viruses;unclassified RNA viruses;unclassified RNA viruses ShiM-2016;species=Beihai sipunculid worm virus 5;taxId=1922677	0	0	0	0	0	0	0	0	0	0	0	0	0	0	0	0	0	0	0	0	0	0	0	0	0	0	0	0	0	0	0	0	0	0	0	0	0	0	0	0	0	0	0	0	0	0	0	0	0
superkingdom=Viruses;unclassified RNA viruses;unclassified RNA viruses ShiM-2016;species=Beihai sphaeromadae virus 1;taxId=1922707	0	0	0	0	0	0	0	0	0	0	0	0	0	0	0	0	0	0	0	0	0	0	0	0	0	0	0	0	0	0	0	0	0	0	0	0	0	0	0	0	0	0	0	0	0	0	0	0	0
superkingdom=Viruses;unclassified RNA viruses;unclassified RNA viruses ShiM-2016;species=Beihai sphaeromadae virus 2;taxId=1922708	0	0	0	0	0	0	0	0	0	0	0	0	0	0	0	0	0	0	0	0	0	0	0	0	0	0	0	0	0	0	0	0	0	0	0	0	0	0	0	0	0	0	0	0	0	0	0	0	0
superkingdom=Viruses;unclassified RNA viruses;unclassified RNA viruses ShiM-2016;species=Beihai sphaeromadae virus 3;taxId=1922709	0	0	0	0	0	0	0	0	0	0	0	0	0	0	0	0	0	0	0	0	0	0	0	0	0	0	0	0	0	0	0	0	0	0	0	0	0	0	0	0	0	0	0	0	0	0	0	0	0
superkingdom=Viruses;unclassified RNA viruses;unclassified RNA viruses ShiM-2016;species=Beihai tombus-like virus 11;taxId=1922714	0	0	0	0	0	0	0	0	0	0	0	0	0	0	0	0	0	0	0	0	0	0	0	0	0	0	0	0	0	0	0	0	0	0	0	0	0	0	0	0	0	0	0	0	0	0	0	0	0
superkingdom=Viruses;unclassified RNA viruses;unclassified RNA viruses ShiM-2016;species=Beihai tombus-like virus 13;taxId=1922716	0	0	0	0	0	0	0	0	0	0	0	0	0	0	0	0	0	0	0	0	0	0	0	0	0	0	0	0	0	0	0	0	0	0	0	0	0	0	0	0	0	0	0	0	0	0	0	0	0
superkingdom=Viruses;unclassified RNA viruses;unclassified RNA viruses ShiM-2016;species=Beihai tombus-like virus 15;taxId=1922718	0	0	0	0	0	0	0	0	0	0	0	0	0	0	0	0	0	0	0	0	0	0	0	0	0	0	0	0	0	0	0	0	0	0	0	0	0	0	0	0	0	0	0	0	0	0	0	0	0
superkingdom=Viruses;unclassified RNA viruses;unclassified RNA viruses ShiM-2016;species=Beihai tombus-like virus 17;taxId=1922720	0	0	0	0	0	0	0	0	0	0	0	0	0	0	0	0	0	0	0	0	0	0	0	0	0	0	0	0	0	0	132	0	0	0	0	0	0	0	0	0	0	0	0	0	0	0	0	0	0
superkingdom=Viruses;unclassified RNA viruses;unclassified RNA viruses ShiM-2016;species=Beihai tombus-like virus 3;taxId=1922724	0	0	0	0	0	0	0	0	0	0	0	0	0	0	0	0	0	0	0	0	0	0	0	0	0	0	0	0	0	0	0	0	0	0	0	0	0	0	0	0	0	0	0	0	0	0	0	0	0
superkingdom=Viruses;unclassified RNA viruses;unclassified RNA viruses ShiM-2016;species=Beihai tombus-like virus 4;taxId=1922725	0	0	0	0	0	0	0	0	0	0	0	0	0	0	0	0	0	0	0	0	0	0	0	0	0	0	0	0	0	0	0	0	0	0	0	0	0	0	0	0	0	0	0	0	0	0	0	0	0
superkingdom=Viruses;unclassified RNA viruses;unclassified RNA viruses ShiM-2016;species=Beihai toti-like virus 5;taxId=1922735	0	0	0	0	0	0	0	0	0	0	0	0	0	0	0	0	0	0	0	0	0	0	0	0	0	0	0	0	0	0	0	0	0	0	0	0	0	0	0	0	0	0	0	0	0	0	0	0	0
superkingdom=Viruses;unclassified RNA viruses;unclassified RNA viruses ShiM-2016;species=Beihai zhaovirus-like virus 1;taxId=1922757	0	0	0	0	0	0	0	0	0	0	0	0	0	0	0	0	0	0	0	0	0	0	0	0	0	0	0	0	0	0	34	0	0	0	0	0	0	0	0	0	0	0	0	0	0	0	0	0	0
superkingdom=Viruses;unclassified RNA viruses;unclassified RNA viruses ShiM-2016;species=Beihai zhaovirus-like virus 4;taxId=1922760	0	0	0	0	0	0	0	0	0	0	0	0	0	0	0	0	0	0	0	0	0	0	0	0	0	0	0	0	0	0	0	0	0	0	0	0	0	0	0	0	0	0	0	0	0	0	0	0	0
superkingdom=Viruses;unclassified RNA viruses;unclassified RNA viruses ShiM-2016;species=Beihai zhaovirus-like virus 5;taxId=1922761	0	0	0	0	0	0	0	0	0	0	0	0	0	0	0	0	0	0	0	0	0	0	0	0	0	0	0	0	0	0	0	0	0	0	0	0	0	0	0	0	0	0	0	0	0	0	0	0	0
superkingdom=Viruses;unclassified RNA viruses;unclassified RNA viruses ShiM-2016;species=Changjiang crawfish virus 4;taxId=1922768	0	0	0	0	0	0	0	0	0	0	0	0	0	0	0	0	0	0	0	0	0	0	0	0	0	0	0	0	0	0	0	0	0	0	0	0	0	0	0	0	0	0	0	0	0	0	0	0	0
superkingdom=Viruses;unclassified RNA viruses;unclassified RNA viruses ShiM-2016;species=Changjiang crawfish virus 5;taxId=1922769	0	0	0	0	0	0	0	0	0	0	0	0	0	0	0	0	0	0	0	0	0	0	0	0	0	0	0	0	0	0	0	0	0	0	0	0	0	0	0	0	0	0	0	0	0	0	0	0	0
superkingdom=Viruses;unclassified RNA viruses;unclassified RNA viruses ShiM-2016;species=Changjiang crawfish virus 6;taxId=1922770	0	0	0	0	0	0	0	0	0	0	0	0	0	0	0	0	0	0	0	0	0	0	0	0	0	0	0	0	0	0	0	0	0	0	0	0	0	0	0	0	0	0	0	0	0	0	0	0	0
superkingdom=Viruses;unclassified RNA viruses;unclassified RNA viruses ShiM-2016;species=Changjiang levi-like virus 1;taxId=1922773	0	0	0	0	0	0	0	0	0	0	0	0	0	0	0	0	0	0	0	0	0	0	0	0	0	0	0	0	0	0	0	0	0	0	0	0	0	0	0	0	0	0	0	0	0	0	0	0	0
superkingdom=Viruses;unclassified RNA viruses;unclassified RNA viruses ShiM-2016;species=Changjiang levi-like virus 2;taxId=1922774	0	0	0	0	0	0	0	0	0	0	0	0	0	0	0	0	0	0	0	0	279	219	217	0	30	0	0	0	0	0	3091	0	0	0	0	0	0	0	0	0	0	0	0	0	0	62	48	0	0
superkingdom=Viruses;unclassified RNA viruses;unclassified RNA viruses ShiM-2016;species=Changjiang levi-like virus 3;taxId=1922775	0	0	0	0	0	0	0	0	0	0	0	0	0	0	0	0	0	0	0	0	0	22	0	0	0	0	0	0	0	0	2954	0	0	0	0	0	0	0	0	0	0	0	0	0	0	0	0	0	0
superkingdom=Viruses;unclassified RNA viruses;unclassified RNA viruses ShiM-2016;species=Changjiang narna-like virus 2;taxId=1922777	0	0	0	0	0	0	0	0	0	0	0	0	0	0	0	0	0	0	0	0	0	0	0	0	0	0	0	0	0	0	0	0	0	0	0	0	0	0	0	0	0	0	0	0	0	0	0	0	0
superkingdom=Viruses;unclassified RNA viruses;unclassified RNA viruses ShiM-2016;species=Changjiang picorna-like virus 10;taxId=1922783	0	0	0	0	0	0	0	0	0	0	0	0	0	0	0	0	0	0	0	0	0	0	0	0	0	0	0	0	0	0	230	0	0	0	0	0	0	0	0	0	0	14	0	0	0	0	0	0	0
superkingdom=Viruses;unclassified RNA viruses;unclassified RNA viruses ShiM-2016;species=Changjiang picorna-like virus 11;taxId=1922784	0	0	0	0	0	0	0	0	0	0	0	0	0	0	0	0	0	0	0	0	0	0	0	0	0	0	0	0	0	0	0	0	0	0	0	0	0	0	0	0	0	0	0	0	0	0	0	0	0
superkingdom=Viruses;unclassified RNA viruses;unclassified RNA viruses ShiM-2016;species=Changjiang picorna-like virus 12;taxId=1922785	0	0	0	0	0	0	0	0	0	0	0	0	0	0	0	0	0	0	0	0	0	0	0	0	0	0	0	0	0	0	0	0	0	0	0	0	0	0	0	0	0	0	0	0	0	0	0	0	0
superkingdom=Viruses;unclassified RNA viruses;unclassified RNA viruses ShiM-2016;species=Changjiang picorna-like virus 13;taxId=1922786	0	0	0	0	0	0	0	0	0	0	0	0	0	0	0	0	0	0	0	0	0	0	0	0	0	0	0	0	0	0	0	0	0	0	0	0	0	0	0	0	0	0	0	0	0	0	0	0	0
superkingdom=Viruses;unclassified RNA viruses;unclassified RNA viruses ShiM-2016;species=Changjiang picorna-like virus 14;taxId=1922787	0	0	0	0	0	0	0	0	0	0	0	0	0	0	0	0	0	0	0	0	0	0	0	0	0	0	0	0	0	0	0	0	0	0	0	0	0	0	0	0	0	0	0	0	0	0	0	0	0
superkingdom=Viruses;unclassified RNA viruses;unclassified RNA viruses ShiM-2016;species=Changjiang picorna-like virus 17;taxId=1922790	0	0	0	0	0	0	0	0	0	0	0	0	0	0	0	0	0	0	0	0	0	0	0	0	0	0	0	0	0	0	0	0	0	0	0	0	0	0	0	0	0	0	0	0	0	0	0	0	0
superkingdom=Viruses;unclassified RNA viruses;unclassified RNA viruses ShiM-2016;species=Changjiang picorna-like virus 1;taxId=1922782	0	0	0	0	0	0	0	0	0	0	0	0	0	0	0	0	0	0	0	0	0	0	0	0	0	0	0	0	0	0	0	0	0	0	0	0	0	0	0	0	0	0	0	0	0	0	0	0	0
superkingdom=Viruses;unclassified RNA viruses;unclassified RNA viruses ShiM-2016;species=Changjiang picorna-like virus 2;taxId=1922791	0	0	0	0	0	0	0	0	0	0	0	0	0	0	0	0	0	0	0	0	0	0	0	0	0	0	0	0	0	0	0	0	0	0	0	0	0	0	0	0	0	0	0	0	0	0	0	0	0
superkingdom=Viruses;unclassified RNA viruses;unclassified RNA viruses ShiM-2016;species=Changjiang picorna-like virus 3;taxId=1922792	0	0	0	0	0	0	0	0	0	0	0	0	0	0	0	0	0	0	0	0	0	0	0	0	0	0	0	0	0	0	0	0	0	0	0	0	0	0	0	0	0	0	0	0	0	0	0	0	0
superkingdom=Viruses;unclassified RNA viruses;unclassified RNA viruses ShiM-2016;species=Changjiang picorna-like virus 4;taxId=1922793	0	0	0	0	0	0	0	0	0	0	0	0	0	0	0	0	0	0	0	0	0	0	0	0	0	0	0	0	0	0	0	0	0	0	0	0	0	0	0	0	0	0	0	0	0	0	0	0	0
superkingdom=Viruses;unclassified RNA viruses;unclassified RNA viruses ShiM-2016;species=Changjiang picorna-like virus 5;taxId=1922794	0	0	0	0	0	0	0	0	0	0	0	0	0	0	0	0	0	0	0	0	0	0	0	0	0	0	0	0	0	0	0	0	0	0	0	0	0	0	0	0	0	0	0	0	0	0	0	0	0
superkingdom=Viruses;unclassified RNA viruses;unclassified RNA viruses ShiM-2016;species=Changjiang picorna-like virus 8;taxId=1922797	0	0	0	0	0	0	0	0	0	0	0	0	0	0	0	0	0	0	0	0	0	0	0	0	0	0	0	0	0	0	0	0	0	0	0	0	0	0	0	0	0	0	0	0	0	0	0	0	0
superkingdom=Viruses;unclassified RNA viruses;unclassified RNA viruses ShiM-2016;species=Changjiang tombus-like virus 16;taxId=1922809	0	0	0	0	0	0	0	0	0	0	0	0	0	0	0	0	0	0	0	0	0	0	0	0	0	0	0	0	0	0	0	0	0	0	0	0	0	0	0	0	0	0	0	0	0	0	0	0	0
superkingdom=Viruses;unclassified RNA viruses;unclassified RNA viruses ShiM-2016;species=Changjiang tombus-like virus 17;taxId=1922810	0	0	0	0	0	0	0	0	0	0	0	0	0	0	0	0	0	0	0	0	0	0	0	0	0	0	0	0	0	0	0	0	0	0	0	0	0	0	0	0	0	0	0	0	0	0	0	0	0
superkingdom=Viruses;unclassified RNA viruses;unclassified RNA viruses ShiM-2016;species=Changjiang tombus-like virus 20;taxId=1922814	0	0	0	0	0	0	0	0	0	0	0	0	0	0	0	0	0	0	0	0	0	0	0	0	0	0	0	0	0	0	553	0	0	0	0	0	0	0	0	0	0	0	0	0	0	0	0	0	0
superkingdom=Viruses;unclassified RNA viruses;unclassified RNA viruses ShiM-2016;species=Changjiang tombus-like virus 21;taxId=1922815	0	0	0	0	0	0	0	0	0	0	0	0	0	0	0	0	0	0	0	0	0	0	0	0	0	0	0	0	0	0	0	0	0	0	0	0	0	0	0	0	0	0	0	0	0	0	0	0	0
superkingdom=Viruses;unclassified RNA viruses;unclassified RNA viruses ShiM-2016;species=Changjiang tombus-like virus 22;taxId=1922816	0	0	0	0	0	0	0	0	0	0	0	0	0	0	0	0	0	0	0	0	0	0	0	0	0	0	0	0	0	0	92	0	0	0	0	0	0	0	0	0	0	0	0	0	0	0	0	0	0
superkingdom=Viruses;unclassified RNA viruses;unclassified RNA viruses ShiM-2016;species=Changjiang tombus-like virus 8;taxId=1922822	0	0	0	0	0	0	0	0	0	0	0	0	0	0	0	0	0	0	0	0	0	0	0	0	0	0	0	0	0	0	0	0	0	0	0	0	0	0	0	0	0	0	0	0	0	0	0	0	0
superkingdom=Viruses;unclassified RNA viruses;unclassified RNA viruses ShiM-2016;species=Changjiang tombus-like virus 9;taxId=1922823	0	0	0	0	0	0	0	0	0	0	0	0	0	0	0	0	0	0	0	0	0	0	0	0	0	0	0	0	0	0	0	0	0	0	0	0	0	0	0	0	0	0	0	0	0	0	0	0	0
superkingdom=Viruses;unclassified RNA viruses;unclassified RNA viruses ShiM-2016;species=Changjiang zhaovirus-like virus 1;taxId=1922824	0	0	0	0	0	0	0	0	0	0	0	0	0	0	0	0	0	0	0	0	0	0	0	0	0	0	0	0	0	0	0	0	0	0	0	0	0	0	0	0	0	0	0	0	0	0	0	0	0
superkingdom=Viruses;unclassified RNA viruses;unclassified RNA viruses ShiM-2016;species=Changping earthworm virus 1;taxId=1922826	0	0	0	0	0	0	0	0	0	0	0	0	0	0	0	0	0	0	0	0	0	0	0	0	0	0	0	0	0	0	0	0	0	0	0	0	0	0	0	0	0	0	0	0	0	0	0	0	0
superkingdom=Viruses;unclassified RNA viruses;unclassified RNA viruses ShiM-2016;species=Hubei arthropod virus 1;taxId=1922835	0	0	0	0	0	0	0	0	0	0	0	0	0	0	0	0	0	0	0	0	0	0	0	0	0	0	0	0	0	0	0	0	0	0	0	0	0	0	0	0	0	0	0	0	0	0	0	0	0
superkingdom=Viruses;unclassified RNA viruses;unclassified RNA viruses ShiM-2016;species=Hubei coleoptera virus 1;taxId=1922860	0	0	0	0	0	0	0	0	0	0	0	0	0	0	0	0	0	0	0	0	0	0	0	0	0	0	0	0	0	0	0	0	0	0	0	0	0	0	0	0	0	0	0	0	0	0	0	0	0
superkingdom=Viruses;unclassified RNA viruses;unclassified RNA viruses ShiM-2016;species=Hubei diptera virus 16;taxId=1922877	0	0	0	0	0	0	0	0	0	0	0	0	0	0	0	0	0	0	0	0	0	0	0	0	0	0	0	0	0	0	0	0	0	0	0	0	0	0	0	0	0	0	0	0	0	0	0	0	0
superkingdom=Viruses;unclassified RNA viruses;unclassified RNA viruses ShiM-2016;species=Hubei diptera virus 1;taxId=1922870	0	0	0	0	0	0	0	0	0	0	0	0	0	0	0	0	0	0	0	0	0	0	0	0	0	0	0	0	0	0	0	0	0	0	0	0	0	0	0	0	0	0	0	0	0	0	0	0	0
superkingdom=Viruses;unclassified RNA viruses;unclassified RNA viruses ShiM-2016;species=Hubei hepe-like virus 2;taxId=1922895	0	0	0	0	0	0	0	0	0	0	0	0	0	0	0	0	0	0	0	0	0	0	0	0	0	0	0	0	0	0	0	0	0	0	0	0	0	0	0	0	0	0	0	0	0	0	0	0	0
superkingdom=Viruses;unclassified RNA viruses;unclassified RNA viruses ShiM-2016;species=Hubei hepe-like virus 3;taxId=1922896	0	0	0	0	0	0	0	0	0	0	0	0	0	0	0	0	0	0	0	0	0	0	0	0	0	0	0	0	0	0	48	0	0	0	0	0	0	0	0	0	0	0	0	0	0	0	0	0	0
superkingdom=Viruses;unclassified RNA viruses;unclassified RNA viruses ShiM-2016;species=Hubei leech virus 3;taxId=1922901	0	0	0	0	0	0	0	0	0	0	0	0	0	0	0	0	0	0	0	0	0	0	0	0	0	0	0	0	0	0	0	0	0	0	0	0	0	0	0	0	0	0	0	0	0	0	0	0	0
superkingdom=Viruses;unclassified RNA viruses;unclassified RNA viruses ShiM-2016;species=Hubei leech virus 4;taxId=1922902	0	0	0	0	0	0	0	0	0	0	0	0	0	0	0	0	0	0	0	0	0	0	0	0	0	0	0	0	0	0	144	0	0	0	0	0	0	0	0	0	0	0	0	0	0	0	0	0	0
superkingdom=Viruses;unclassified RNA viruses;unclassified RNA viruses ShiM-2016;species=Hubei levi-like virus 10;taxId=1922909	0	0	0	0	0	0	0	0	0	0	0	0	0	0	0	0	0	0	0	0	148	0	60	185	62	42	0	0	0	0	1763	0	0	0	0	0	0	0	0	0	0	0	0	0	0	0	0	0	0
superkingdom=Viruses;unclassified RNA viruses;unclassified RNA viruses ShiM-2016;species=Hubei levi-like virus 11;taxId=1922910	0	0	0	0	0	0	0	0	0	0	0	0	0	0	0	0	0	0	0	0	0	0	0	34	82	34	0	0	0	0	2066	0	0	0	0	0	0	0	0	0	0	0	0	0	0	0	0	0	0
superkingdom=Viruses;unclassified RNA viruses;unclassified RNA viruses ShiM-2016;species=Hubei levi-like virus 12;taxId=1922911	0	0	0	0	0	0	0	0	0	0	0	0	0	0	0	0	0	0	0	0	0	0	0	0	0	0	0	0	0	0	0	0	0	0	0	0	0	0	0	0	0	0	0	0	0	0	0	0	0
superkingdom=Viruses;unclassified RNA viruses;unclassified RNA viruses ShiM-2016;species=Hubei levi-like virus 13;taxId=1922912	0	0	0	0	0	0	0	0	0	0	0	0	0	0	0	0	0	0	0	0	76	0	58	0	0	0	0	0	0	0	2263	0	0	0	0	0	0	0	0	0	0	0	0	0	0	0	0	0	0
superkingdom=Viruses;unclassified RNA viruses;unclassified RNA viruses ShiM-2016;species=Hubei levi-like virus 14;taxId=1922913	0	0	0	0	0	0	0	0	0	0	0	0	0	0	0	0	0	0	0	0	88	98	78	110	24	110	0	0	0	0	9822	0	0	0	0	0	0	0	0	0	0	0	0	0	0	0	0	0	0
superkingdom=Viruses;unclassified RNA viruses;unclassified RNA viruses ShiM-2016;species=Hubei levi-like virus 1;taxId=1922908	0	0	0	0	0	0	0	0	0	0	0	0	0	0	0	0	0	0	0	0	66	306	45	84	124	162	0	0	0	0	23096	0	0	0	0	0	0	0	0	0	0	0	0	0	0	0	0	0	0
superkingdom=Viruses;unclassified RNA viruses;unclassified RNA viruses ShiM-2016;species=Hubei levi-like virus 2;taxId=1922914	0	0	0	0	0	0	0	0	0	0	136	76	106	48	0	52	0	86	0	92	2403	1201	1608	2095	1503	496	0	0	0	0	14585	0	0	0	0	0	0	0	0	0	0	146	57	0	79	69	240	113	140
superkingdom=Viruses;unclassified RNA viruses;unclassified RNA viruses ShiM-2016;species=Hubei levi-like virus 3;taxId=1922915	0	0	0	0	0	0	0	0	0	0	56	0	52	0	127	0	62	48	92	0	1895	3009	1926	2356	2317	2758	0	0	0	0	50207	0	0	0	0	0	0	0	0	0	0	34	0	0	79	90	0	24	0
superkingdom=Viruses;unclassified RNA viruses;unclassified RNA viruses ShiM-2016;species=Hubei levi-like virus 4;taxId=1922916	0	0	0	0	0	0	0	0	0	0	0	0	0	0	0	0	0	0	0	0	0	0	147	0	18	50	0	0	0	0	1477	0	0	0	0	0	0	0	0	0	0	0	0	0	0	0	0	0	0
superkingdom=Viruses;unclassified RNA viruses;unclassified RNA viruses ShiM-2016;species=Hubei levi-like virus 5;taxId=1922917	0	0	0	0	0	0	0	0	0	0	0	0	0	0	0	0	0	0	0	0	230	110	187	236	186	320	0	0	0	0	8896	0	0	0	0	0	0	0	0	0	0	0	0	0	0	0	0	0	0
superkingdom=Viruses;unclassified RNA viruses;unclassified RNA viruses ShiM-2016;species=Hubei levi-like virus 6;taxId=1922918	0	0	0	0	0	0	0	0	0	0	0	0	0	0	0	0	0	0	0	0	0	0	0	110	43	0	0	0	0	0	878	0	0	0	0	0	0	0	0	0	0	0	0	0	0	0	0	0	0
superkingdom=Viruses;unclassified RNA viruses;unclassified RNA viruses ShiM-2016;species=Hubei levi-like virus 7;taxId=1922919	0	0	0	0	0	0	0	0	0	0	0	0	0	0	0	0	0	0	0	0	262	182	96	162	236	237	0	0	0	0	10477	0	0	0	0	0	0	0	0	0	0	0	0	0	0	0	0	0	0
superkingdom=Viruses;unclassified RNA viruses;unclassified RNA viruses ShiM-2016;species=Hubei levi-like virus 8;taxId=1922920	0	0	0	0	0	0	0	0	0	0	0	0	0	0	0	0	0	0	0	0	316	116	201	84	140	274	0	0	0	0	6301	0	0	0	0	0	0	0	0	0	0	0	0	0	0	0	0	0	0
superkingdom=Viruses;unclassified RNA viruses;unclassified RNA viruses ShiM-2016;species=Hubei levi-like virus 9;taxId=1922921	0	0	0	0	0	0	0	0	0	0	0	0	0	0	0	0	0	0	0	0	0	0	0	0	0	0	0	0	0	0	120	0	0	0	0	0	0	0	0	0	0	0	0	0	0	0	0	0	0
superkingdom=Viruses;unclassified RNA viruses;unclassified RNA viruses ShiM-2016;species=Hubei macula-like virus 1;taxId=1922922	0	0	0	0	0	0	0	0	0	0	0	0	0	0	0	0	0	0	0	0	0	0	0	0	0	0	0	0	0	0	105	0	0	0	0	0	0	0	0	0	0	0	0	0	0	0	0	0	0
superkingdom=Viruses;unclassified RNA viruses;unclassified RNA viruses ShiM-2016;species=Hubei macula-like virus 2;taxId=1922923	0	0	0	0	0	0	0	0	0	0	0	0	0	0	0	0	0	0	0	0	0	0	0	0	0	0	0	0	0	0	0	0	0	0	0	0	0	0	0	0	0	0	0	0	0	0	0	0	0
superkingdom=Viruses;unclassified RNA viruses;unclassified RNA viruses ShiM-2016;species=Hubei macula-like virus 3;taxId=1922924	0	0	0	0	0	0	0	0	0	0	0	0	0	0	0	0	0	0	0	0	0	0	0	0	0	0	0	0	0	0	0	0	0	0	0	0	0	0	0	0	0	0	0	0	0	0	0	0	0
superkingdom=Viruses;unclassified RNA viruses;unclassified RNA viruses ShiM-2016;species=Hubei mosquito virus 4;taxId=1922928	0	0	0	0	0	0	0	0	0	0	0	0	0	0	0	0	0	0	0	0	0	0	0	0	0	0	0	0	0	0	42	0	0	0	0	0	0	0	0	0	0	0	0	0	0	0	0	0	0
superkingdom=Viruses;unclassified RNA viruses;unclassified RNA viruses ShiM-2016;species=Hubei narna-like virus 11;taxId=1922941	0	0	0	0	0	0	0	0	0	0	0	0	0	0	0	0	0	0	0	0	0	0	0	0	0	0	0	0	0	0	0	0	0	0	0	0	0	0	0	0	0	0	0	0	0	0	0	0	0
superkingdom=Viruses;unclassified RNA viruses;unclassified RNA viruses ShiM-2016;species=Hubei narna-like virus 16;taxId=1922946	0	0	0	0	0	0	0	0	0	0	0	0	0	0	0	0	0	0	0	0	0	0	0	0	0	0	0	0	0	0	0	0	0	0	0	0	0	0	0	0	0	0	0	0	0	0	0	0	0
superkingdom=Viruses;unclassified RNA viruses;unclassified RNA viruses ShiM-2016;species=Hubei narna-like virus 1;taxId=1922939	0	0	0	0	0	0	0	0	0	0	0	0	0	0	0	0	0	0	0	0	0	0	0	0	0	0	0	0	0	0	0	0	0	0	0	0	0	0	0	0	0	0	0	0	0	0	0	0	0
superkingdom=Viruses;unclassified RNA viruses;unclassified RNA viruses ShiM-2016;species=Hubei narna-like virus 22;taxId=1922953	0	0	0	0	0	0	0	0	0	0	0	0	0	0	0	0	0	0	0	0	0	0	0	0	0	0	0	0	0	0	341	0	0	0	0	0	0	0	0	0	0	0	0	0	0	0	0	0	0
superkingdom=Viruses;unclassified RNA viruses;unclassified RNA viruses ShiM-2016;species=Hubei narna-like virus 23;taxId=1922954	0	0	0	0	0	0	0	0	0	0	0	0	0	0	0	0	0	0	0	0	0	0	0	0	0	0	0	0	0	0	32	0	0	0	0	0	0	0	0	0	0	0	0	0	0	0	0	0	0
superkingdom=Viruses;unclassified RNA viruses;unclassified RNA viruses ShiM-2016;species=Hubei narna-like virus 24;taxId=1922955	0	0	0	0	0	0	0	0	0	0	0	0	0	0	0	0	0	0	0	0	0	0	0	0	0	0	0	0	0	0	363	0	0	0	0	0	0	0	0	0	0	0	0	0	0	0	0	0	0
superkingdom=Viruses;unclassified RNA viruses;unclassified RNA viruses ShiM-2016;species=Hubei narna-like virus 2;taxId=1922950	0	0	0	0	0	0	0	0	0	0	0	0	0	0	0	0	0	0	0	0	0	0	0	0	0	0	0	0	0	0	0	0	0	0	0	0	0	0	0	0	0	0	0	0	0	0	0	0	0
superkingdom=Viruses;unclassified RNA viruses;unclassified RNA viruses ShiM-2016;species=Hubei narna-like virus 5;taxId=1922959	0	0	0	0	0	0	0	0	0	0	0	0	0	0	0	0	0	0	0	0	0	0	0	0	0	0	0	0	0	0	0	0	0	0	0	0	0	0	0	0	0	0	0	0	0	0	0	0	0
superkingdom=Viruses;unclassified RNA viruses;unclassified RNA viruses ShiM-2016;species=Hubei narna-like virus 8;taxId=1922961	0	0	0	0	0	0	0	0	0	0	0	0	0	0	0	0	0	0	0	0	0	0	0	0	0	0	0	0	0	0	0	0	0	0	0	0	0	0	0	0	0	0	0	0	0	0	0	0	0
superkingdom=Viruses;unclassified RNA viruses;unclassified RNA viruses ShiM-2016;species=Hubei narna-like virus 9;taxId=1922962	0	0	0	0	0	0	0	0	0	0	0	0	0	0	0	0	0	0	0	0	0	0	0	0	0	0	0	0	0	0	0	0	0	0	0	0	0	0	0	0	0	0	0	0	0	0	0	0	0
superkingdom=Viruses;unclassified RNA viruses;unclassified RNA viruses ShiM-2016;species=Hubei noda-like virus 10;taxId=1922966	0	0	0	0	0	0	0	0	0	0	0	0	0	0	0	0	0	0	0	0	0	0	0	0	0	0	0	0	0	0	0	0	0	0	0	0	0	0	0	0	0	0	0	0	0	0	0	0	0
superkingdom=Viruses;unclassified RNA viruses;unclassified RNA viruses ShiM-2016;species=Hubei noda-like virus 11;taxId=1922967	0	0	0	0	0	0	0	0	0	0	0	0	0	0	0	0	0	0	0	0	0	0	26	38	0	0	0	0	0	0	0	0	0	0	0	0	0	0	0	0	0	0	0	0	0	0	0	0	0
superkingdom=Viruses;unclassified RNA viruses;unclassified RNA viruses ShiM-2016;species=Hubei noda-like virus 12;taxId=1922968	0	0	0	0	0	0	0	0	0	0	0	0	0	0	0	0	0	0	0	0	0	0	0	0	0	0	0	0	0	0	0	0	0	0	0	0	0	0	0	0	0	0	0	127	0	0	0	0	0
superkingdom=Viruses;unclassified RNA viruses;unclassified RNA viruses ShiM-2016;species=Hubei noda-like virus 17;taxId=1922972	0	0	0	0	0	0	0	0	0	0	0	0	0	0	0	0	0	0	0	0	0	0	0	0	0	0	0	0	0	0	0	0	0	0	0	0	0	0	0	0	0	0	0	0	0	0	0	0	0
superkingdom=Viruses;unclassified RNA viruses;unclassified RNA viruses ShiM-2016;species=Hubei noda-like virus 2;taxId=1922975	0	0	0	0	0	0	0	0	0	0	0	0	0	0	0	0	0	0	0	0	0	0	0	0	0	0	0	0	0	0	0	0	0	0	0	0	0	0	0	0	0	0	0	0	0	0	0	0	0
superkingdom=Viruses;unclassified RNA viruses;unclassified RNA viruses ShiM-2016;species=Hubei noda-like virus 3;taxId=1922983	0	0	0	0	0	0	0	0	0	0	0	0	0	0	0	0	0	0	0	0	0	0	0	0	0	0	0	0	0	0	0	0	0	0	0	0	0	0	0	0	0	0	0	0	0	0	0	0	0
superkingdom=Viruses;unclassified RNA viruses;unclassified RNA viruses ShiM-2016;species=Hubei noda-like virus 7;taxId=1922987	0	0	0	0	0	0	0	0	0	0	0	0	0	0	0	0	0	0	0	0	0	0	0	0	0	0	0	0	0	0	0	0	0	0	0	0	0	0	0	0	0	0	0	0	0	0	0	0	0
superkingdom=Viruses;unclassified RNA viruses;unclassified RNA viruses ShiM-2016;species=Hubei odonate virus 12;taxId=1922993	0	0	0	0	0	0	0	0	0	0	0	0	0	0	0	0	0	0	0	0	0	0	0	0	0	0	0	0	0	0	0	0	0	0	0	0	0	0	0	0	0	0	0	0	0	0	0	0	0
superkingdom=Viruses;unclassified RNA viruses;unclassified RNA viruses ShiM-2016;species=Hubei odonate virus 1;taxId=1922990	0	0	0	0	0	0	0	0	0	0	0	0	0	0	0	0	0	0	0	0	0	0	0	0	0	0	0	0	0	0	0	0	0	0	0	0	0	0	0	0	0	0	0	0	0	0	0	0	0
superkingdom=Viruses;unclassified RNA viruses;unclassified RNA viruses ShiM-2016;species=Hubei orthoptera virus 1;taxId=1923009	0	0	0	0	0	0	0	0	0	0	0	0	0	0	0	0	0	0	0	0	0	0	0	0	0	0	0	0	0	0	0	0	0	0	0	0	0	0	0	0	0	0	0	0	0	0	0	0	0
superkingdom=Viruses;unclassified RNA viruses;unclassified RNA viruses ShiM-2016;species=Hubei orthoptera virus 4;taxId=1923012	0	0	0	0	0	0	0	0	0	0	0	0	0	0	0	0	0	0	0	0	0	0	0	0	34	0	0	0	0	0	801	0	0	0	0	0	0	0	0	0	0	84	0	0	0	107	128	44	40
superkingdom=Viruses;unclassified RNA viruses;unclassified RNA viruses ShiM-2016;species=Hubei partiti-like virus 20;taxId=1923027	0	0	0	0	0	0	0	0	0	0	0	0	0	0	0	0	0	0	0	0	0	0	0	0	0	0	0	0	0	0	0	0	0	0	0	0	0	0	0	0	0	0	0	0	0	0	0	0	0
superkingdom=Viruses;unclassified RNA viruses;unclassified RNA viruses ShiM-2016;species=Hubei partiti-like virus 31;taxId=1923038	0	0	0	0	0	0	0	0	0	0	0	0	0	0	0	0	0	0	0	0	0	0	0	0	0	0	0	0	0	0	0	0	0	0	0	0	0	0	0	0	0	0	0	0	0	0	0	0	0
superkingdom=Viruses;unclassified RNA viruses;unclassified RNA viruses ShiM-2016;species=Hubei partiti-like virus 32;taxId=1923039	0	0	0	0	0	0	0	0	0	0	0	0	0	0	0	0	0	0	0	0	0	0	0	0	0	0	0	0	0	0	0	0	0	0	0	0	0	0	0	0	0	0	0	0	0	0	0	0	0
superkingdom=Viruses;unclassified RNA viruses;unclassified RNA viruses ShiM-2016;species=Hubei partiti-like virus 50;taxId=1923059	0	0	0	0	0	0	0	0	0	0	0	0	0	0	0	0	0	0	0	0	0	0	0	0	0	0	0	0	0	0	0	0	0	0	0	0	0	0	0	0	0	0	0	0	0	0	0	0	0
superkingdom=Viruses;unclassified RNA viruses;unclassified RNA viruses ShiM-2016;species=Hubei partiti-like virus 53;taxId=1923062	0	0	0	0	0	0	0	0	0	0	33	82	0	72	0	0	0	146	0	181	1945	1576	1361	1435	1759	1341	0	0	0	0	12995	0	0	0	0	0	0	0	0	0	0	109	102	37	60	34	60	80	0
superkingdom=Viruses;unclassified RNA viruses;unclassified RNA viruses ShiM-2016;species=Hubei partiti-like virus 54;taxId=1923063	0	0	0	0	0	0	0	0	0	0	0	0	0	0	96	81	69	0	0	0	0	398	426	0	0	490	0	0	0	0	713	0	0	0	0	0	0	0	0	0	0	41	52	0	0	33	0	0	0
superkingdom=Viruses;unclassified RNA viruses;unclassified RNA viruses ShiM-2016;species=Hubei partiti-like virus 55;taxId=1923064	0	0	0	0	0	0	0	0	0	0	58	0	96	80	79	58	80	0	76	0	323	74	328	652	365	114	0	0	0	0	3621	0	0	0	0	0	0	0	0	0	0	0	37	74	0	76	42	0	0
superkingdom=Viruses;unclassified RNA viruses;unclassified RNA viruses ShiM-2016;species=Hubei permutotetra-like virus 11;taxId=1923075	0	0	0	0	0	0	0	0	0	0	0	0	0	0	0	0	0	0	0	0	0	0	0	0	0	0	0	0	0	0	0	0	0	0	0	0	0	0	0	0	0	0	0	0	0	0	0	0	0
superkingdom=Viruses;unclassified RNA viruses;unclassified RNA viruses ShiM-2016;species=Hubei picorna-like virus 10;taxId=1923089	0	0	0	0	0	0	0	0	0	0	0	0	0	0	0	0	0	0	0	0	0	0	0	0	0	0	0	0	0	0	0	0	0	0	0	0	0	0	0	0	0	0	0	0	0	0	0	0	0
superkingdom=Viruses;unclassified RNA viruses;unclassified RNA viruses ShiM-2016;species=Hubei picorna-like virus 14;taxId=1923093	0	0	0	0	0	0	0	0	0	0	0	0	0	0	0	0	0	0	0	0	0	0	0	0	0	0	0	0	0	0	0	0	0	0	0	0	0	0	0	0	0	0	0	0	0	0	0	0	0
superkingdom=Viruses;unclassified RNA viruses;unclassified RNA viruses ShiM-2016;species=Hubei picorna-like virus 15;taxId=1923094	0	0	0	0	0	0	0	0	0	0	0	0	0	0	0	0	0	0	0	0	0	0	0	0	0	0	0	0	0	0	0	0	0	0	0	0	0	0	0	0	0	0	0	0	0	0	0	0	0
superkingdom=Viruses;unclassified RNA viruses;unclassified RNA viruses ShiM-2016;species=Hubei picorna-like virus 16;taxId=1923095	0	0	0	0	0	0	0	0	0	0	0	0	0	0	0	0	0	0	0	0	0	0	0	0	0	0	0	0	0	0	44	0	0	0	0	0	0	0	0	0	0	0	0	0	0	0	0	0	0
superkingdom=Viruses;unclassified RNA viruses;unclassified RNA viruses ShiM-2016;species=Hubei picorna-like virus 18;taxId=1923097	0	0	0	0	0	0	0	0	0	0	0	0	0	0	0	0	0	0	0	0	0	0	0	0	0	0	0	0	0	0	442	0	0	0	0	0	0	0	0	0	0	0	0	0	0	0	0	0	0
superkingdom=Viruses;unclassified RNA viruses;unclassified RNA viruses ShiM-2016;species=Hubei picorna-like virus 20;taxId=1923100	0	0	0	0	0	0	0	0	0	0	0	0	0	0	0	0	0	0	0	0	0	0	0	0	0	0	0	0	0	0	0	0	0	0	0	0	0	0	0	0	0	0	16	0	24	0	0	0	14
superkingdom=Viruses;unclassified RNA viruses;unclassified RNA viruses ShiM-2016;species=Hubei picorna-like virus 22;taxId=1923102	0	0	0	0	0	0	0	0	0	0	0	0	0	0	0	0	0	0	0	0	0	0	0	0	0	0	0	0	0	0	0	0	0	0	0	0	0	0	0	0	0	0	0	0	0	0	0	0	0
superkingdom=Viruses;unclassified RNA viruses;unclassified RNA viruses ShiM-2016;species=Hubei picorna-like virus 23;taxId=1923103	0	0	0	0	0	0	0	0	0	0	0	0	0	0	0	0	0	0	0	0	0	0	0	0	0	0	0	0	0	0	0	0	0	0	0	0	0	0	0	0	0	0	0	0	0	0	0	0	0
superkingdom=Viruses;unclassified RNA viruses;unclassified RNA viruses ShiM-2016;species=Hubei picorna-like virus 24;taxId=1923104	0	0	0	0	0	0	0	0	0	0	0	0	0	0	0	0	0	0	0	0	0	0	0	0	0	0	0	0	0	0	0	0	0	0	0	0	0	0	0	0	0	0	0	0	0	0	0	0	0
superkingdom=Viruses;unclassified RNA viruses;unclassified RNA viruses ShiM-2016;species=Hubei picorna-like virus 2;taxId=1923099	0	0	0	0	0	0	0	0	0	0	0	0	0	0	0	0	0	0	0	0	0	0	0	0	0	0	0	0	0	0	0	0	0	0	0	0	0	0	0	0	0	0	0	0	0	0	0	0	0
superkingdom=Viruses;unclassified RNA viruses;unclassified RNA viruses ShiM-2016;species=Hubei picorna-like virus 33;taxId=1923113	0	0	0	0	0	0	0	0	0	0	0	0	0	0	0	0	0	0	0	0	0	0	0	0	0	0	0	0	0	0	0	0	0	0	0	0	0	0	0	0	0	0	0	0	0	0	0	0	0
superkingdom=Viruses;unclassified RNA viruses;unclassified RNA viruses ShiM-2016;species=Hubei picorna-like virus 38;taxId=1923118	0	0	0	0	0	0	0	0	0	0	0	0	0	0	0	0	0	0	0	0	0	0	0	0	0	0	0	0	0	0	0	0	0	0	0	0	0	0	0	0	0	0	0	0	0	0	0	0	0
superkingdom=Viruses;unclassified RNA viruses;unclassified RNA viruses ShiM-2016;species=Hubei picorna-like virus 40;taxId=1923121	0	0	0	0	0	0	0	0	0	0	0	0	0	0	0	0	0	0	0	0	0	0	0	0	0	0	0	0	0	0	0	0	0	0	0	0	0	0	0	0	0	0	0	0	0	0	0	0	0
superkingdom=Viruses;unclassified RNA viruses;unclassified RNA viruses ShiM-2016;species=Hubei picorna-like virus 45;taxId=1923126	0	0	0	0	0	0	0	0	0	0	0	0	0	0	0	0	0	0	0	0	0	0	0	0	0	0	0	0	0	0	0	0	0	0	0	0	0	0	0	0	0	0	0	0	0	0	0	0	0
superkingdom=Viruses;unclassified RNA viruses;unclassified RNA viruses ShiM-2016;species=Hubei picorna-like virus 46;taxId=1923127	0	0	0	0	0	0	0	0	0	0	0	0	0	0	0	0	0	0	0	0	0	0	0	0	0	0	0	0	0	0	0	0	0	0	0	0	0	0	0	0	0	0	0	0	0	0	0	0	0
superkingdom=Viruses;unclassified RNA viruses;unclassified RNA viruses ShiM-2016;species=Hubei picorna-like virus 48;taxId=1923129	0	0	0	0	0	0	0	0	0	0	0	0	0	0	0	0	0	0	0	0	0	0	0	0	0	0	0	0	0	0	0	0	0	0	0	0	0	0	0	0	0	0	0	0	0	0	0	0	0
superkingdom=Viruses;unclassified RNA viruses;unclassified RNA viruses ShiM-2016;species=Hubei picorna-like virus 4;taxId=1923120	0	0	0	0	0	0	0	0	0	0	0	0	0	0	0	0	0	0	0	0	0	0	0	0	0	0	0	0	0	0	0	0	0	0	0	0	0	0	0	0	0	0	0	0	0	0	0	0	0
superkingdom=Viruses;unclassified RNA viruses;unclassified RNA viruses ShiM-2016;species=Hubei picorna-like virus 5;taxId=1923131	0	0	0	0	0	0	0	0	0	0	0	0	0	0	0	0	0	0	0	0	0	0	0	0	0	0	0	0	0	0	0	0	0	0	0	0	0	0	0	0	0	0	0	0	0	0	0	0	0
superkingdom=Viruses;unclassified RNA viruses;unclassified RNA viruses ShiM-2016;species=Hubei picorna-like virus 61;taxId=1923144	0	0	0	0	0	0	0	0	0	0	0	0	0	0	0	0	0	0	0	0	0	0	0	0	0	0	0	0	0	0	0	0	0	0	0	0	0	0	0	0	0	0	0	0	0	0	0	0	0
superkingdom=Viruses;unclassified RNA viruses;unclassified RNA viruses ShiM-2016;species=Hubei picorna-like virus 62;taxId=1923145	0	0	0	0	0	0	0	0	0	0	0	0	0	0	0	0	0	0	0	0	26	0	34	0	0	0	0	0	0	0	976	0	0	0	0	0	0	0	0	0	0	0	0	0	0	0	0	0	0
superkingdom=Viruses;unclassified RNA viruses;unclassified RNA viruses ShiM-2016;species=Hubei picorna-like virus 63;taxId=1923146	0	0	0	0	0	0	0	0	0	0	0	0	0	0	0	0	0	0	0	0	0	42	34	0	0	0	0	0	0	0	2012	0	0	0	0	0	0	0	0	0	0	0	0	0	0	0	0	0	0
superkingdom=Viruses;unclassified RNA viruses;unclassified RNA viruses ShiM-2016;species=Hubei picorna-like virus 67;taxId=1923150	0	0	0	0	0	0	0	0	0	0	0	0	0	0	0	0	0	0	0	0	0	0	0	0	0	0	0	0	0	0	0	0	0	0	0	0	0	0	0	0	0	0	0	0	0	0	0	0	0
superkingdom=Viruses;unclassified RNA viruses;unclassified RNA viruses ShiM-2016;species=Hubei picorna-like virus 68;taxId=1923151	0	0	0	0	0	0	0	0	0	0	0	0	0	0	0	0	0	0	0	0	0	0	0	0	0	0	0	0	0	0	0	0	0	0	0	0	0	0	0	0	0	0	0	0	0	0	0	0	0
superkingdom=Viruses;unclassified RNA viruses;unclassified RNA viruses ShiM-2016;species=Hubei picorna-like virus 76;taxId=1923160	0	0	0	0	0	0	0	0	0	0	0	0	0	0	0	0	0	0	0	0	0	0	0	0	0	0	0	0	0	0	0	0	0	0	0	0	0	0	0	0	0	0	0	0	0	0	0	0	0
superkingdom=Viruses;unclassified RNA viruses;unclassified RNA viruses ShiM-2016;species=Hubei picorna-like virus 77;taxId=1923161	0	0	0	0	0	0	0	0	0	0	0	0	0	0	0	0	0	0	0	0	0	0	0	0	0	0	0	0	0	0	0	0	0	0	0	0	0	0	0	0	0	0	0	0	0	0	0	0	0
superkingdom=Viruses;unclassified RNA viruses;unclassified RNA viruses ShiM-2016;species=Hubei picorna-like virus 8;taxId=1923164	0	0	0	0	0	0	0	0	0	0	0	0	0	0	0	0	0	0	0	0	0	0	0	0	0	0	0	0	0	0	0	0	0	0	0	0	0	0	0	0	0	0	0	0	0	0	0	0	0
superkingdom=Viruses;unclassified RNA viruses;unclassified RNA viruses ShiM-2016;species=Hubei picorna-like virus 9;taxId=1923168	0	0	0	0	0	0	0	0	0	0	0	0	0	0	0	0	0	0	0	0	0	0	0	0	0	0	0	0	0	0	0	0	0	0	0	0	0	0	0	0	0	0	0	0	0	0	0	0	0
superkingdom=Viruses;unclassified RNA viruses;unclassified RNA viruses ShiM-2016;species=Hubei reo-like virus 11;taxId=1923174	0	0	0	0	0	0	0	0	0	0	0	0	0	0	0	0	0	0	0	0	0	0	0	0	0	0	0	0	0	0	0	0	0	0	0	0	0	0	0	0	0	0	0	0	0	0	0	0	0
superkingdom=Viruses;unclassified RNA viruses;unclassified RNA viruses ShiM-2016;species=Hubei tetragnatha maxillosa virus 1;taxId=1923243	0	0	0	0	0	0	0	0	0	0	0	0	0	0	0	0	0	0	0	0	0	0	0	0	0	0	0	0	0	0	0	0	0	0	0	0	0	0	0	0	0	0	0	0	0	0	0	0	0
superkingdom=Viruses;unclassified RNA viruses;unclassified RNA viruses ShiM-2016;species=Hubei tombus-like virus 10;taxId=1923256	0	0	0	0	0	0	0	0	0	0	0	0	0	0	0	0	0	0	0	0	0	0	0	0	0	0	0	0	0	0	0	0	0	0	0	0	0	0	0	0	0	0	0	0	0	0	0	0	0
superkingdom=Viruses;unclassified RNA viruses;unclassified RNA viruses ShiM-2016;species=Hubei tombus-like virus 12;taxId=1923258	0	0	0	0	0	0	0	0	0	0	0	0	0	0	0	0	0	0	0	0	0	0	0	0	0	0	0	0	0	0	0	0	0	0	0	0	0	0	0	0	0	0	0	0	0	0	0	0	0
superkingdom=Viruses;unclassified RNA viruses;unclassified RNA viruses ShiM-2016;species=Hubei tombus-like virus 19;taxId=1923265	0	0	0	0	0	0	0	0	0	0	0	0	0	0	0	0	0	0	0	0	0	0	0	0	0	0	0	0	0	0	382	0	0	0	0	0	0	0	0	0	0	0	0	0	0	0	0	0	0
superkingdom=Viruses;unclassified RNA viruses;unclassified RNA viruses ShiM-2016;species=Hubei tombus-like virus 1;taxId=1923255	0	0	0	0	0	0	0	0	0	0	0	0	0	0	0	0	0	0	0	0	0	0	0	0	0	0	0	0	0	0	0	0	0	0	0	0	0	0	0	0	0	0	0	0	0	0	0	0	0
superkingdom=Viruses;unclassified RNA viruses;unclassified RNA viruses ShiM-2016;species=Hubei tombus-like virus 20;taxId=1923267	0	0	0	0	0	0	0	0	0	0	0	0	0	0	0	0	0	0	0	0	0	0	0	0	0	0	0	0	0	0	0	0	0	0	0	0	0	0	0	0	0	0	0	0	0	0	0	0	0
superkingdom=Viruses;unclassified RNA viruses;unclassified RNA viruses ShiM-2016;species=Hubei tombus-like virus 23;taxId=1923270	0	0	0	0	0	0	0	0	0	0	0	0	0	0	0	0	0	0	0	0	0	0	0	0	0	0	0	0	0	0	0	0	0	0	0	0	0	0	0	0	0	0	0	0	0	0	0	0	0
superkingdom=Viruses;unclassified RNA viruses;unclassified RNA viruses ShiM-2016;species=Hubei tombus-like virus 25;taxId=1923272	0	0	0	0	0	0	0	0	0	0	0	0	0	0	0	0	0	0	0	0	0	0	0	0	0	0	0	0	0	0	0	0	0	0	0	0	0	0	0	0	0	0	0	0	0	0	0	0	0
superkingdom=Viruses;unclassified RNA viruses;unclassified RNA viruses ShiM-2016;species=Hubei tombus-like virus 33;taxId=1923281	0	0	0	0	0	0	0	0	0	0	0	0	0	0	0	0	0	0	0	0	0	0	0	0	0	0	0	0	0	0	52	0	0	0	0	0	0	0	0	0	0	0	0	0	0	0	0	0	0
superkingdom=Viruses;unclassified RNA viruses;unclassified RNA viruses ShiM-2016;species=Hubei tombus-like virus 34;taxId=1923282	0	0	0	0	0	0	0	0	0	0	0	0	0	0	0	0	0	0	0	0	0	0	0	0	0	0	0	0	0	0	144	0	0	0	0	0	0	0	0	0	0	0	0	0	0	0	0	0	0
superkingdom=Viruses;unclassified RNA viruses;unclassified RNA viruses ShiM-2016;species=Hubei tombus-like virus 35;taxId=1923283	0	0	0	0	0	0	0	0	0	0	0	0	0	0	0	0	0	0	0	0	0	0	0	0	0	0	0	0	0	0	72	0	0	0	0	0	0	0	0	0	0	0	0	0	0	0	0	0	0
superkingdom=Viruses;unclassified RNA viruses;unclassified RNA viruses ShiM-2016;species=Hubei tombus-like virus 36;taxId=1923284	0	0	0	0	0	0	0	0	0	0	0	0	0	0	0	0	0	0	0	0	0	0	0	0	0	0	0	0	0	0	50	0	0	0	0	0	0	0	0	0	0	0	0	0	0	0	0	0	0
superkingdom=Viruses;unclassified RNA viruses;unclassified RNA viruses ShiM-2016;species=Hubei tombus-like virus 3;taxId=1923277	0	0	0	0	0	0	0	0	0	0	0	0	0	0	0	0	0	0	0	0	0	0	0	0	0	0	0	0	0	0	0	0	0	0	0	0	0	0	0	0	0	0	0	0	0	0	0	0	0
superkingdom=Viruses;unclassified RNA viruses;unclassified RNA viruses ShiM-2016;species=Hubei tombus-like virus 40;taxId=1923289	0	0	0	0	0	0	0	0	0	0	0	0	0	0	0	0	0	0	0	0	0	0	0	0	0	0	0	0	0	0	26	0	0	0	0	0	0	0	0	0	0	0	0	0	0	0	0	0	0
superkingdom=Viruses;unclassified RNA viruses;unclassified RNA viruses ShiM-2016;species=Hubei tombus-like virus 42;taxId=1923290	0	0	0	0	0	0	0	0	0	0	0	0	0	0	0	0	0	0	0	0	0	0	0	0	0	0	0	0	0	0	0	0	0	0	0	0	0	0	0	0	0	0	0	0	0	0	0	0	0
superkingdom=Viruses;unclassified RNA viruses;unclassified RNA viruses ShiM-2016;species=Hubei tombus-like virus 6;taxId=1923293	0	0	0	0	0	0	0	0	0	0	0	0	0	0	0	0	0	0	0	0	0	0	0	0	0	0	0	0	0	0	0	0	0	0	0	0	0	0	0	0	0	0	0	0	0	0	0	0	0
superkingdom=Viruses;unclassified RNA viruses;unclassified RNA viruses ShiM-2016;species=Hubei tombus-like virus 8;taxId=1923295	0	0	0	0	0	0	0	0	0	0	0	0	0	0	0	0	0	0	0	0	0	0	0	0	0	0	0	0	0	0	0	0	0	0	0	0	0	0	0	0	0	0	0	0	0	0	0	0	0
superkingdom=Viruses;unclassified RNA viruses;unclassified RNA viruses ShiM-2016;species=Hubei toti-like virus 17;taxId=1923305	0	0	0	0	0	0	0	0	0	0	0	0	0	0	0	0	0	0	0	0	0	0	0	0	0	0	0	0	0	0	0	0	0	0	0	0	0	0	0	0	0	0	0	0	0	0	0	0	0
superkingdom=Viruses;unclassified RNA viruses;unclassified RNA viruses ShiM-2016;species=Hubei unio douglasiae virus 1;taxId=1923321	0	0	0	0	0	0	0	0	0	0	0	0	0	0	0	0	0	0	0	0	0	0	0	0	0	0	0	0	0	0	0	0	0	0	0	0	0	0	0	0	0	0	0	0	0	0	0	0	0
superkingdom=Viruses;unclassified RNA viruses;unclassified RNA viruses ShiM-2016;species=Hubei yanvirus-like virus 1;taxId=1923343	0	0	0	0	0	0	0	0	0	0	0	0	0	0	0	0	0	0	0	0	0	0	0	0	0	0	0	0	0	0	0	0	0	0	0	0	0	0	0	0	0	0	0	0	0	0	0	0	0
superkingdom=Viruses;unclassified RNA viruses;unclassified RNA viruses ShiM-2016;species=Jingmen picobirna-like virus 1;taxId=1923349	0	0	0	0	0	0	0	0	0	0	0	0	0	0	0	0	0	0	0	0	0	0	0	0	0	0	0	0	0	0	0	0	0	0	0	0	0	0	0	0	0	0	0	0	0	0	0	0	0
superkingdom=Viruses;unclassified RNA viruses;unclassified RNA viruses ShiM-2016;species=Jingmen tombus-like virus 2;taxId=1938656	0	0	0	0	0	0	0	0	0	0	0	0	0	0	0	0	0	0	0	0	0	0	0	0	0	0	0	0	0	0	306	0	0	0	0	0	0	0	0	0	0	0	0	0	0	0	0	0	0
superkingdom=Viruses;unclassified RNA viruses;unclassified RNA viruses ShiM-2016;species=Sanxia atyid shrimp virus 3;taxId=1923357	0	0	0	0	0	0	0	0	0	0	0	0	0	0	0	0	0	0	0	0	0	0	0	0	0	0	0	0	0	0	0	0	0	0	0	0	0	0	0	0	0	0	0	0	0	0	0	0	0
superkingdom=Viruses;unclassified RNA viruses;unclassified RNA viruses ShiM-2016;species=Sanxia levi-like virus 1;taxId=1923359	0	0	0	0	0	0	0	0	0	0	0	0	0	0	0	0	0	0	0	0	0	0	0	0	0	0	0	0	0	0	0	0	0	0	0	0	0	0	0	0	0	0	0	0	0	0	0	0	0
superkingdom=Viruses;unclassified RNA viruses;unclassified RNA viruses ShiM-2016;species=Sanxia noda-like virus 1;taxId=1923362	0	0	0	0	0	0	0	0	0	0	0	0	0	0	0	0	0	0	0	0	0	0	0	0	0	0	0	0	0	0	0	0	0	0	0	0	0	0	0	0	0	0	0	0	0	0	0	0	0
superkingdom=Viruses;unclassified RNA viruses;unclassified RNA viruses ShiM-2016;species=Sanxia partiti-like virus 1;taxId=1923363	0	0	0	0	0	0	0	0	0	0	0	0	0	0	0	0	0	0	0	0	0	0	0	0	0	0	0	0	0	0	0	0	0	0	0	0	0	0	0	0	0	0	0	0	0	0	0	0	0
superkingdom=Viruses;unclassified RNA viruses;unclassified RNA viruses ShiM-2016;species=Sanxia picorna-like virus 13;taxId=1923370	0	0	0	0	0	0	0	0	0	0	0	0	0	0	0	0	0	0	0	0	0	0	0	0	0	0	0	0	0	0	94	0	0	0	0	0	0	0	0	0	0	0	0	0	0	0	0	0	0
superkingdom=Viruses;unclassified RNA viruses;unclassified RNA viruses ShiM-2016;species=Sanxia picorna-like virus 2;taxId=1923371	0	0	0	0	0	0	0	0	0	0	0	0	0	0	0	0	0	0	0	0	0	0	0	0	0	0	0	0	0	0	0	0	0	0	0	0	0	0	0	0	0	0	0	0	0	0	0	0	0
superkingdom=Viruses;unclassified RNA viruses;unclassified RNA viruses ShiM-2016;species=Sanxia picorna-like virus 8;taxId=1923377	0	0	0	0	0	0	0	0	0	0	0	0	0	0	0	0	0	0	0	0	0	0	0	0	0	0	0	0	0	0	0	0	0	0	0	0	0	0	0	0	0	0	0	0	0	0	0	0	0
superkingdom=Viruses;unclassified RNA viruses;unclassified RNA viruses ShiM-2016;species=Sanxia picorna-like virus 9;taxId=1923378	0	0	0	0	0	0	0	0	0	0	0	0	0	0	0	0	0	0	0	0	0	0	0	0	0	0	0	0	0	0	0	0	0	0	0	0	0	0	0	0	0	0	0	0	0	0	0	0	0
superkingdom=Viruses;unclassified RNA viruses;unclassified RNA viruses ShiM-2016;species=Sanxia water strider virus 16;taxId=1923400	0	0	0	0	0	0	0	0	0	0	0	0	0	0	0	0	0	0	0	0	36	30	0	32	0	42	0	0	0	0	932	0	0	0	0	0	0	0	0	0	0	0	0	0	0	0	0	0	0
superkingdom=Viruses;unclassified RNA viruses;unclassified RNA viruses ShiM-2016;species=Sanxia water strider virus 17;taxId=1923401	0	0	0	0	0	0	0	0	0	0	0	0	0	0	0	0	0	0	0	0	54	0	0	0	0	0	0	0	0	0	0	0	0	0	0	0	0	0	0	0	0	0	0	0	0	0	0	0	0
superkingdom=Viruses;unclassified RNA viruses;unclassified RNA viruses ShiM-2016;species=Sanxia water strider virus 19;taxId=1923403	0	0	0	0	0	0	0	0	0	0	0	0	0	0	0	0	0	0	0	0	0	0	0	0	0	0	0	0	0	0	0	0	0	0	0	0	0	0	0	0	0	0	0	0	0	0	0	0	0
superkingdom=Viruses;unclassified RNA viruses;unclassified RNA viruses ShiM-2016;species=Sanxia water strider virus 8;taxId=1923407	0	0	0	0	0	0	0	0	0	0	0	0	0	0	0	0	0	0	0	0	0	0	0	0	0	0	0	0	0	0	0	0	0	0	0	0	0	0	0	0	0	0	0	0	0	0	0	0	0
superkingdom=Viruses;unclassified RNA viruses;unclassified RNA viruses ShiM-2016;species=Sanxia water strider virus 9;taxId=1923408	0	0	0	0	0	0	0	0	0	0	0	0	0	0	0	0	0	0	0	0	0	0	0	0	0	0	0	0	0	0	0	0	0	0	0	0	0	0	0	0	0	0	0	0	0	0	0	0	0
superkingdom=Viruses;unclassified RNA viruses;unclassified RNA viruses ShiM-2016;species=Shahe endorna-like virus 1;taxId=1923414	0	0	0	0	0	0	0	0	0	0	0	0	0	0	0	0	0	0	0	0	0	0	0	0	0	0	0	0	0	0	0	0	0	0	0	0	0	0	0	0	0	0	0	0	0	0	0	0	0
superkingdom=Viruses;unclassified RNA viruses;unclassified RNA viruses ShiM-2016;species=Shahe isopoda virus 3;taxId=1923423	0	0	0	0	0	0	0	0	0	0	0	0	0	0	0	0	0	0	0	0	0	0	0	0	0	0	0	0	0	0	0	0	0	0	0	0	0	0	0	0	0	0	0	0	0	0	0	0	0
superkingdom=Viruses;unclassified RNA viruses;unclassified RNA viruses ShiM-2016;species=Shahe levi-like virus 1;taxId=1923426	0	0	0	0	0	0	0	0	0	0	0	0	0	0	0	0	0	0	0	0	560	995	810	1050	900	1637	0	0	0	0	6450	0	0	0	0	0	0	0	0	0	0	0	44	0	0	0	24	0	38
superkingdom=Viruses;unclassified RNA viruses;unclassified RNA viruses ShiM-2016;species=Shahe levi-like virus 2;taxId=1923427	0	0	0	0	0	0	0	0	0	0	0	0	0	0	0	0	0	0	0	0	0	0	0	0	200	0	0	0	0	0	68	0	0	0	0	0	0	0	0	0	0	0	0	0	0	0	0	0	0
superkingdom=Viruses;unclassified RNA viruses;unclassified RNA viruses ShiM-2016;species=Shahe levi-like virus 3;taxId=1923428	0	0	0	0	0	0	0	0	0	0	0	0	0	0	0	0	0	0	0	0	0	40	0	20	118	457	0	0	0	0	2758	0	0	0	0	0	0	0	0	0	0	0	0	0	0	0	0	0	0
superkingdom=Viruses;unclassified RNA viruses;unclassified RNA viruses ShiM-2016;species=Shahe narna-like virus 3;taxId=1923431	0	0	0	0	0	0	0	0	0	0	0	0	0	0	0	0	0	0	0	0	0	0	0	0	0	0	0	0	0	0	0	0	0	0	0	0	0	0	0	0	0	0	0	0	0	0	0	0	0
superkingdom=Viruses;unclassified RNA viruses;unclassified RNA viruses ShiM-2016;species=Shahe picorna-like virus 10;taxId=1923440	0	0	0	0	0	0	0	0	0	0	0	0	0	0	0	0	0	0	0	0	0	0	0	0	0	0	0	0	0	0	74	0	0	0	0	0	0	0	0	0	0	0	0	0	0	0	0	0	0
superkingdom=Viruses;unclassified RNA viruses;unclassified RNA viruses ShiM-2016;species=Shahe picorna-like virus 11;taxId=1923441	0	0	0	0	0	0	0	0	0	0	0	0	0	0	0	0	0	0	0	0	0	0	0	0	0	0	0	0	0	0	40	0	0	0	0	0	0	0	0	0	0	0	0	0	0	0	0	0	0
superkingdom=Viruses;unclassified RNA viruses;unclassified RNA viruses ShiM-2016;species=Shahe picorna-like virus 12;taxId=1923442	0	0	0	0	0	0	0	0	0	0	0	0	0	0	0	0	0	0	0	0	0	0	0	0	0	0	0	0	0	0	0	0	0	0	0	0	0	0	0	0	0	0	0	0	0	0	0	0	0
superkingdom=Viruses;unclassified RNA viruses;unclassified RNA viruses ShiM-2016;species=Shahe picorna-like virus 13;taxId=1923443	0	0	0	0	0	0	0	0	0	0	0	0	0	0	0	0	0	0	0	0	0	0	0	0	0	0	0	0	0	0	0	0	0	0	0	0	0	0	0	0	0	0	0	0	0	0	0	0	0
superkingdom=Viruses;unclassified RNA viruses;unclassified RNA viruses ShiM-2016;species=Shahe picorna-like virus 4;taxId=1923447	0	0	0	0	0	0	0	0	0	0	0	0	0	0	0	0	0	0	0	0	0	0	0	0	0	0	0	0	0	0	0	0	0	0	0	0	0	0	0	0	0	0	0	0	0	0	0	0	0
superkingdom=Viruses;unclassified RNA viruses;unclassified RNA viruses ShiM-2016;species=Shahe picorna-like virus 5;taxId=1923448	0	0	0	0	0	0	0	0	0	0	0	0	0	0	0	0	0	0	0	0	0	0	0	0	0	0	0	0	0	0	0	0	0	0	0	0	0	0	0	0	0	0	0	0	0	0	0	0	0
superkingdom=Viruses;unclassified RNA viruses;unclassified RNA viruses ShiM-2016;species=Shahe picorna-like virus 6;taxId=1923449	0	0	0	0	0	0	0	0	0	0	0	0	0	0	0	0	0	0	0	0	0	0	0	0	0	0	0	0	0	0	0	0	0	0	0	0	0	0	0	0	0	0	0	0	0	0	0	0	0
superkingdom=Viruses;unclassified RNA viruses;unclassified RNA viruses ShiM-2016;species=Shahe picorna-like virus 8;taxId=1923451	0	0	0	0	0	0	0	0	0	0	0	0	0	0	0	0	0	0	0	0	0	0	0	0	0	0	0	0	0	0	29	0	0	0	0	0	0	0	0	0	0	0	0	0	0	0	0	0	0
superkingdom=Viruses;unclassified RNA viruses;unclassified RNA viruses ShiM-2016;species=Shahe picorna-like virus 9;taxId=1923452	0	0	0	0	0	0	0	0	0	0	0	0	0	0	0	0	0	0	0	0	0	0	0	0	0	0	0	0	0	0	0	0	0	0	0	0	0	0	0	0	0	0	0	0	0	0	0	0	0
superkingdom=Viruses;unclassified RNA viruses;unclassified RNA viruses ShiM-2016;species=Shayang noda-like virus 1;taxId=1923462	0	0	0	0	0	0	0	0	0	0	0	0	0	0	0	0	0	0	0	0	0	0	0	0	0	0	0	0	0	0	0	0	0	0	0	0	0	0	0	0	0	0	0	0	0	0	0	0	0
superkingdom=Viruses;unclassified RNA viruses;unclassified RNA viruses ShiM-2016;species=Shuangao insect virus 8;taxId=1923469	0	0	0	0	0	0	0	0	0	0	0	0	0	0	0	0	0	0	0	0	0	0	0	0	0	0	0	0	0	0	30	0	0	0	0	0	0	0	0	0	0	0	0	0	0	0	0	0	0
superkingdom=Viruses;unclassified RNA viruses;unclassified RNA viruses ShiM-2016;species=Wenling crustacean virus 2;taxId=1923485	0	0	0	0	0	0	0	0	0	0	0	0	0	0	0	0	0	0	0	0	0	0	0	0	0	0	0	0	0	0	0	0	0	0	0	0	0	0	0	0	0	0	0	0	0	0	0	0	0
superkingdom=Viruses;unclassified RNA viruses;unclassified RNA viruses ShiM-2016;species=Wenling crustacean virus 3;taxId=1923486	0	0	0	0	0	0	0	0	0	0	0	0	0	0	0	0	0	0	0	0	0	0	0	0	0	0	0	0	0	0	0	0	0	0	0	0	0	0	0	0	0	0	0	0	0	0	0	0	0
superkingdom=Viruses;unclassified RNA viruses;unclassified RNA viruses ShiM-2016;species=Wenling levi-like virus 1;taxId=1923497	0	0	0	0	0	0	0	0	0	0	0	0	0	0	0	0	0	0	0	0	0	0	0	0	0	0	0	0	0	0	274	0	0	0	0	0	0	0	0	0	0	0	0	0	0	0	0	0	0
superkingdom=Viruses;unclassified RNA viruses;unclassified RNA viruses ShiM-2016;species=Wenling levi-like virus 2;taxId=1923498	0	0	0	0	0	0	0	0	0	0	0	0	0	0	0	0	0	0	0	0	580	456	393	534	476	172	0	0	0	0	8845	0	0	0	0	0	0	0	0	0	0	0	0	0	0	0	0	0	0
superkingdom=Viruses;unclassified RNA viruses;unclassified RNA viruses ShiM-2016;species=Wenling levi-like virus 3;taxId=1923499	0	0	0	0	0	0	0	0	0	0	0	0	0	0	0	0	0	0	0	0	96	0	304	163	219	202	0	0	0	0	3012	0	0	0	0	0	0	0	0	0	0	0	0	0	0	0	0	0	0
superkingdom=Viruses;unclassified RNA viruses;unclassified RNA viruses ShiM-2016;species=Wenling levi-like virus 4;taxId=1923500	0	0	0	0	0	0	0	0	0	0	0	0	0	0	0	0	0	0	0	0	1214	1248	1174	1242	1188	1190	0	0	0	0	17408	0	0	0	0	0	0	0	0	0	0	0	0	0	0	0	0	0	0
superkingdom=Viruses;unclassified RNA viruses;unclassified RNA viruses ShiM-2016;species=Wenling narna-like virus 2;taxId=1923502	0	0	0	0	0	0	0	0	0	0	0	0	0	0	0	0	0	0	0	0	0	0	0	0	0	0	0	0	0	0	0	0	0	0	0	0	0	0	0	0	0	0	0	0	0	0	0	0	0
superkingdom=Viruses;unclassified RNA viruses;unclassified RNA viruses ShiM-2016;species=Wenling noda-like virus 1;taxId=1923511	0	0	0	0	0	0	0	0	0	0	0	0	0	0	0	0	0	0	0	0	0	0	0	0	0	0	0	0	0	0	0	0	0	0	0	0	0	0	0	0	0	0	0	0	0	0	0	0	0
superkingdom=Viruses;unclassified RNA viruses;unclassified RNA viruses ShiM-2016;species=Wenling noda-like virus 2;taxId=1923512	0	0	0	0	0	0	0	0	0	0	0	0	0	0	0	0	0	0	0	0	0	0	0	0	0	0	0	0	0	0	0	0	0	0	0	0	0	0	0	0	0	0	0	0	0	0	0	0	0
superkingdom=Viruses;unclassified RNA viruses;unclassified RNA viruses ShiM-2016;species=Wenling noda-like virus 3;taxId=1923513	0	0	0	0	0	0	0	0	0	0	0	0	0	0	0	0	0	0	0	0	0	0	0	0	0	0	0	0	0	0	0	0	0	0	0	0	0	0	0	0	0	0	0	0	0	0	0	0	0
superkingdom=Viruses;unclassified RNA viruses;unclassified RNA viruses ShiM-2016;species=Wenling picorna-like virus 2;taxId=1923530	0	0	0	0	0	0	0	0	0	0	0	0	0	0	0	0	0	0	0	0	0	0	0	0	0	0	0	0	0	0	0	0	0	0	0	0	0	0	0	0	0	0	0	0	0	0	0	0	0
superkingdom=Viruses;unclassified RNA viruses;unclassified RNA viruses ShiM-2016;species=Wenling picorna-like virus 3;taxId=1923531	0	0	0	0	0	0	0	0	0	0	0	0	0	0	0	0	0	0	0	0	0	0	0	0	0	0	0	0	0	0	0	0	0	0	0	0	0	0	0	0	0	0	0	0	0	0	0	0	0
superkingdom=Viruses;unclassified RNA viruses;unclassified RNA viruses ShiM-2016;species=Wenling picorna-like virus 4;taxId=1923532	0	0	0	0	0	0	0	0	0	0	0	0	0	0	0	0	0	0	0	0	0	0	0	0	0	0	0	0	0	0	0	0	0	0	0	0	0	0	0	0	0	0	0	0	0	0	0	0	0
superkingdom=Viruses;unclassified RNA viruses;unclassified RNA viruses ShiM-2016;species=Wenling picorna-like virus 5;taxId=1923533	0	0	0	0	0	0	0	0	0	0	0	0	0	0	0	0	0	0	0	0	0	0	0	0	0	0	0	0	0	0	0	0	0	0	0	0	0	0	0	0	0	0	0	0	0	0	0	0	0
superkingdom=Viruses;unclassified RNA viruses;unclassified RNA viruses ShiM-2016;species=Wenling picorna-like virus 6;taxId=1923534	0	0	0	0	0	0	0	0	0	0	0	0	0	0	0	0	0	0	0	0	0	0	0	0	0	0	0	0	0	0	0	0	0	0	0	0	0	0	0	0	0	0	0	0	0	0	0	0	0
superkingdom=Viruses;unclassified RNA viruses;unclassified RNA viruses ShiM-2016;species=Wenzhou bivalvia virus 2;taxId=1923554	0	0	0	0	0	0	0	0	0	0	0	0	0	0	0	0	0	0	0	0	0	0	0	0	0	0	0	0	0	0	0	0	0	0	0	0	0	0	0	0	0	0	0	0	0	0	0	0	0
superkingdom=Viruses;unclassified RNA viruses;unclassified RNA viruses ShiM-2016;species=Wenzhou channeled applesnail virus 1;taxId=1923557	0	0	0	0	0	0	0	0	0	0	0	0	0	0	0	0	0	0	0	0	0	0	0	0	0	0	0	0	0	0	0	0	0	0	0	0	0	0	0	0	0	0	0	0	0	0	0	0	0
superkingdom=Viruses;unclassified RNA viruses;unclassified RNA viruses ShiM-2016;species=Wenzhou channeled applesnail virus 2;taxId=1923558	0	0	0	0	0	0	0	0	0	0	0	0	0	0	0	0	0	0	0	0	0	0	0	0	0	0	0	0	0	0	0	0	0	0	0	0	0	0	0	0	0	0	0	0	0	0	0	0	0
superkingdom=Viruses;unclassified RNA viruses;unclassified RNA viruses ShiM-2016;species=Wenzhou channeled applesnail virus 3;taxId=1923559	0	0	0	0	0	0	0	0	0	0	0	0	0	0	0	0	0	0	0	0	0	0	0	0	0	0	0	0	0	0	0	0	0	0	0	0	0	0	0	0	0	0	0	0	0	0	0	0	0
superkingdom=Viruses;unclassified RNA viruses;unclassified RNA viruses ShiM-2016;species=Wenzhou gastropodes virus 2;taxId=1923564	0	0	0	0	0	0	0	0	0	0	0	0	0	0	0	0	0	0	0	0	0	0	0	0	0	0	0	0	0	0	0	0	0	0	0	0	0	0	0	0	0	0	0	0	0	0	0	0	0
superkingdom=Viruses;unclassified RNA viruses;unclassified RNA viruses ShiM-2016;species=Wenzhou levi-like virus 1;taxId=1923567	0	0	0	0	0	0	0	0	0	0	0	0	0	0	0	0	0	0	0	0	0	0	0	0	0	0	0	0	0	0	0	0	0	0	0	0	0	0	0	0	0	0	0	0	0	0	0	0	0
superkingdom=Viruses;unclassified RNA viruses;unclassified RNA viruses ShiM-2016;species=Wenzhou levi-like virus 2;taxId=1923568	0	0	0	0	0	0	0	0	0	0	0	0	0	0	0	0	0	0	0	0	0	0	0	0	0	0	0	0	0	0	1085	0	0	0	0	0	0	0	0	0	0	0	0	0	0	0	0	0	0
superkingdom=Viruses;unclassified RNA viruses;unclassified RNA viruses ShiM-2016;species=Wenzhou levi-like virus 3;taxId=1923569	0	0	0	0	0	0	0	0	0	0	0	0	0	0	0	0	0	0	0	0	0	0	0	0	0	0	0	0	0	0	301	0	0	0	0	0	0	0	0	0	0	0	0	0	0	0	0	0	0
superkingdom=Viruses;unclassified RNA viruses;unclassified RNA viruses ShiM-2016;species=Wenzhou levi-like virus 4;taxId=1923570	0	0	0	0	0	0	0	0	0	0	0	0	0	0	0	0	0	0	0	0	0	0	0	0	0	16	0	0	0	0	933	0	0	0	0	0	0	0	0	0	0	0	0	0	0	0	0	0	0
superkingdom=Viruses;unclassified RNA viruses;unclassified RNA viruses ShiM-2016;species=Wenzhou levi-like virus 5;taxId=1923571	0	0	0	0	0	0	0	0	0	0	0	0	0	0	0	0	0	0	0	0	0	0	0	0	0	0	0	0	0	0	0	0	0	0	0	0	0	0	0	0	0	0	0	0	0	0	0	0	0
superkingdom=Viruses;unclassified RNA viruses;unclassified RNA viruses ShiM-2016;species=Wenzhou levi-like virus 6;taxId=1923572	0	0	0	0	0	0	0	0	0	0	0	0	0	0	0	0	0	0	0	0	307	404	290	47	41	0	0	0	0	0	7222	0	0	0	0	0	0	0	0	0	0	0	0	0	0	0	0	0	0
superkingdom=Viruses;unclassified RNA viruses;unclassified RNA viruses ShiM-2016;species=Wenzhou levi-like virus 7;taxId=1923573	0	0	0	0	0	0	0	0	0	0	0	0	0	0	0	0	0	0	0	0	142	0	0	84	20	42	0	0	0	0	6046	0	0	0	0	0	0	0	0	0	0	0	0	0	0	0	0	0	0
superkingdom=Viruses;unclassified RNA viruses;unclassified RNA viruses ShiM-2016;species=Wenzhou narna-like virus 10;taxId=1923575	0	0	0	0	0	0	0	0	0	0	0	0	0	0	0	0	0	0	0	0	0	0	0	0	0	0	0	0	0	0	0	0	0	0	0	0	0	0	0	0	0	0	0	0	0	0	0	0	0
superkingdom=Viruses;unclassified RNA viruses;unclassified RNA viruses ShiM-2016;species=Wenzhou narna-like virus 1;taxId=1923574	0	0	0	0	0	0	0	0	0	0	0	0	0	0	0	0	0	0	0	0	0	0	0	0	0	0	0	0	0	0	0	0	0	0	0	0	0	0	0	0	0	0	0	0	0	0	0	0	0
superkingdom=Viruses;unclassified RNA viruses;unclassified RNA viruses ShiM-2016;species=Wenzhou narna-like virus 3;taxId=1923578	0	0	0	0	0	0	0	0	0	0	0	0	0	0	0	0	0	0	0	0	0	0	0	0	0	0	0	0	0	0	0	0	0	0	0	0	0	0	0	0	0	0	0	0	0	0	0	0	0
superkingdom=Viruses;unclassified RNA viruses;unclassified RNA viruses ShiM-2016;species=Wenzhou narna-like virus 5;taxId=1923580	0	0	0	0	0	0	0	0	0	0	0	0	0	0	0	0	0	0	0	0	0	0	0	0	0	0	0	0	0	0	0	0	0	0	0	0	0	0	0	0	0	0	0	0	0	0	0	0	0
superkingdom=Viruses;unclassified RNA viruses;unclassified RNA viruses ShiM-2016;species=Wenzhou narna-like virus 8;taxId=1923583	0	0	0	0	0	0	0	0	0	0	0	0	0	0	0	0	0	0	0	0	0	0	0	0	0	0	0	0	0	0	0	0	0	0	0	0	0	0	0	0	0	0	0	0	0	0	0	0	0
superkingdom=Viruses;unclassified RNA viruses;unclassified RNA viruses ShiM-2016;species=Wenzhou narna-like virus 9;taxId=1923584	0	0	0	0	0	0	0	0	0	0	0	0	0	0	0	0	0	0	0	0	0	0	0	0	0	0	0	0	0	0	0	0	0	0	0	0	0	0	0	0	0	0	0	0	0	0	0	0	0
superkingdom=Viruses;unclassified RNA viruses;unclassified RNA viruses ShiM-2016;species=Wenzhou noda-like virus 1;taxId=1923585	0	0	0	0	0	0	0	0	0	0	0	0	0	0	0	0	0	0	0	0	0	0	0	0	0	0	0	0	0	0	0	0	0	0	0	0	0	0	0	0	0	0	0	0	0	0	0	0	0
superkingdom=Viruses;unclassified RNA viruses;unclassified RNA viruses ShiM-2016;species=Wenzhou noda-like virus 4;taxId=1923588	0	0	0	0	0	0	0	0	0	0	0	0	0	0	0	0	0	0	0	0	0	0	0	0	0	0	0	0	0	0	0	0	0	0	0	0	0	0	0	0	0	0	0	0	0	0	0	0	0
superkingdom=Viruses;unclassified RNA viruses;unclassified RNA viruses ShiM-2016;species=Wenzhou noda-like virus 5;taxId=1923589	0	0	0	0	0	0	0	0	0	0	0	0	0	0	0	0	0	0	0	0	0	0	0	0	0	0	0	0	0	0	0	0	0	0	0	0	0	0	0	0	0	0	0	0	0	0	0	0	0
superkingdom=Viruses;unclassified RNA viruses;unclassified RNA viruses ShiM-2016;species=Wenzhou picorna-like virus 12;taxId=1923596	0	0	0	0	0	0	0	0	0	0	0	0	0	0	0	0	0	0	0	0	0	0	0	0	0	0	0	0	0	0	0	0	0	0	0	0	0	0	0	0	0	0	0	0	0	0	0	0	0
superkingdom=Viruses;unclassified RNA viruses;unclassified RNA viruses ShiM-2016;species=Wenzhou picorna-like virus 13;taxId=1923597	0	0	0	0	0	0	0	0	0	0	0	0	0	0	0	0	0	0	0	0	0	0	0	0	0	0	0	0	0	0	0	0	0	0	0	0	0	0	0	0	0	0	0	0	0	0	0	0	0
superkingdom=Viruses;unclassified RNA viruses;unclassified RNA viruses ShiM-2016;species=Wenzhou picorna-like virus 14;taxId=1923598	0	0	0	0	0	0	0	0	0	0	0	0	0	0	0	0	0	0	0	0	0	0	0	0	0	0	0	0	0	0	0	0	0	0	0	0	0	0	0	0	0	0	0	0	0	0	0	0	0
superkingdom=Viruses;unclassified RNA viruses;unclassified RNA viruses ShiM-2016;species=Wenzhou picorna-like virus 15;taxId=1923599	0	0	0	0	0	0	0	0	0	0	0	0	0	0	0	0	0	0	0	0	0	0	0	0	0	0	0	0	0	0	0	0	0	0	0	0	0	0	0	0	0	0	0	0	0	0	0	0	0
superkingdom=Viruses;unclassified RNA viruses;unclassified RNA viruses ShiM-2016;species=Wenzhou picorna-like virus 16;taxId=1923600	0	0	0	0	0	0	0	0	0	0	0	0	0	0	0	0	0	0	0	0	0	0	0	0	0	0	0	0	0	0	0	0	0	0	0	0	0	0	0	0	0	0	0	0	0	0	0	0	0
superkingdom=Viruses;unclassified RNA viruses;unclassified RNA viruses ShiM-2016;species=Wenzhou picorna-like virus 21;taxId=1923606	0	0	0	0	0	0	0	0	0	0	0	0	0	0	0	0	0	0	0	0	0	0	0	0	0	0	0	0	0	0	0	0	0	0	0	0	0	0	0	0	0	0	0	0	0	0	0	0	0
superkingdom=Viruses;unclassified RNA viruses;unclassified RNA viruses ShiM-2016;species=Wenzhou picorna-like virus 23;taxId=1923608	0	0	0	0	0	0	0	0	0	0	0	0	0	0	0	0	0	0	0	0	0	0	0	0	0	0	0	0	0	0	0	0	0	0	0	0	0	0	0	0	0	0	0	0	0	0	0	0	0
superkingdom=Viruses;unclassified RNA viruses;unclassified RNA viruses ShiM-2016;species=Wenzhou picorna-like virus 24;taxId=1923609	0	0	0	0	0	0	0	0	0	0	0	0	0	0	0	0	0	0	0	0	0	0	0	0	0	0	0	0	0	0	0	0	0	0	0	0	0	0	0	0	0	0	0	0	0	0	0	0	0
superkingdom=Viruses;unclassified RNA viruses;unclassified RNA viruses ShiM-2016;species=Wenzhou picorna-like virus 25;taxId=1923610	0	0	0	0	0	0	0	0	0	0	0	0	0	0	0	0	0	0	0	0	0	0	0	0	0	0	0	0	0	0	0	0	0	0	0	0	0	0	0	0	0	0	0	0	0	0	0	0	0
superkingdom=Viruses;unclassified RNA viruses;unclassified RNA viruses ShiM-2016;species=Wenzhou picorna-like virus 26;taxId=1923611	0	0	0	0	0	0	0	0	0	0	0	0	0	0	0	0	0	0	0	0	0	0	0	0	0	0	0	0	0	0	0	0	0	0	0	0	0	0	0	0	0	0	0	0	0	0	0	0	0
superkingdom=Viruses;unclassified RNA viruses;unclassified RNA viruses ShiM-2016;species=Wenzhou picorna-like virus 27;taxId=1923612	0	0	0	0	0	0	0	0	0	0	0	0	0	0	0	0	0	0	0	0	0	0	0	0	0	0	0	0	0	0	0	0	0	0	0	0	0	0	0	0	0	0	0	0	0	0	0	0	0
superkingdom=Viruses;unclassified RNA viruses;unclassified RNA viruses ShiM-2016;species=Wenzhou picorna-like virus 28;taxId=1923613	0	0	0	0	0	0	0	0	0	0	0	0	0	0	0	0	0	0	0	0	0	0	0	0	0	0	0	0	0	0	599	0	0	0	0	0	0	0	0	0	0	0	0	0	0	0	0	0	0
superkingdom=Viruses;unclassified RNA viruses;unclassified RNA viruses ShiM-2016;species=Wenzhou picorna-like virus 29;taxId=1923614	0	0	0	0	0	0	0	0	0	0	0	0	0	0	0	0	0	0	0	0	0	0	0	0	0	0	0	0	0	0	0	0	0	0	0	0	0	0	0	0	0	0	0	0	0	0	0	0	0
superkingdom=Viruses;unclassified RNA viruses;unclassified RNA viruses ShiM-2016;species=Wenzhou picorna-like virus 34;taxId=1923620	0	0	0	0	0	0	0	0	0	0	0	0	0	0	0	0	0	0	0	0	0	0	0	0	0	0	0	0	0	0	0	0	0	0	0	0	0	0	0	0	0	0	0	0	0	0	0	0	0
superkingdom=Viruses;unclassified RNA viruses;unclassified RNA viruses ShiM-2016;species=Wenzhou picorna-like virus 35;taxId=1923621	0	0	0	0	0	0	0	0	0	0	0	0	0	0	0	0	0	0	0	0	0	0	0	0	0	0	0	0	0	0	0	0	0	0	0	0	0	0	0	0	0	0	0	0	0	0	0	0	0
superkingdom=Viruses;unclassified RNA viruses;unclassified RNA viruses ShiM-2016;species=Wenzhou picorna-like virus 37;taxId=1923623	0	0	0	0	0	0	0	0	0	0	0	0	0	0	0	0	0	0	0	0	0	0	0	0	0	0	0	0	0	0	0	0	0	0	0	0	0	0	0	0	0	0	0	0	0	0	0	0	0
superkingdom=Viruses;unclassified RNA viruses;unclassified RNA viruses ShiM-2016;species=Wenzhou picorna-like virus 39;taxId=1923625	0	0	0	0	0	0	0	0	0	0	0	0	0	0	0	0	0	0	0	0	0	0	0	0	0	0	0	0	0	0	0	0	0	0	0	0	0	0	0	0	0	0	0	0	0	0	0	0	0
superkingdom=Viruses;unclassified RNA viruses;unclassified RNA viruses ShiM-2016;species=Wenzhou picorna-like virus 40;taxId=1923627	0	0	0	0	0	0	0	0	0	0	0	0	0	0	0	0	0	0	0	0	0	0	0	0	0	0	0	0	0	0	0	0	0	0	0	0	0	0	0	0	0	0	0	0	0	0	0	0	0
superkingdom=Viruses;unclassified RNA viruses;unclassified RNA viruses ShiM-2016;species=Wenzhou picorna-like virus 41;taxId=1923628	0	0	0	0	0	0	0	0	0	0	0	0	0	0	0	0	0	0	0	0	0	0	0	0	0	0	0	0	0	0	0	0	0	0	0	0	0	0	0	0	0	0	0	0	0	0	0	0	0
superkingdom=Viruses;unclassified RNA viruses;unclassified RNA viruses ShiM-2016;species=Wenzhou picorna-like virus 42;taxId=1923629	0	0	0	0	0	0	0	0	0	0	0	0	0	0	0	0	0	0	0	0	0	0	0	0	0	0	0	0	0	0	0	0	0	0	0	0	0	0	0	0	0	0	0	0	0	0	0	0	0
superkingdom=Viruses;unclassified RNA viruses;unclassified RNA viruses ShiM-2016;species=Wenzhou picorna-like virus 45;taxId=1923632	0	0	0	0	0	0	0	0	0	0	0	0	0	0	0	0	0	0	0	0	0	0	0	0	0	0	0	0	0	0	0	0	0	0	0	0	0	0	0	0	0	0	0	0	0	0	0	0	0
superkingdom=Viruses;unclassified RNA viruses;unclassified RNA viruses ShiM-2016;species=Wenzhou picorna-like virus 47;taxId=1923634	0	0	0	0	0	0	0	0	0	0	0	0	0	0	0	0	0	0	0	0	0	0	0	0	0	0	0	0	0	0	0	0	0	0	0	0	0	0	0	0	0	0	0	0	0	0	0	0	0
superkingdom=Viruses;unclassified RNA viruses;unclassified RNA viruses ShiM-2016;species=Wenzhou picorna-like virus 53;taxId=1923641	0	0	0	0	0	0	0	0	0	0	0	0	0	0	0	0	0	0	0	0	0	0	0	0	0	0	0	0	0	0	0	0	0	0	0	0	0	0	0	0	0	0	0	0	0	0	0	0	0
superkingdom=Viruses;unclassified RNA viruses;unclassified RNA viruses ShiM-2016;species=Wenzhou picorna-like virus 6;taxId=1923643	0	0	0	0	0	0	0	0	0	0	0	0	0	0	0	0	0	0	0	0	0	0	0	0	0	0	0	0	0	0	0	0	0	0	0	0	0	0	0	0	0	0	0	0	0	0	0	0	0
superkingdom=Viruses;unclassified RNA viruses;unclassified RNA viruses ShiM-2016;species=Wenzhou shrimp virus 10;taxId=1923649	0	0	0	0	0	0	0	0	0	0	0	0	0	0	0	0	0	0	0	0	0	0	0	0	0	0	0	0	0	0	0	0	0	0	0	0	0	0	0	0	0	0	0	0	0	0	0	0	0
superkingdom=Viruses;unclassified RNA viruses;unclassified RNA viruses ShiM-2016;species=Wenzhou shrimp virus 4;taxId=1923651	0	0	0	0	0	0	0	0	0	0	0	0	0	0	0	0	0	0	0	0	0	0	0	0	0	0	0	0	0	0	0	0	0	0	0	0	0	0	0	0	0	0	0	0	0	0	0	0	0
superkingdom=Viruses;unclassified RNA viruses;unclassified RNA viruses ShiM-2016;species=Wenzhou shrimp virus 6;taxId=1923653	0	0	0	0	0	0	0	0	0	0	0	0	0	0	0	0	0	0	0	0	0	0	0	0	0	0	0	0	0	0	0	0	0	0	0	0	0	0	0	0	0	0	0	0	0	0	0	0	0
superkingdom=Viruses;unclassified RNA viruses;unclassified RNA viruses ShiM-2016;species=Wenzhou sobemo-like virus 1;taxId=1923657	0	0	0	0	0	0	0	0	0	0	0	0	0	0	0	0	0	0	0	0	0	0	0	0	0	0	0	0	0	0	0	0	0	0	0	0	0	0	0	0	0	0	0	0	0	0	0	0	0
superkingdom=Viruses;unclassified RNA viruses;unclassified RNA viruses ShiM-2016;species=Wenzhou tombus-like virus 11;taxId=1923664	0	0	0	0	0	0	0	0	0	0	0	0	0	0	0	0	0	0	0	0	0	0	0	0	0	0	0	0	0	0	0	0	0	0	0	0	0	0	0	0	0	0	0	0	0	0	0	0	0
superkingdom=Viruses;unclassified RNA viruses;unclassified RNA viruses ShiM-2016;species=Wenzhou tombus-like virus 14;taxId=1923667	0	0	0	0	0	0	0	0	0	0	0	0	0	0	0	0	0	0	0	0	0	0	0	0	0	0	0	0	0	0	0	0	0	0	0	0	0	0	0	0	0	0	0	0	0	0	0	0	0
superkingdom=Viruses;unclassified RNA viruses;unclassified RNA viruses ShiM-2016;species=Wenzhou tombus-like virus 15;taxId=1923668	0	0	0	0	0	0	0	0	0	0	0	0	0	0	0	0	0	0	0	0	0	0	0	0	0	0	0	0	0	0	0	0	0	0	0	0	0	0	0	0	0	0	0	0	0	0	0	0	0
superkingdom=Viruses;unclassified RNA viruses;unclassified RNA viruses ShiM-2016;species=Wenzhou tombus-like virus 16;taxId=1923669	0	0	0	0	0	0	0	0	0	0	0	0	0	0	0	0	0	0	0	0	0	0	0	0	0	0	0	0	0	0	0	0	0	0	0	0	0	0	0	0	0	0	0	0	0	0	0	0	0
superkingdom=Viruses;unclassified RNA viruses;unclassified RNA viruses ShiM-2016;species=Wenzhou tombus-like virus 17;taxId=1923670	0	0	0	0	0	0	0	0	0	0	0	0	0	0	0	0	0	0	0	0	0	0	0	0	0	0	0	0	0	0	0	0	0	0	0	0	0	0	0	0	0	0	0	0	0	0	0	0	0
superkingdom=Viruses;unclassified RNA viruses;unclassified RNA viruses ShiM-2016;species=Wenzhou yanvirus-like virus 1;taxId=1923683	0	0	0	0	0	0	0	0	0	0	0	0	0	0	0	0	0	0	0	0	0	0	0	0	0	0	0	0	0	0	0	0	0	0	0	0	0	0	0	0	0	0	0	0	0	0	0	0	0
superkingdom=Viruses;unclassified RNA viruses;unclassified RNA viruses ShiM-2016;species=Wenzhou yanvirus-like virus 2;taxId=1923684	0	0	0	0	0	0	0	0	0	0	0	0	0	0	0	0	0	0	0	0	0	0	0	0	0	0	0	0	0	0	0	0	0	0	0	0	0	0	0	0	0	0	0	0	0	0	0	0	0
superkingdom=Viruses;unclassified RNA viruses;unclassified RNA viruses ShiM-2016;species=Wuhan arthropod virus 2;taxId=1923691	0	0	0	0	0	0	0	0	0	0	0	0	0	0	0	0	0	0	0	0	0	0	0	0	0	0	0	0	0	0	0	0	0	0	0	0	0	0	0	0	0	0	0	0	0	0	0	0	0
superkingdom=Viruses;unclassified RNA viruses;unclassified RNA viruses ShiM-2016;species=Wuhan house centipede virus 1;taxId=1923705	0	0	0	0	0	0	0	0	0	0	0	0	0	0	0	0	0	0	0	0	0	0	0	0	0	0	0	0	0	0	0	0	0	0	0	0	0	0	0	0	0	0	0	0	0	0	0	0	0
superkingdom=Viruses;unclassified RNA viruses;unclassified RNA viruses ShiM-2016;species=Wuhan house centipede virus 6;taxId=1923710	0	0	0	0	0	0	0	0	0	0	0	0	0	0	0	0	0	0	0	0	0	0	0	0	0	0	0	0	0	0	0	0	0	0	0	0	0	0	0	0	0	0	0	0	0	0	0	0	0
superkingdom=Viruses;unclassified RNA viruses;unclassified RNA viruses ShiM-2016;species=Wuhan house centipede virus 9;taxId=1923713	0	0	0	0	0	0	0	0	0	0	0	0	0	0	0	0	0	0	0	0	0	0	0	0	0	0	0	0	0	0	0	0	0	0	0	0	0	0	0	0	0	0	0	0	0	0	0	0	0
superkingdom=Viruses;unclassified RNA viruses;unclassified RNA viruses ShiM-2016;species=Wuhan insect virus 11;taxId=1923715	0	0	0	0	0	0	0	0	0	0	0	0	0	0	0	0	0	0	0	0	0	0	0	0	0	0	0	0	0	0	0	0	0	0	0	0	0	0	0	0	0	0	0	0	0	0	0	0	0
superkingdom=Viruses;unclassified RNA viruses;unclassified RNA viruses ShiM-2016;species=Wuhan insect virus 23;taxId=1923727	0	0	0	0	0	0	0	0	0	0	0	0	0	0	0	0	0	0	0	0	0	0	0	0	0	0	0	0	0	0	232	0	0	0	0	0	0	0	0	0	0	0	0	0	0	0	0	0	0
superkingdom=Viruses;unclassified RNA viruses;unclassified RNA viruses ShiM-2016;species=Wuhan insect virus 26;taxId=1923730	0	0	0	0	0	0	0	0	0	0	0	0	0	0	0	0	0	0	0	0	0	0	0	0	0	0	0	0	0	0	0	0	0	0	0	0	0	0	0	0	0	0	0	0	0	0	0	0	0
superkingdom=Viruses;unclassified RNA viruses;unclassified RNA viruses ShiM-2016;species=Wuhan insect virus 27;taxId=1923731	0	0	0	0	0	0	0	0	0	0	0	0	0	0	0	0	0	0	0	0	0	0	0	0	0	0	0	0	0	0	0	0	0	0	0	0	0	0	0	0	0	0	0	0	0	0	0	0	0
superkingdom=Viruses;unclassified RNA viruses;unclassified RNA viruses ShiM-2016;species=Wuhan insect virus 33;taxId=1923736	0	0	0	0	0	0	0	0	0	0	0	0	0	0	0	0	0	0	0	0	0	0	0	0	0	0	0	0	0	0	0	0	0	0	0	0	0	0	0	0	0	0	0	0	0	0	0	0	0
superkingdom=Viruses;unclassified RNA viruses;unclassified RNA viruses ShiM-2016;species=Wuhan millipede virus 3;taxId=1923742	0	0	0	0	0	0	0	0	0	0	0	0	0	0	0	0	0	0	0	0	0	0	0	0	0	0	0	0	0	0	0	0	0	0	0	0	0	0	0	0	0	0	0	0	0	0	0	0	0
superkingdom=Viruses;unclassified RNA viruses;unclassified RNA viruses ShiM-2016;species=Wuhan pillworm virus 4;taxId=1923747	0	0	0	0	0	0	0	0	0	0	0	0	0	0	0	0	0	0	0	0	92	0	60	74	86	86	0	0	0	0	974	0	0	0	0	0	0	0	0	0	0	0	0	0	0	0	0	0	0
superkingdom=Viruses;unclassified RNA viruses;unclassified RNA viruses ShiM-2016;species=Wuhan spider virus 10;taxId=1923750	0	0	0	0	0	0	0	0	0	0	0	0	0	0	0	0	0	0	0	0	0	0	0	0	0	0	0	0	0	0	50	0	0	0	0	0	0	0	0	0	0	0	0	0	0	0	0	0	0
superkingdom=Viruses;unclassified RNA viruses;unclassified RNA viruses ShiM-2016;species=Wuhan spider virus 3;taxId=1923752	0	0	0	0	0	0	0	0	0	0	0	0	0	0	0	0	0	0	0	0	0	0	0	0	0	0	0	0	0	0	0	0	0	0	0	0	0	0	0	0	0	0	0	0	0	0	0	0	0
superkingdom=Viruses;unclassified RNA viruses;unclassified RNA viruses ShiM-2016;species=Wuhan spider virus 7;taxId=1923756	0	0	0	0	0	0	0	0	0	0	0	0	0	0	0	0	0	0	0	0	0	0	0	0	0	0	0	0	0	0	0	0	0	0	0	0	0	0	0	0	0	0	0	0	0	0	0	0	0
superkingdom=Viruses;unclassified RNA viruses;unclassified RNA viruses ShiM-2016;species=Xinzhou nematode virus 2;taxId=1923770	0	0	0	0	0	0	0	0	0	0	0	0	0	0	0	0	0	0	0	0	0	0	0	0	0	0	0	0	0	0	0	0	0	0	0	0	0	0	0	0	0	0	0	0	0	0	0	0	0
superkingdom=Viruses;unclassified RNA viruses;unclassified RNA viruses ShiM-2016;species=Xinzhou nematode virus 5;taxId=1923773	0	0	0	0	0	0	0	0	0	0	0	0	0	0	0	0	0	0	0	0	0	0	0	0	0	0	0	0	0	0	0	0	0	0	0	0	0	0	0	0	0	0	0	0	0	0	0	0	0
superkingdom=Viruses;unclassified RNA viruses;unclassified RNA viruses ShiM-2016;species=ubei picorna-like virus 3;taxId=1923781	0	0	0	0	0	0	0	0	0	0	0	0	0	0	0	0	0	0	0	0	0	0	0	0	0	0	0	0	0	0	0	0	0	0	0	0	0	0	0	0	0	0	0	0	0	0	0	0	0
superkingdom=Viruses;unclassified phages;environmental samples;species=uncultured phage crAssphage;taxId=1211417	0	0	0	0	0	0	0	0	0	0	0	0	0	0	0	0	0	0	0	0	0	0	0	0	0	0	0	0	0	0	0	0	0	0	0	0	0	0	0	0	0	0	0	0	0	0	0	0	0
superkingdom=Viruses;unclassified phages;environmental samples;species=uncultured phage;taxId=278008	0	0	0	0	0	0	0	0	0	0	0	0	0	0	0	0	0	0	0	0	0	0	0	0	0	0	0	0	0	0	0	0	0	0	0	0	0	0	0	0	0	0	0	0	0	0	0	0	0
superkingdom=Viruses;unclassified phages;species=Acinetobacter phage AJO1;taxId=1917452	0	0	0	0	0	0	0	0	0	0	0	0	0	0	0	0	0	0	0	0	0	0	0	0	0	0	0	0	0	0	180	0	0	0	0	0	0	0	0	0	0	0	0	0	0	0	0	0	0
superkingdom=Viruses;unclassified phages;species=Acinetobacter phage vB_AbaM_ME3;taxId=1837876	0	0	0	0	0	0	0	0	0	0	0	0	0	0	0	0	0	0	0	0	72	0	22	0	34	72	0	0	0	0	1610	0	0	0	0	0	0	0	0	0	0	0	0	0	0	0	0	0	0
superkingdom=Viruses;unclassified phages;species=Campylobacter phage vB_CjeM_Los1;taxId=1904491	0	0	0	0	0	0	0	0	0	0	0	0	0	0	0	0	0	0	0	0	0	0	0	0	0	0	0	0	0	0	32	0	0	0	0	0	0	0	0	0	0	0	0	0	0	0	0	0	0
superkingdom=Viruses;unclassified phages;species=Clostridium phage D-1873;taxId=658056	0	0	0	0	0	0	0	0	0	0	0	0	0	0	0	0	0	0	0	0	0	0	0	0	0	0	0	0	0	0	0	0	0	0	0	0	0	0	0	0	0	0	0	0	0	0	0	0	0
superkingdom=Viruses;unclassified phages;species=Cronobacter phage ES2;taxId=1073754	0	0	0	0	0	0	0	0	0	0	0	0	0	0	0	0	0	0	0	0	0	0	0	0	0	0	0	0	0	0	0	0	0	0	0	0	0	0	0	0	0	0	0	0	0	0	0	0	0
superkingdom=Viruses;unclassified phages;species=Dickeya phage phiDP10.3;taxId=1542132	0	0	0	0	0	0	0	0	0	0	0	0	0	0	0	0	0	0	0	0	0	0	0	0	0	0	0	0	0	0	0	0	0	0	0	0	0	0	0	0	0	0	0	0	0	0	0	0	0
superkingdom=Viruses;unclassified phages;species=Escherichia phage phT4A;taxId=1852638	0	0	0	0	0	0	0	0	0	0	0	0	0	0	0	0	0	0	0	0	0	0	0	0	0	0	0	0	0	0	0	0	0	0	0	0	0	0	0	0	0	0	0	0	0	0	0	0	0
superkingdom=Viruses;unclassified phages;species=Flavobacterium phage 2A;taxId=1792273	0	0	0	0	0	0	0	0	0	0	0	0	0	0	0	0	0	0	0	0	0	0	0	0	0	0	0	0	0	0	0	0	0	0	0	0	0	0	0	0	0	0	0	0	0	0	0	0	0
superkingdom=Viruses;unclassified phages;species=Flavobacterium phage Fpv10;taxId=1814280	0	0	0	0	0	0	0	0	0	0	0	0	0	0	0	0	0	0	0	0	0	0	0	0	0	0	0	0	0	0	0	0	0	0	0	0	0	0	0	0	0	0	0	0	0	0	0	0	0
superkingdom=Viruses;unclassified phages;species=Flavobacterium phage Fpv1;taxId=1792274	0	0	0	0	0	0	0	0	0	0	0	0	0	0	0	0	0	0	0	0	0	0	26	0	30	0	0	0	0	0	363	0	0	0	0	0	0	0	0	0	0	0	0	0	0	0	0	0	0
superkingdom=Viruses;unclassified phages;species=Flavobacterium phage Fpv20;taxId=1814283	0	0	0	0	0	0	0	0	0	0	0	0	0	0	0	0	0	0	0	0	0	0	0	0	0	0	0	0	0	0	69	0	0	0	0	0	0	0	0	0	0	0	0	0	0	0	0	0	0
superkingdom=Viruses;unclassified phages;species=Flavobacterium phage Fpv2;taxId=1814282	0	0	0	0	0	0	0	0	0	0	0	0	0	0	0	0	0	0	0	0	0	0	0	16	30	0	0	0	0	0	423	0	0	0	0	0	0	0	0	0	0	0	0	0	0	0	0	0	0
superkingdom=Viruses;unclassified phages;species=Flavobacterium phage Fpv3;taxId=1814284	0	0	0	0	0	0	0	0	0	0	0	0	0	0	0	0	0	0	0	0	0	0	0	0	0	0	0	0	0	0	551	0	0	0	0	0	0	0	0	0	0	0	0	0	0	0	0	0	0
superkingdom=Viruses;unclassified phages;species=Helicobacter phage Pt5303G;taxId=1852678	0	0	0	0	0	0	0	0	0	0	0	0	0	0	0	0	0	0	0	0	0	0	0	0	0	0	0	0	0	0	392	0	0	0	0	0	0	0	0	0	0	0	0	0	0	0	0	0	0
superkingdom=Viruses;unclassified phages;species=Marine RNA phage MB;taxId=1423348	0	0	0	0	0	0	0	0	0	0	0	0	0	0	0	0	0	0	0	0	0	0	0	0	0	0	0	0	0	0	892	0	0	0	0	0	0	0	0	0	0	0	0	0	0	0	0	0	0
superkingdom=Viruses;unclassified phages;species=Pectobacterium phage CBB;taxId=1792242	0	0	0	0	0	0	0	0	0	0	0	0	0	0	0	0	0	0	0	0	0	0	0	0	0	0	0	0	0	0	28	0	0	0	0	0	0	0	0	0	0	0	0	0	0	0	0	0	0
superkingdom=Viruses;unclassified phages;species=Phage DP-2017a;taxId=1955560	0	0	0	0	0	0	0	0	0	0	0	0	0	0	0	0	0	0	0	0	0	0	0	0	0	0	0	0	0	0	0	0	0	0	0	0	0	0	0	0	0	0	0	0	0	0	0	0	0
superkingdom=Viruses;unclassified phages;species=Phage Gifsy-1;taxId=129861	0	0	0	0	0	0	0	0	0	0	0	0	0	0	0	0	0	0	0	0	0	0	0	0	0	0	0	0	0	0	42	0	0	0	0	0	0	0	0	0	0	0	0	0	0	0	0	0	0
superkingdom=Viruses;unclassified phages;species=Phage Swp3;taxId=409026	0	0	0	0	0	0	0	0	0	0	0	0	0	0	0	0	0	0	0	0	0	0	0	0	0	0	0	0	0	0	0	0	0	0	0	0	0	0	0	0	0	0	0	0	0	0	0	0	0
superkingdom=Viruses;unclassified phages;species=Pseudoalteromonas phage HM1;taxId=1357705	0	0	0	0	0	0	0	0	0	0	0	0	0	0	0	0	0	0	0	0	0	0	0	0	0	0	0	0	0	0	0	0	0	0	0	0	0	0	0	0	0	0	0	0	0	0	0	0	0
superkingdom=Viruses;unclassified phages;species=Pseudoalteromonas phage PH1;taxId=1874540	0	0	0	0	0	0	0	0	0	0	16	0	0	0	0	0	0	0	0	0	52	24	58	30	0	16	0	0	0	0	1174	0	0	0	0	0	0	0	0	0	0	0	0	0	0	0	0	0	0
superkingdom=Viruses;unclassified phages;species=Pseudomonas phage PA7;taxId=347330	0	0	0	0	0	0	0	0	0	0	0	0	0	0	0	0	0	0	0	0	0	0	0	0	0	0	0	0	0	0	0	0	0	0	0	0	0	0	0	0	0	0	0	0	0	0	0	0	0
superkingdom=Viruses;unclassified phages;species=Pseudomonas phage vB_PaeM_MAG1;taxId=1639815	0	0	0	0	0	0	0	0	0	0	0	0	0	0	0	0	0	0	0	0	0	0	0	0	0	0	0	0	0	0	0	0	0	0	0	0	0	0	0	0	0	0	0	0	0	0	0	0	0
superkingdom=Viruses;unclassified phages;species=Ralstonia phage RP12;taxId=1923889	0	0	0	0	0	0	0	0	0	0	0	0	0	0	0	0	0	0	0	0	0	0	0	0	0	0	0	0	0	0	480	0	0	0	0	0	0	0	0	0	0	0	0	0	0	0	0	0	0
superkingdom=Viruses;unclassified phages;species=Ralstonia phage RP31;taxId=1923890	0	0	0	0	0	0	0	0	0	0	0	0	0	0	0	0	0	0	0	0	0	0	0	0	0	0	0	0	0	0	222	0	0	0	0	0	0	0	0	0	0	0	0	0	0	0	0	0	0
superkingdom=Viruses;unclassified phages;species=Rhizobium phage RHEph10;taxId=1220717	0	0	0	0	0	0	0	0	0	0	0	0	0	0	0	0	0	0	0	0	0	0	0	0	0	0	0	0	0	0	58	0	0	0	0	0	0	0	0	0	0	0	0	0	0	0	0	0	0
superkingdom=Viruses;unclassified phages;species=Salmonella phage 64795_sal3;taxId=1813769	0	0	0	0	0	0	0	0	0	0	0	0	0	0	0	0	0	0	0	0	0	0	0	0	0	0	0	0	0	0	24	0	0	0	0	0	0	0	0	0	0	0	0	0	0	0	0	0	0
superkingdom=Viruses;unclassified phages;species=Stenotrophomonas phage vB_SmaS-DLP_6;taxId=1651816	0	0	0	0	0	0	0	0	0	0	0	0	0	0	0	0	0	0	0	0	0	0	0	0	0	0	0	0	0	0	260	0	0	0	0	0	0	0	0	0	0	0	0	0	0	0	0	0	0
superkingdom=Viruses;unclassified phages;species=Streptococcus phage PhiSpn_200;taxId=890041	0	0	0	0	0	0	0	0	0	0	0	0	0	0	0	0	0	0	0	0	0	0	0	0	0	0	0	0	0	0	0	0	0	0	0	0	0	0	0	0	0	0	0	0	0	0	0	0	0
superkingdom=Viruses;unclassified phages;species=Streptococcus phage Str01;taxId=1933695	0	0	0	0	0	0	0	0	0	0	0	0	0	0	0	0	0	0	0	0	0	0	0	0	0	0	0	0	0	0	0	0	0	0	0	0	0	0	0	0	0	0	0	0	0	0	0	0	0
superkingdom=Viruses;unclassified phages;species=Streptococcus phage Str03;taxId=1933693	0	0	0	0	0	0	0	0	0	0	0	0	0	0	0	0	0	0	0	0	0	0	0	0	0	0	0	0	0	0	0	0	0	0	0	0	0	0	0	0	0	0	0	0	0	0	0	0	0
superkingdom=Viruses;unclassified phages;species=Streptococcus phage V22;taxId=870469	0	0	0	0	0	0	0	0	0	0	0	0	0	90	0	0	0	0	82	74	668	699	662	652	630	634	0	0	0	0	6525	0	0	0	0	0	0	0	0	0	0	0	0	0	0	0	0	0	0
superkingdom=Viruses;unclassified phages;species=Streptococcus phage phiARI0598b;taxId=1701834	0	0	0	0	0	0	0	0	0	0	0	0	0	0	0	0	0	0	0	0	0	0	0	0	0	0	0	0	0	0	0	0	0	0	0	0	0	0	0	0	0	0	0	0	0	0	0	0	0
superkingdom=Viruses;unclassified phages;species=Synechococcus phage S-CAM22;taxId=1883365	0	0	0	0	0	0	0	0	0	0	0	0	0	0	0	0	0	0	0	0	0	0	0	0	0	0	0	0	0	0	0	0	0	0	0	0	0	0	0	0	0	0	0	0	0	0	0	0	0
superkingdom=Viruses;unclassified phages;species=Tenacibaculum phage pT24;taxId=1880590	0	0	0	0	0	0	0	0	0	0	0	0	0	0	0	0	0	0	0	0	0	0	0	0	0	0	0	0	0	0	66	0	0	0	0	0	0	0	0	0	0	0	0	0	0	0	0	0	0
superkingdom=Viruses;unclassified phages;species=Vibrio phage S4-7;taxId=1873905	0	0	0	0	0	0	0	0	0	0	0	0	0	0	0	0	0	0	0	0	0	0	0	0	0	0	0	0	0	0	92	0	0	0	0	0	0	0	0	0	0	0	0	0	0	0	0	0	0
superkingdom=Viruses;unclassified phages;species=Vibrio phage VCPH;taxId=1674945	0	0	0	0	0	0	0	0	0	0	0	0	0	0	0	0	0	0	0	0	0	0	0	0	0	0	0	0	0	0	0	0	0	0	0	0	0	0	0	0	0	0	0	0	0	0	0	0	0
superkingdom=Viruses;unclassified phages;species=Vibrio phage VPp1;taxId=1524880	0	0	0	0	0	0	0	0	0	0	0	0	0	0	0	0	0	0	0	0	0	0	0	0	0	0	0	0	0	0	0	0	0	0	0	0	0	0	0	0	0	0	0	0	0	0	0	0	0
superkingdom=Viruses;unclassified phages;species=Vibrio phage vB_VhaS-a;taxId=1868610	0	0	0	0	0	0	0	0	0	0	0	0	0	0	0	0	0	0	0	0	0	0	0	0	0	0	0	0	0	0	0	0	0	0	0	0	0	0	0	0	0	0	0	0	0	0	0	0	0
superkingdom=Viruses;unclassified phages;species=Vibrio phage vB_VhaS-tm;taxId=1868611	0	0	0	0	0	0	0	0	0	0	0	0	0	0	0	0	0	0	0	0	0	0	0	0	0	0	0	0	0	0	0	0	0	0	0	0	0	0	0	0	0	0	0	0	0	0	0	0	0
superkingdom=Viruses;unclassified phages;species=Vibrio phage vB_VmeM-32;taxId=1775142	0	0	0	0	0	0	0	0	0	0	0	0	0	0	0	0	0	0	0	0	0	0	0	0	0	0	0	0	0	0	0	0	0	0	0	0	0	0	0	0	0	0	0	0	0	0	0	0	0
superkingdom=Viruses;unclassified phages;species=ssRNA phage DC;taxId=1892901	0	0	0	0	0	0	0	0	0	0	0	0	0	0	0	0	0	0	0	0	282	57	0	134	143	88	0	0	0	0	5731	0	0	0	0	0	0	0	0	0	0	0	0	0	0	0	0	0	0
superkingdom=Viruses;unclassified phages;species=unidentified phage;taxId=38018	0	0	0	0	0	0	0	0	0	0	0	0	0	0	0	0	0	0	0	0	0	0	0	0	0	0	0	0	0	0	0	0	0	0	0	0	0	0	0	0	0	0	0	0	0	0	0	0	0
superkingdom=Viruses;unclassified viruses;family=Genomoviridae;genus=Gemycircularvirus;unclassified Gemycircularvirus;species=Caribou feces-associated gemycircularvirus;taxId=1542743	0	0	0	0	0	0	0	0	0	0	0	0	0	0	0	0	0	0	0	0	0	0	0	0	0	0	0	0	0	0	0	0	0	0	0	0	0	0	0	0	0	0	0	0	0	0	0	0	0
superkingdom=Viruses;unclassified viruses;species=Agaricus bisporus virus 10;taxId=1945740	0	0	0	0	0	0	0	0	0	0	0	0	0	0	0	0	0	0	0	0	0	0	0	0	0	0	0	0	0	0	0	0	0	0	0	0	0	0	0	0	0	0	0	0	0	0	0	0	0
superkingdom=Viruses;unclassified viruses;species=Agaricus bisporus virus 11;taxId=1945741	0	0	0	0	0	0	0	0	0	0	0	0	0	0	0	0	0	0	0	0	0	0	0	0	0	0	0	0	0	0	0	0	0	0	0	0	0	0	0	0	0	0	0	0	0	0	0	0	0
superkingdom=Viruses;unclassified viruses;species=Agaricus bisporus virus 16;taxId=1945746	0	0	0	0	0	0	0	0	0	0	0	0	0	0	0	0	0	0	0	0	0	0	0	0	0	0	0	0	0	0	0	0	0	0	0	0	0	0	0	0	0	0	0	0	0	0	0	0	0
superkingdom=Viruses;unclassified viruses;species=Agaricus bisporus virus 6;taxId=1945750	0	0	0	0	0	0	0	0	0	0	0	0	0	0	0	0	0	0	0	0	0	0	0	0	0	0	0	0	0	0	0	0	0	0	0	0	0	0	0	0	0	0	0	0	0	0	0	0	0
superkingdom=Viruses;unclassified viruses;species=Alber virus;taxId=1888313	0	0	0	0	0	0	0	0	0	0	0	0	0	0	0	0	0	0	0	0	0	0	0	0	0	0	0	0	0	0	0	0	0	0	0	0	0	0	0	0	0	0	0	0	0	0	0	0	0
superkingdom=Viruses;unclassified viruses;species=Aphis glycines virus 1;taxId=1436816	0	0	0	0	0	0	0	0	0	0	0	0	0	0	0	0	0	0	0	0	0	0	0	0	0	0	0	0	0	0	0	0	0	0	0	0	0	0	0	0	0	0	0	0	0	0	0	0	0
superkingdom=Viruses;unclassified viruses;species=Basavirus sp.;taxId=1930507	0	0	0	0	0	0	0	0	0	0	0	0	0	0	0	0	0	0	0	0	0	0	0	0	0	0	0	0	0	0	0	0	0	0	0	0	0	0	0	0	0	0	0	0	0	0	0	0	0
superkingdom=Viruses;unclassified viruses;species=Bat badicivirus 2;taxId=1958786	0	0	0	0	0	0	0	0	0	0	0	0	0	0	0	0	0	0	0	0	0	0	0	0	0	0	0	0	0	0	0	0	0	0	0	0	0	0	0	0	0	0	0	0	0	0	0	0	0
superkingdom=Viruses;unclassified viruses;species=Bat felisavirus;taxId=1958783	0	0	0	0	0	0	0	0	0	0	0	0	0	0	0	0	0	0	0	0	0	0	0	0	0	0	0	0	0	0	0	0	0	0	0	0	0	0	0	0	0	0	0	0	0	0	0	0	0
superkingdom=Viruses;unclassified viruses;species=Bat fisalivirus;taxId=1958782	0	0	0	0	0	0	0	0	0	0	0	0	0	0	0	0	0	0	0	0	0	0	0	0	0	0	0	0	0	0	0	0	0	0	0	0	0	0	0	0	0	0	0	0	0	0	0	0	0
superkingdom=Viruses;unclassified viruses;species=Bat posalivirus;taxId=1958781	0	0	0	0	0	0	0	0	0	0	0	0	0	0	0	0	0	0	0	0	0	0	0	0	0	0	0	0	0	0	0	0	0	0	0	0	0	0	0	0	0	0	0	0	0	0	0	0	0
superkingdom=Viruses;unclassified viruses;species=Betegovirus SF;taxId=1424630	0	0	0	0	0	0	0	0	0	0	0	0	0	0	0	0	0	0	0	0	0	0	0	0	0	0	0	0	0	0	0	0	0	0	0	0	0	0	0	0	0	0	0	0	0	0	0	0	0
superkingdom=Viruses;unclassified viruses;species=Bovine faeces associated circular DNA virus 1;taxId=1843764	0	0	0	0	0	0	0	0	0	0	0	0	0	0	0	0	0	0	0	0	0	0	0	0	0	0	0	0	0	0	136	0	0	0	0	0	0	0	0	0	0	0	0	0	0	0	0	0	0
superkingdom=Viruses;unclassified viruses;species=Brandmavirus UC1;taxId=1424631	0	0	0	0	0	0	0	0	0	0	0	0	0	0	0	0	0	0	0	0	0	0	0	0	0	0	0	0	0	0	0	0	0	0	0	0	0	0	0	0	0	0	0	0	0	0	36	0	0
superkingdom=Viruses;unclassified viruses;species=Bufivirus UC1;taxId=1424632	0	0	0	0	0	0	0	0	0	0	0	0	0	0	0	0	0	0	0	0	0	0	0	0	0	0	0	0	0	0	0	0	0	0	0	0	0	0	0	0	0	0	0	0	0	0	0	0	0
superkingdom=Viruses;unclassified viruses;species=Burke-Gilman virus;taxId=1916647	0	0	0	0	0	0	0	0	0	0	0	0	0	0	0	0	0	0	0	0	0	0	0	0	0	0	0	0	0	0	0	0	0	0	0	0	0	0	0	0	0	0	0	0	0	0	0	0	0
superkingdom=Viruses;unclassified viruses;species=Carascovirus SF1;taxId=1424633	0	0	0	0	0	0	0	0	0	0	0	0	0	0	0	0	0	0	0	0	0	0	0	0	0	0	0	0	0	0	0	0	0	0	0	0	0	0	0	0	0	0	0	0	0	0	0	0	0
superkingdom=Viruses;unclassified viruses;species=Culicine-associated Z virus;taxId=1398940	0	0	0	0	0	0	0	0	0	0	0	0	0	0	0	0	0	0	0	0	0	0	0	0	0	0	0	0	0	0	0	0	0	0	0	0	0	0	0	0	0	0	0	0	0	0	0	0	0
superkingdom=Viruses;unclassified viruses;species=Daeseongdong virus 1;taxId=1758881	0	0	0	0	0	0	0	0	0	0	0	0	0	0	0	0	0	0	0	0	0	0	0	0	0	0	0	0	0	0	0	0	0	0	0	0	0	0	0	0	0	0	0	0	0	0	0	0	0
superkingdom=Viruses;unclassified viruses;species=Defiwi virus;taxId=1888316	0	0	0	0	0	0	0	0	0	0	0	0	0	0	0	0	0	0	0	0	0	0	0	0	0	0	0	0	0	0	0	0	0	0	0	0	0	0	0	0	0	0	0	0	0	0	0	0	0
superkingdom=Viruses;unclassified viruses;species=Diabrotica virgifera virgifera virus 1;taxId=1920991	0	0	0	0	0	0	0	0	0	0	0	0	0	0	0	0	0	0	0	0	0	0	0	0	0	0	0	0	0	0	0	0	0	0	0	0	0	0	0	0	0	0	0	0	0	0	0	0	0
superkingdom=Viruses;unclassified viruses;species=Duck faeces associated circular DNA virus 3;taxId=1843770	0	0	0	0	0	0	0	0	0	0	0	0	0	0	0	0	0	0	0	0	0	0	0	0	0	0	0	0	0	0	0	0	0	0	0	0	0	0	0	0	0	0	0	0	0	0	0	0	0
superkingdom=Viruses;unclassified viruses;species=Egaro virus;taxId=1888318	0	0	0	0	0	0	0	0	0	0	0	0	0	0	0	0	0	0	0	0	0	0	0	0	0	0	0	0	0	0	0	0	0	0	0	0	0	0	0	0	0	0	0	0	0	0	0	0	0
superkingdom=Viruses;unclassified viruses;species=Human feces pecovirus;taxId=1820160	0	0	0	0	0	0	0	0	0	0	0	0	0	0	0	0	0	0	0	0	0	0	0	0	0	0	0	0	0	0	174	0	0	0	0	0	0	0	0	0	0	0	0	0	0	0	0	0	0
superkingdom=Viruses;unclassified viruses;species=Husavirus sp.;taxId=1930509	0	0	0	0	0	0	0	0	0	0	0	0	0	0	0	0	0	0	0	0	0	0	0	0	0	0	0	0	0	0	204	0	0	0	0	0	0	0	0	0	0	0	0	0	0	0	0	0	0
superkingdom=Viruses;unclassified viruses;species=IAS virus;taxId=1450749	0	0	0	0	0	0	0	0	0	0	0	0	0	0	0	0	0	0	0	0	0	0	32	0	0	0	0	0	0	0	284	0	0	0	0	0	0	0	0	0	0	0	0	0	0	0	0	0	0
superkingdom=Viruses;unclassified viruses;species=Japanese garlic virus;taxId=37478	0	0	0	0	0	0	0	0	0	0	0	0	0	0	0	0	0	0	0	0	0	0	0	0	0	0	0	0	0	0	0	0	0	0	0	0	0	0	0	0	0	0	0	0	0	0	0	0	0
superkingdom=Viruses;unclassified viruses;species=Lake Sarah-associated circular virus-17;taxId=1685743	0	0	0	0	0	0	0	0	0	0	0	0	0	0	0	0	0	0	0	0	0	0	0	0	0	0	0	0	0	0	0	0	0	0	0	0	0	0	0	0	0	0	0	0	0	0	0	0	0
superkingdom=Viruses;unclassified viruses;species=Lake Sarah-associated circular virus-27;taxId=1685754	0	0	0	0	0	0	0	0	0	0	0	0	0	0	0	0	0	0	0	0	0	0	0	0	0	0	0	0	0	0	0	0	0	0	0	0	0	0	0	0	0	0	0	0	0	0	0	0	0
superkingdom=Viruses;unclassified viruses;species=Lake Sarah-associated circular virus-29;taxId=1685756	0	0	0	0	0	0	0	0	0	0	0	0	0	0	0	0	0	0	0	0	0	0	0	0	0	0	0	0	0	0	0	0	0	0	0	0	0	0	0	0	0	0	0	0	0	0	0	0	0
superkingdom=Viruses;unclassified viruses;species=Laverivirus UC1;taxId=1424634	0	0	0	0	0	0	0	0	0	0	0	0	0	0	0	0	24	0	0	0	916	1109	1066	849	724	1096	0	0	0	0	17281	0	0	0	0	0	0	0	0	0	0	30	50	32	72	86	32	140	28
superkingdom=Viruses;unclassified viruses;species=Macrophomina phaseolina single-stranded RNA virus 1;taxId=1708488	0	0	0	0	0	0	0	0	0	0	0	0	0	0	0	0	0	0	0	0	0	0	0	0	0	0	0	0	0	0	0	0	0	0	0	0	0	0	0	0	0	0	0	0	0	0	0	0	0
superkingdom=Viruses;unclassified viruses;species=Micalovirus SF1;taxId=1424635	0	0	0	0	0	0	0	0	0	0	0	0	0	0	0	0	0	0	0	0	0	0	0	0	0	0	0	0	0	0	40	0	0	0	0	0	0	0	0	0	0	0	0	0	0	0	0	0	0
superkingdom=Viruses;unclassified viruses;species=Narcissus mottling-associated virus;taxId=490877	0	0	0	0	0	0	0	0	0	0	0	0	0	0	0	0	0	0	0	0	0	0	0	0	0	0	0	0	0	0	178	0	0	0	0	0	0	0	0	0	0	0	0	0	0	0	0	0	0
superkingdom=Viruses;unclassified viruses;species=Noveria virus;taxId=1929023	0	0	0	0	0	0	0	0	0	0	0	0	0	0	0	0	0	0	0	0	0	0	0	0	0	0	0	0	0	0	0	0	0	0	0	0	0	0	0	0	0	0	0	0	0	0	0	0	0
superkingdom=Viruses;unclassified viruses;species=Pacific flying fox associated multicomponent virus;taxId=1796003	0	0	0	0	0	0	0	0	0	0	0	0	0	0	0	0	0	0	0	0	0	0	0	0	0	0	0	0	0	0	0	0	0	0	0	0	0	0	0	0	0	0	0	0	0	0	0	0	0
superkingdom=Viruses;unclassified viruses;species=Pacific flying fox faeces associated circular DNA virus-15;taxId=1796010	0	0	0	0	0	0	0	0	0	0	0	0	0	0	0	0	0	0	0	0	0	0	0	0	0	0	0	0	0	0	0	0	0	0	0	0	0	0	0	0	0	0	0	0	0	0	0	0	0
superkingdom=Viruses;unclassified viruses;species=Pacific flying fox faeces associated circular DNA virus-4;taxId=1796013	0	0	0	0	0	0	0	0	0	0	0	0	0	0	0	0	0	0	0	0	0	0	0	0	0	0	0	0	0	0	0	0	0	0	0	0	0	0	0	0	0	0	0	0	0	0	0	0	0
superkingdom=Viruses;unclassified viruses;species=Papaya meleira virus 2;taxId=1824957	0	0	0	0	0	0	0	0	0	0	0	0	0	0	0	0	0	0	0	0	0	0	0	0	0	0	0	0	0	0	262	0	0	0	0	0	0	0	0	0	0	0	0	0	0	0	0	0	0
superkingdom=Viruses;unclassified viruses;species=Plasmopara halstedii virus A;taxId=468928	0	0	0	0	0	0	0	0	0	0	0	0	0	0	0	0	0	0	0	0	0	0	0	0	0	0	0	0	0	0	20	0	0	0	0	0	0	0	0	0	0	0	0	0	0	0	0	0	0
superkingdom=Viruses;unclassified viruses;species=Quarivirus 93C4;taxId=1925776	0	0	0	0	0	0	0	0	0	0	0	0	0	0	0	0	0	0	0	0	0	0	0	0	0	0	0	0	0	0	0	0	0	0	0	0	0	0	0	0	0	0	0	0	0	0	0	0	0
superkingdom=Viruses;unclassified viruses;species=RDHV-like virus SF1;taxId=1665420	0	0	0	0	0	0	0	0	0	0	0	0	0	0	0	0	0	0	0	0	0	0	0	0	0	0	0	0	0	0	0	0	0	0	0	0	0	0	0	0	0	0	0	0	0	0	0	0	0
superkingdom=Viruses;unclassified viruses;species=Rainier virus;taxId=1911110	0	0	0	0	0	0	0	0	0	0	0	0	0	0	0	0	0	0	0	0	0	0	0	0	0	0	0	0	0	0	0	0	0	0	0	0	0	0	0	0	0	0	0	0	0	0	0	0	0
superkingdom=Viruses;unclassified viruses;species=Rasavirus sp.;taxId=1930508	0	0	0	0	0	0	0	0	0	0	0	0	0	0	0	0	0	0	0	0	0	0	0	0	0	0	0	0	0	0	0	0	0	0	0	0	0	0	0	0	0	0	0	0	0	0	0	0	0
superkingdom=Viruses;unclassified viruses;species=Rodent stool-associated circular genome virus;taxId=1074214	0	0	0	0	0	0	0	0	0	0	0	0	0	0	0	0	0	0	0	0	0	0	0	0	0	0	0	0	0	0	0	0	0	0	0	0	0	0	0	0	0	0	0	0	0	0	0	0	0
superkingdom=Viruses;unclassified viruses;species=Sewage-associated circular DNA virus-13;taxId=1519389	0	0	0	0	0	0	0	0	0	0	0	0	0	0	0	0	0	0	0	0	0	0	0	0	0	0	0	0	0	0	0	0	0	0	0	0	0	0	0	0	0	0	0	0	0	0	0	0	0
superkingdom=Viruses;unclassified viruses;species=Thika virus;taxId=1654356	0	0	0	0	0	0	0	0	0	0	0	0	0	0	0	0	0	0	0	0	0	0	0	0	0	0	0	0	0	0	0	0	0	0	0	0	0	0	0	0	0	0	0	0	0	0	0	0	0
superkingdom=Viruses;unclassified viruses;species=Tombunodavirus UC1;taxId=1424636	0	0	0	0	0	0	0	0	0	0	0	0	0	0	0	0	0	0	0	0	0	0	0	0	0	0	0	0	0	0	0	0	0	0	0	0	0	0	0	0	0	0	0	0	0	0	0	0	0
superkingdom=Viruses;unclassified viruses;species=Twyford virus;taxId=1654358	0	0	0	0	0	0	0	0	0	0	0	0	0	0	0	0	0	0	0	0	0	0	0	0	0	0	0	0	0	0	32	0	0	0	0	0	0	0	0	0	0	0	0	0	0	0	0	0	0
superkingdom=Viruses;unclassified viruses;species=unidentified virus;taxId=1214906	0	0	0	0	0	0	0	0	0	0	0	0	0	0	0	0	0	0	0	0	0	0	0	0	0	0	0	0	0	0	0	0	0	0	0	0	0	0	0	0	0	0	0	0	0	0	0	0	0
[truncated: 75 more columns]
