# Supplementary material for: Maximal viral information recovery from sequence data using VirMAP
Source: Nat Commun. 2018 Aug 10;9:3205. doi: 10.1038/s41467-018-05658-8 (PMC6086868; doi:10.1038/s41467-018-05658-8)
Supplement: Supplementary file 14 — Supplementary Data 12 [file 41467_2018_5658_MOESM14_ESM.xlsx]

## Sheet: Brazil.standard.filtered.table
Standard assembly and mapping analysis of the Brazil dataset including subsamples of 10%, 1%, 0.1%. IDs with less than 300 bits of alignment info have been filtered.
ID	SRR5868316.001.x1	SRR5868316.001.x10	SRR5868316.001.x2	SRR5868316.001.x3	SRR5868316.001.x4	SRR5868316.001.x5	SRR5868316.001.x6	SRR5868316.001.x7	SRR5868316.001.x8	SRR5868316.001.x9	SRR5868316.01.x1	SRR5868316.01.x10	SRR5868316.01.x2	SRR5868316.01.x3	SRR5868316.01.x4	SRR5868316.01.x5	SRR5868316.01.x6	SRR5868316.01.x7	SRR5868316.01.x8	SRR5868316.01.x9	SRR5868316.1.x1	SRR5868316.1.x10	SRR5868316.1.x2	SRR5868316.1.x3	SRR5868316.1.x4	SRR5868316.1.x5	SRR5868316.1.x6	SRR5868316.1.x7	SRR5868316.1.x8	SRR5868316.1.x9	SRR5868316.	SRR5868317.001.x1	SRR5868317.001.x10	SRR5868317.001.x2	SRR5868317.001.x3	SRR5868317.001.x4	SRR5868317.001.x5	SRR5868317.001.x6	SRR5868317.001.x7	SRR5868317.001.x8	SRR5868317.001.x9	SRR5868317.01.x1	SRR5868317.01.x10	SRR5868317.01.x2	SRR5868317.01.x3	SRR5868317.01.x4	SRR5868317.01.x5	SRR5868317.01.x6	SRR5868317.01.x7
superkingdom=Viruses;dsDNA viruses, no RNA stage;family=Phycodnaviridae;unclassified Phycodnaviridae;species=Aureococcus anophagefferens virus;taxId=1474867	0	0	0	0	0	0	0	0	0	0	0	0	0	0	0	0	0	0	0	0	0	0	0	0	0	0	0	0	0	0	0	0	0	0	0	0	0	0	0	0	0	0	0	0	0	0	0	0	0
superkingdom=Viruses;dsDNA viruses, no RNA stage;order=Caudovirales;family=Myoviridae;genus=Ap22virus;species=Acinetobacter virus AbC62;Acinetobacter phage YMC-13-01-C62;taxId=1505225	0	0	0	0	0	0	0	0	0	0	0	0	0	0	0	0	0	0	0	0	0	0	0	0	0	0	0	0	0	0	0	0	0	0	0	0	0	0	0	0	0	0	0	0	0	0	0	0	0
superkingdom=Viruses;dsDNA viruses, no RNA stage;order=Caudovirales;family=Myoviridae;genus=Kpp10virus;species=Pseudomonas virus KPP10;Pseudomonas phage KPP10;taxId=582345	0	0	0	0	0	0	0	0	0	0	0	0	0	0	0	0	0	0	0	0	0	0	0	0	0	0	0	0	0	0	0	0	0	0	0	0	0	0	0	0	0	0	0	0	0	0	0	0	0
superkingdom=Viruses;dsDNA viruses, no RNA stage;order=Caudovirales;family=Myoviridae;subfamily=Eucampyvirinae;genus=Cp220virus;species=Campylobacter virus CP21;taxId=1190451	0	0	0	0	0	0	0	0	0	0	0	0	0	0	0	0	0	0	0	0	0	0	0	0	0	0	0	0	0	0	0	0	0	0	0	0	0	0	0	0	0	0	0	0	0	0	0	0	0
superkingdom=Viruses;dsDNA viruses, no RNA stage;order=Caudovirales;family=Myoviridae;subfamily=Eucampyvirinae;genus=Cp220virus;species=Campylobacter virus CP220;taxId=722417	0	0	0	0	0	0	0	0	0	0	0	0	0	0	0	0	0	0	0	0	0	0	0	0	0	0	0	0	0	0	0	0	0	0	0	0	0	0	0	0	0	0	0	0	0	0	0	0	0
superkingdom=Viruses;dsDNA viruses, no RNA stage;order=Caudovirales;family=Myoviridae;subfamily=Eucampyvirinae;genus=Cp220virus;species=Campylobacter virus CPt10;taxId=722418	0	0	0	0	0	0	0	0	0	0	0	0	0	0	0	0	0	0	0	0	0	0	0	0	0	0	0	0	0	0	0	0	0	0	0	0	0	0	0	0	0	0	0	0	0	0	0	0	0
superkingdom=Viruses;dsDNA viruses, no RNA stage;order=Caudovirales;family=Myoviridae;subfamily=Eucampyvirinae;genus=Cp220virus;species=Campylobacter virus IBB35;taxId=1006972	0	0	0	0	0	0	0	0	0	0	0	0	0	0	0	0	0	0	0	0	0	0	0	0	0	0	0	0	0	0	0	0	0	0	0	0	0	0	0	0	0	0	0	0	0	0	0	0	0
superkingdom=Viruses;dsDNA viruses, no RNA stage;order=Caudovirales;family=Myoviridae;subfamily=Eucampyvirinae;genus=Cp8virus;species=Campylobacter virus NCTC12673;taxId=934027	0	0	0	0	0	0	0	0	0	0	0	0	0	0	0	0	0	0	0	0	0	0	0	0	0	0	0	0	0	0	0	0	0	0	0	0	0	0	0	0	0	0	0	0	0	0	0	0	0
superkingdom=Viruses;dsDNA viruses, no RNA stage;order=Caudovirales;family=Myoviridae;subfamily=Tevenvirinae;genus=T4virus;unclassified T4virus;species=Acinetobacter phage Acj61;taxId=760732	0	0	0	0	0	0	0	0	0	0	0	0	0	0	0	0	0	0	0	0	0	0	0	0	0	0	0	0	0	0	0	0	0	0	0	0	0	0	0	0	0	0	0	0	0	0	0	0	0
superkingdom=Viruses;dsDNA viruses, no RNA stage;order=Caudovirales;family=Myoviridae;subfamily=Tevenvirinae;genus=T4virus;unclassified T4virus;species=Acinetobacter phage Acj9;taxId=760939	0	0	0	0	0	0	0	0	0	0	0	0	0	0	0	0	0	0	0	0	0	0	0	0	0	0	0	0	0	0	0	0	0	0	0	0	0	0	0	0	0	0	0	0	0	0	0	0	0
superkingdom=Viruses;dsDNA viruses, no RNA stage;order=Caudovirales;family=Myoviridae;subfamily=Tevenvirinae;genus=T4virus;unclassified T4virus;species=Prochlorococcus phage P-SSM2;taxId=268746	0	0	0	0	0	0	0	0	0	0	0	0	0	0	0	0	0	0	0	0	0	0	0	0	0	0	0	0	0	0	16	0	0	0	0	0	0	0	0	0	0	0	0	0	0	0	0	0	0
superkingdom=Viruses;dsDNA viruses, no RNA stage;order=Caudovirales;family=Myoviridae;subfamily=Tevenvirinae;genus=T4virus;unclassified T4virus;species=Sinorhizobium phage phiM19;taxId=1647404	0	0	0	0	0	0	0	0	0	0	0	0	0	0	0	0	0	0	0	0	0	0	0	0	0	0	0	0	0	0	618	0	0	0	0	0	0	0	0	0	0	0	0	0	0	0	0	0	0
superkingdom=Viruses;dsDNA viruses, no RNA stage;order=Caudovirales;family=Myoviridae;subfamily=Tevenvirinae;genus=T4virus;unclassified T4virus;species=Stenotrophomonas phage IME-SM1;taxId=1654717	0	0	0	0	0	0	0	0	0	0	0	0	0	0	0	0	0	0	0	0	0	0	0	0	0	0	0	0	0	0	0	0	0	0	0	0	0	0	0	0	0	0	0	0	0	0	0	0	0
superkingdom=Viruses;dsDNA viruses, no RNA stage;order=Caudovirales;family=Myoviridae;subfamily=Tevenvirinae;genus=T4virus;unclassified T4virus;species=Stenotrophomonas phage Smp14;taxId=369581	0	0	0	0	0	0	0	0	0	0	0	0	0	0	0	0	0	0	0	0	0	0	0	0	0	0	0	0	0	0	0	0	0	0	0	0	0	0	0	0	0	0	0	0	0	0	0	0	0
superkingdom=Viruses;dsDNA viruses, no RNA stage;order=Caudovirales;family=Myoviridae;subfamily=Vequintavirinae;genus=Cr3virus;species=Cronobacter virus CR9;Cronobacter phage CR9;taxId=1162290	0	0	0	0	0	0	0	0	0	0	0	0	0	0	0	0	0	0	0	0	0	0	0	0	0	0	0	0	0	0	0	0	0	0	0	0	0	0	0	0	0	0	0	0	0	0	0	0	0
superkingdom=Viruses;dsDNA viruses, no RNA stage;order=Caudovirales;family=Myoviridae;unassigned Myoviridae;species=Bacillus virus G;taxId=1084719	0	0	0	0	0	0	0	0	0	0	0	0	0	0	0	0	0	0	0	0	0	0	0	0	0	0	0	0	0	0	0	0	0	0	0	0	0	0	0	0	0	0	0	0	0	0	0	0	0
superkingdom=Viruses;dsDNA viruses, no RNA stage;order=Caudovirales;family=Myoviridae;unclassified Myoviridae;species=Acinetobacter phage AB1;taxId=889876	0	0	0	0	0	0	0	0	0	0	0	0	0	0	0	0	0	0	0	0	0	0	0	0	0	0	0	0	0	0	0	0	0	0	0	0	0	0	0	0	0	0	0	0	0	0	0	0	0
superkingdom=Viruses;dsDNA viruses, no RNA stage;order=Caudovirales;family=Myoviridae;unclassified Myoviridae;species=Acinetobacter phage AM24;taxId=1913571	0	0	0	0	0	0	0	0	0	0	0	0	0	0	0	0	0	0	0	0	0	0	0	0	0	0	0	0	0	0	0	0	0	0	0	0	0	0	0	0	0	0	0	0	0	0	0	0	0
superkingdom=Viruses;dsDNA viruses, no RNA stage;order=Caudovirales;family=Myoviridae;unclassified Myoviridae;species=Acinetobacter phage LZ35;taxId=1792222	0	0	0	0	0	0	0	0	0	0	0	0	0	0	0	0	0	0	0	0	0	0	0	0	0	0	0	0	0	0	0	0	0	0	0	0	0	0	0	0	0	0	0	0	0	0	0	0	0
superkingdom=Viruses;dsDNA viruses, no RNA stage;order=Caudovirales;family=Myoviridae;unclassified Myoviridae;species=Acinetobacter phage YMC13/03/R2096;taxId=1560342	0	0	0	0	0	0	0	0	0	0	0	0	0	0	0	0	0	0	0	0	0	0	0	0	0	0	0	0	0	0	2522	0	0	0	0	0	0	0	0	0	0	0	0	0	0	0	0	0	0
superkingdom=Viruses;dsDNA viruses, no RNA stage;order=Caudovirales;family=Myoviridae;unclassified Myoviridae;species=Acinetobacter phage vB_AbaM_Acibel004;taxId=1481186	0	0	0	0	0	0	0	0	0	0	0	0	0	0	0	0	0	0	0	0	0	0	0	0	0	0	0	0	0	0	0	0	0	0	0	0	0	0	0	0	0	0	0	0	0	0	0	0	0
superkingdom=Viruses;dsDNA viruses, no RNA stage;order=Caudovirales;family=Myoviridae;unclassified Myoviridae;species=Acinetobacter phage vB_AbaM_IME200;taxId=1735582	0	0	0	0	0	0	0	0	0	0	0	0	0	0	0	0	0	0	0	0	0	0	0	0	0	0	0	0	0	0	103	0	0	0	0	0	0	0	0	0	0	0	0	0	0	0	0	0	0
superkingdom=Viruses;dsDNA viruses, no RNA stage;order=Caudovirales;family=Myoviridae;unclassified Myoviridae;species=Acinetobacter phage vB_AbaM_phiAbaA1;taxId=1605379	0	0	0	0	0	0	0	0	0	0	0	0	0	0	0	0	0	0	0	0	0	0	0	0	0	0	0	0	0	0	233	0	0	0	0	0	0	0	0	0	0	0	0	0	0	0	0	0	0
superkingdom=Viruses;dsDNA viruses, no RNA stage;order=Caudovirales;family=Myoviridae;unclassified Myoviridae;species=Aeromonas phage vB_AsaM-56;taxId=1127514	0	0	0	0	0	0	0	0	0	0	0	0	0	0	0	0	0	0	0	0	0	0	0	0	0	0	0	0	0	0	0	0	0	0	0	0	0	0	0	0	0	0	0	0	0	0	0	0	0
superkingdom=Viruses;dsDNA viruses, no RNA stage;order=Caudovirales;family=Myoviridae;unclassified Myoviridae;species=Bacillus phage SP-10;taxId=941058	0	0	0	0	0	0	0	0	0	0	0	0	0	0	0	0	0	0	0	0	0	0	0	0	0	0	0	0	0	0	0	0	0	0	0	0	0	0	0	0	0	0	0	0	0	0	0	0	0
superkingdom=Viruses;dsDNA viruses, no RNA stage;order=Caudovirales;family=Myoviridae;unclassified Myoviridae;species=Bacillus phage SP-15;taxId=1792032	0	0	0	0	0	0	0	0	0	0	0	0	0	0	0	0	0	0	0	0	0	0	0	0	0	0	0	0	0	0	286	0	0	0	0	0	0	0	0	0	0	0	0	0	0	0	0	0	0
superkingdom=Viruses;dsDNA viruses, no RNA stage;order=Caudovirales;family=Myoviridae;unclassified Myoviridae;species=Clostridium phage c-st;taxId=12336	0	0	0	0	0	0	0	0	0	0	0	0	0	0	0	0	0	0	0	0	0	0	0	0	0	0	0	0	0	0	0	0	0	0	0	0	0	0	0	0	0	0	0	0	0	0	0	0	0
superkingdom=Viruses;dsDNA viruses, no RNA stage;order=Caudovirales;family=Myoviridae;unclassified Myoviridae;species=Cronobacter phage vB_CsaM_GAP32;taxId=1141136	0	0	0	0	0	0	0	0	0	0	0	0	0	0	0	0	0	0	0	0	0	0	0	0	0	0	0	0	0	0	0	0	0	0	0	0	0	0	0	0	0	0	0	0	0	0	0	0	0
superkingdom=Viruses;dsDNA viruses, no RNA stage;order=Caudovirales;family=Myoviridae;unclassified Myoviridae;species=Escherichia phage 121Q;taxId=1555202	0	0	0	0	0	0	0	0	0	0	0	0	0	0	0	0	0	0	0	0	0	0	0	0	0	0	0	0	0	0	0	0	0	0	0	0	0	0	0	0	0	0	0	0	0	0	0	0	0
superkingdom=Viruses;dsDNA viruses, no RNA stage;order=Caudovirales;family=Myoviridae;unclassified Myoviridae;species=Escherichia phage Av-05;taxId=1527519	0	0	0	0	0	0	0	0	0	0	0	0	0	0	0	0	0	0	0	0	0	0	0	0	0	0	0	0	0	0	0	0	0	0	0	0	0	0	0	0	0	0	0	0	0	0	0	0	0
superkingdom=Viruses;dsDNA viruses, no RNA stage;order=Caudovirales;family=Myoviridae;unclassified Myoviridae;species=Pectobacterium phage phiTE;taxId=1116482	0	0	0	0	0	0	0	0	0	0	0	0	0	0	0	0	0	0	0	0	0	0	0	0	0	0	0	0	0	0	0	0	0	0	0	0	0	0	0	0	0	0	0	0	0	0	0	0	0
superkingdom=Viruses;dsDNA viruses, no RNA stage;order=Caudovirales;family=Myoviridae;unclassified Myoviridae;species=Pseudoalteromonas phage H101;taxId=1654919	0	0	0	0	0	0	0	0	0	0	0	0	0	0	0	0	0	0	0	0	0	0	0	0	0	0	0	0	0	0	0	0	0	0	0	0	0	0	0	0	0	0	0	0	0	0	0	0	0
superkingdom=Viruses;dsDNA viruses, no RNA stage;order=Caudovirales;family=Myoviridae;unclassified Myoviridae;species=Pseudomonas phage PaBG;taxId=1335230	0	0	0	0	0	0	0	0	0	0	0	0	0	0	0	0	0	0	0	0	0	0	0	0	0	0	0	0	0	0	320	0	0	0	0	0	0	0	0	0	0	0	0	0	0	0	0	0	0
superkingdom=Viruses;dsDNA viruses, no RNA stage;order=Caudovirales;family=Myoviridae;unclassified Myoviridae;species=Pseudomonas phage VCM;taxId=1729937	0	0	0	0	0	0	0	0	0	0	0	0	0	0	0	0	0	0	0	0	0	0	0	0	0	0	0	0	0	0	0	0	0	0	0	0	0	0	0	0	0	0	0	0	0	0	0	0	0
superkingdom=Viruses;dsDNA viruses, no RNA stage;order=Caudovirales;family=Myoviridae;unclassified Myoviridae;species=Pseudomonas phage phiPsa374;taxId=1458843	0	0	0	0	0	0	0	0	0	0	0	0	0	0	0	0	0	0	0	0	0	0	0	0	0	0	0	0	0	0	0	0	0	0	0	0	0	0	0	0	0	0	0	0	0	0	0	0	0
superkingdom=Viruses;dsDNA viruses, no RNA stage;order=Caudovirales;family=Myoviridae;unclassified Myoviridae;species=Pseudomonas phage vB_PsyM_KIL1;Pseudomonas phage vB_PsyM_KIL2;taxId=1777066	0	0	0	0	0	0	0	0	0	0	0	0	0	0	0	0	0	0	0	0	0	0	0	0	0	0	0	0	0	0	0	0	0	0	0	0	0	0	0	0	0	0	0	0	0	0	0	0	0
superkingdom=Viruses;dsDNA viruses, no RNA stage;order=Caudovirales;family=Myoviridae;unclassified Myoviridae;species=Pseudomonas phage vB_PsyM_KIL1;Pseudomonas phage vB_PsyM_KIL3b;taxId=1777068	0	0	0	0	0	0	0	0	0	0	0	0	0	0	0	0	0	0	0	0	0	0	0	0	0	0	0	0	0	0	0	0	0	0	0	0	0	0	0	0	0	0	0	0	0	0	0	0	0
superkingdom=Viruses;dsDNA viruses, no RNA stage;order=Caudovirales;family=Myoviridae;unclassified Myoviridae;species=Rhizobium phage vB_RleM_P10VF;taxId=1527770	0	0	0	0	0	0	0	0	0	0	0	0	0	0	0	0	0	0	0	0	0	0	0	0	0	0	0	0	0	0	0	0	0	0	0	0	0	0	0	0	0	0	0	0	0	0	0	0	0
superkingdom=Viruses;dsDNA viruses, no RNA stage;order=Caudovirales;family=Myoviridae;unclassified Myoviridae;species=Rhodococcus phage E3;taxId=1007869	0	0	0	0	0	0	0	0	0	0	0	0	0	0	0	0	0	0	0	0	0	0	0	0	0	0	0	0	0	0	0	0	0	0	0	0	0	0	0	0	0	0	0	0	0	0	0	0	0
superkingdom=Viruses;dsDNA viruses, no RNA stage;order=Caudovirales;family=Myoviridae;unclassified Myoviridae;species=Serpulina phage VSH-1;taxId=58620	0	0	0	0	0	0	0	0	0	0	0	0	0	0	0	0	0	0	0	0	0	0	0	0	0	0	0	0	0	0	0	0	0	0	0	0	0	0	0	0	0	0	0	0	0	0	0	0	0
superkingdom=Viruses;dsDNA viruses, no RNA stage;order=Caudovirales;family=Myoviridae;unclassified Myoviridae;species=Shewanella sp. phage 1/40;taxId=1458860	0	0	0	0	0	0	0	0	0	0	0	0	0	0	0	0	0	0	0	0	0	0	0	0	0	0	0	0	0	0	0	0	0	0	0	0	0	0	0	0	0	0	0	0	0	0	0	0	0
superkingdom=Viruses;dsDNA viruses, no RNA stage;order=Caudovirales;family=Myoviridae;unclassified Myoviridae;species=Sphingomonas phage PAU;taxId=1150991	0	0	0	0	0	0	0	0	0	0	0	0	0	0	0	0	0	0	0	0	0	0	0	0	0	0	0	0	0	0	680	0	0	0	0	0	0	0	0	0	0	0	0	0	0	0	0	0	0
superkingdom=Viruses;dsDNA viruses, no RNA stage;order=Caudovirales;family=Myoviridae;unclassified Myoviridae;species=Vibrio phage 11895-B1;taxId=754075	0	0	0	0	0	0	0	0	0	0	0	0	0	0	0	0	0	0	0	0	0	0	0	0	0	0	0	0	0	0	0	0	0	0	0	0	0	0	0	0	0	0	0	0	0	0	0	0	0
superkingdom=Viruses;dsDNA viruses, no RNA stage;order=Caudovirales;family=Myoviridae;unclassified Myoviridae;species=Vibrio phage ICP1;taxId=979525	0	0	0	0	0	0	0	0	0	0	0	0	0	0	0	0	0	0	0	0	0	0	0	0	0	0	0	0	0	0	0	0	0	0	0	0	0	0	0	0	0	0	0	0	0	0	0	0	0
superkingdom=Viruses;dsDNA viruses, no RNA stage;order=Caudovirales;family=Podoviridae;genus=Cba41virus;species=Cellulophaga virus Cba172;Cellulophaga phage phi17:2;taxId=1327972	0	0	0	0	0	0	0	0	0	0	0	0	0	0	0	0	0	0	0	0	0	0	0	0	0	0	0	0	0	0	288	0	0	0	0	0	0	0	0	0	0	0	0	0	0	0	0	0	0
superkingdom=Viruses;dsDNA viruses, no RNA stage;order=Caudovirales;family=Podoviridae;genus=Cba41virus;species=Cellulophaga virus Cba41;Cellulophaga phage phi4:1;Cellulophaga phage phi4:1_13;taxId=1747284	0	0	0	0	0	0	0	0	0	0	0	0	0	0	0	0	0	0	0	0	0	0	0	0	0	0	0	0	0	0	282	0	0	0	0	0	0	0	0	0	0	0	0	0	0	0	0	0	0
superkingdom=Viruses;dsDNA viruses, no RNA stage;order=Caudovirales;family=Podoviridae;genus=Cba41virus;species=Cellulophaga virus Cba41;Cellulophaga phage phi4:1;Cellulophaga phage phi4:1_18;taxId=1747285	0	0	0	0	0	0	0	0	0	0	0	0	0	0	0	0	0	0	0	0	0	0	0	0	0	0	0	0	0	0	0	0	0	0	0	0	0	0	0	0	0	0	0	0	0	0	0	0	0
superkingdom=Viruses;dsDNA viruses, no RNA stage;order=Caudovirales;family=Podoviridae;genus=Cba41virus;species=Cellulophaga virus Cba41;Cellulophaga phage phi4:1;taxId=1328029	0	0	0	0	0	0	0	0	0	0	0	0	0	0	0	0	0	0	0	0	0	0	0	0	0	0	0	0	0	0	96	0	0	0	0	0	0	0	0	0	0	0	0	0	0	0	0	0	0
superkingdom=Viruses;dsDNA viruses, no RNA stage;order=Caudovirales;family=Podoviridae;genus=N4virus;unclassified N4likevirus;species=Acinetobacter phage Presley;taxId=1406780	0	0	0	0	0	0	0	0	0	0	0	0	0	0	0	0	0	0	0	0	0	0	0	0	0	0	0	0	0	0	0	0	0	0	0	0	0	0	0	0	0	0	0	0	0	0	0	0	0
superkingdom=Viruses;dsDNA viruses, no RNA stage;order=Caudovirales;family=Podoviridae;genus=N4virus;unclassified N4likevirus;species=Enterobacter phage EcP1;taxId=942016	0	0	0	0	0	0	0	0	0	0	0	0	0	0	0	0	0	0	0	0	0	0	0	0	0	0	0	0	0	0	0	0	0	0	0	0	0	0	0	0	0	0	0	0	0	0	0	0	0
superkingdom=Viruses;dsDNA viruses, no RNA stage;order=Caudovirales;family=Podoviridae;subfamily=Autographivirinae;genus=Phikmvvirus;unclassified phiKMV-like phages;species=Acinetobacter phage Petty;taxId=1406779	0	0	0	0	0	0	0	0	0	0	0	0	0	0	0	0	0	0	0	0	0	0	0	0	0	0	0	0	0	0	745	0	0	0	0	0	0	0	0	0	0	0	0	0	0	0	0	0	0
superkingdom=Viruses;dsDNA viruses, no RNA stage;order=Caudovirales;family=Podoviridae;unclassified Podoviridae;Escherichia phage phi191 sensu lato;species=Delftia phage IME-DE1;taxId=1647385	0	0	0	0	0	0	0	0	0	0	0	0	0	0	0	0	0	0	0	0	0	0	0	0	0	0	0	0	0	0	0	0	0	0	0	0	0	0	0	0	0	0	0	0	0	0	0	0	0
superkingdom=Viruses;dsDNA viruses, no RNA stage;order=Caudovirales;family=Podoviridae;unclassified Podoviridae;Escherichia phage phi191 sensu lato;species=Streptococcus phage phi30c;taxId=1289596	0	0	0	0	0	0	0	0	0	0	0	0	0	0	0	0	0	0	0	0	0	0	0	0	0	0	0	0	0	0	0	0	0	0	0	0	0	0	0	0	0	0	0	0	0	0	0	0	0
superkingdom=Viruses;dsDNA viruses, no RNA stage;order=Caudovirales;family=Podoviridae;unclassified Podoviridae;species=Acinetobacter phage phiAB1;taxId=691318	0	0	0	0	0	0	0	0	0	0	0	0	0	0	0	0	0	0	0	0	0	0	0	0	0	0	0	0	0	0	380	0	0	0	0	0	0	0	0	0	0	0	0	0	0	0	0	0	0
superkingdom=Viruses;dsDNA viruses, no RNA stage;order=Caudovirales;family=Podoviridae;unclassified Podoviridae;species=Acinetobacter phage vB_AbaP_Acibel007;taxId=1481187	0	0	0	0	0	0	0	0	0	0	0	0	0	0	0	0	0	0	0	0	0	0	0	0	0	0	0	0	0	0	745	0	0	0	0	0	0	0	0	0	0	0	0	0	0	0	0	0	0
superkingdom=Viruses;dsDNA viruses, no RNA stage;order=Caudovirales;family=Podoviridae;unclassified Podoviridae;species=Alteromonas phage vB_AmaP_AD45-P;Alteromonas phage vB_AmaP_AD45-P1;taxId=1300004	0	0	0	0	0	0	0	0	0	0	0	0	0	0	0	0	0	0	0	0	0	0	0	0	0	0	0	0	0	0	388	0	0	0	0	0	0	0	0	0	0	0	0	0	0	0	0	0	0
superkingdom=Viruses;dsDNA viruses, no RNA stage;order=Caudovirales;family=Podoviridae;unclassified Podoviridae;species=Alteromonas phage vB_AmaP_AD45-P;Alteromonas phage vB_AmaP_AD45-P3;taxId=1300006	0	0	0	0	0	0	0	0	0	0	0	0	0	0	0	0	0	0	0	0	0	0	0	0	0	0	0	0	0	0	0	0	0	0	0	0	0	0	0	0	0	0	0	0	0	0	0	0	0
superkingdom=Viruses;dsDNA viruses, no RNA stage;order=Caudovirales;family=Podoviridae;unclassified Podoviridae;species=Alteromonas phage vB_AmaP_AD45-P;Alteromonas phage vB_AmaP_AD45-P4;taxId=1300007	0	0	0	0	0	0	0	0	0	0	0	0	0	0	0	0	0	0	0	0	0	0	0	0	0	0	0	0	0	0	587	0	0	0	0	0	0	0	0	0	0	0	0	0	0	0	0	0	0
superkingdom=Viruses;dsDNA viruses, no RNA stage;order=Caudovirales;family=Podoviridae;unclassified Podoviridae;species=Cellulophaga phage phi14:2;taxId=1327990	0	0	0	0	0	0	0	0	0	0	0	0	0	0	0	0	0	0	0	0	0	0	0	0	0	0	0	0	0	0	0	0	0	0	0	0	0	0	0	0	0	0	0	0	0	0	0	0	0
superkingdom=Viruses;dsDNA viruses, no RNA stage;order=Caudovirales;family=Podoviridae;unclassified Podoviridae;species=Citrobacter phage CVT22;taxId=1622234	0	0	0	0	0	0	0	0	0	0	0	0	0	0	0	0	0	0	0	0	0	0	0	0	0	0	0	0	0	0	0	0	0	0	0	0	0	0	0	0	0	0	0	0	0	0	0	0	0
superkingdom=Viruses;dsDNA viruses, no RNA stage;order=Caudovirales;family=Podoviridae;unclassified Podoviridae;species=Escherichia phage Pollock;taxId=1540097	0	0	0	0	0	0	0	0	0	0	0	0	0	0	0	0	0	0	0	0	0	0	0	0	0	0	0	0	0	0	507	0	0	0	0	0	0	0	0	0	0	0	0	0	0	0	0	0	0
superkingdom=Viruses;dsDNA viruses, no RNA stage;order=Caudovirales;family=Podoviridae;unclassified Podoviridae;species=Rhizobium phage RHEph01;taxId=1220601	0	0	0	0	0	0	0	0	0	0	0	0	0	0	0	0	0	0	0	0	0	0	0	0	0	0	0	0	0	0	0	0	0	0	0	0	0	0	0	0	0	0	0	0	0	0	0	0	0
superkingdom=Viruses;dsDNA viruses, no RNA stage;order=Caudovirales;family=Siphoviridae;genus=Liefievirus;species=Mycobacterium phage Halo;taxId=373407	0	0	0	0	0	0	0	0	0	0	0	0	0	0	0	0	0	0	0	0	0	0	0	0	0	0	0	0	0	0	0	0	0	0	0	0	0	0	0	0	0	0	0	0	0	0	0	0	0
superkingdom=Viruses;dsDNA viruses, no RNA stage;order=Caudovirales;family=Siphoviridae;genus=Spbetavirus;species=Bacillus virus SPbeta;taxId=66797	0	0	0	0	0	0	0	0	0	0	0	0	0	0	0	0	0	0	0	0	0	0	0	0	0	0	0	0	0	0	4210	0	0	0	0	0	0	0	0	0	0	0	0	0	0	0	0	0	0
superkingdom=Viruses;dsDNA viruses, no RNA stage;order=Caudovirales;family=Siphoviridae;unclassified Siphoviridae;species=EBPR siphovirus 1;taxId=1048520	0	0	0	0	0	0	0	0	0	0	0	0	0	0	0	0	0	0	0	0	0	0	0	0	0	0	0	0	0	0	296	0	0	0	0	0	0	0	0	0	0	0	0	0	0	0	0	0	0
superkingdom=Viruses;dsDNA viruses, no RNA stage;order=Caudovirales;family=Siphoviridae;unclassified Siphoviridae;species=Geobacillus virus E3;taxId=1572712	0	0	0	0	0	0	0	0	0	0	0	0	0	0	0	0	0	0	0	0	0	0	0	0	0	0	0	0	0	0	0	0	0	0	0	0	0	0	0	0	0	0	0	0	0	0	0	0	0
superkingdom=Viruses;dsDNA viruses, no RNA stage;order=Caudovirales;family=Siphoviridae;unclassified Siphoviridae;species=Lactococcus phage 1706;taxId=475178	0	0	0	0	0	0	0	0	0	0	0	0	0	0	0	0	0	0	0	0	0	0	0	0	0	0	0	0	0	0	0	0	0	0	0	0	0	0	0	0	0	0	0	0	0	0	0	0	0
superkingdom=Viruses;dsDNA viruses, no RNA stage;order=Caudovirales;family=Siphoviridae;unclassified Siphoviridae;species=Lactococcus phage P118;taxId=1476888	0	0	0	0	0	0	0	0	0	0	0	0	0	0	0	0	0	0	0	0	0	0	0	0	0	0	0	0	0	0	0	0	0	0	0	0	0	0	0	0	0	0	0	0	0	0	0	0	0
superkingdom=Viruses;dsDNA viruses, no RNA stage;order=Caudovirales;family=Siphoviridae;unclassified Siphoviridae;species=Mycobacterium phage Jolie2;taxId=1458831	0	0	0	0	0	0	0	0	0	0	0	0	0	0	0	0	0	0	0	0	0	0	0	0	0	0	0	0	0	0	0	0	0	0	0	0	0	0	0	0	0	0	0	0	0	0	0	0	0
superkingdom=Viruses;dsDNA viruses, no RNA stage;order=Caudovirales;family=Siphoviridae;unclassified Siphoviridae;species=Mycobacterium phage Sneeze;taxId=1873887	0	0	0	0	0	0	0	0	0	0	0	0	0	0	0	0	0	0	0	0	0	0	0	0	0	0	0	0	0	0	0	0	0	0	0	0	0	0	0	0	0	0	0	0	0	0	0	0	0
superkingdom=Viruses;dsDNA viruses, no RNA stage;order=Caudovirales;family=Siphoviridae;unclassified Siphoviridae;species=Pseudomonas phage AAT-1;taxId=1775248	0	0	0	0	0	0	0	0	0	0	0	0	0	0	0	0	0	0	0	0	0	0	0	0	0	0	0	0	0	0	0	0	0	0	0	0	0	0	0	0	0	0	0	0	0	0	0	0	0
superkingdom=Viruses;dsDNA viruses, no RNA stage;order=Caudovirales;family=Siphoviridae;unclassified Siphoviridae;species=Pseudomonas phage NP1;taxId=1844477	0	0	0	0	0	0	0	0	0	0	0	0	0	0	0	0	0	0	0	0	0	0	0	0	0	0	0	0	0	0	0	0	0	0	0	0	0	0	0	0	0	0	0	0	0	0	0	0	0
superkingdom=Viruses;dsDNA viruses, no RNA stage;order=Caudovirales;family=Siphoviridae;unclassified Siphoviridae;species=Pseudomonas phage PaMx25;taxId=1175654	0	0	0	0	0	0	0	0	0	0	0	0	0	0	0	0	0	0	0	0	0	0	0	0	0	0	0	0	0	0	0	0	0	0	0	0	0	0	0	0	0	0	0	0	0	0	0	0	0
superkingdom=Viruses;dsDNA viruses, no RNA stage;order=Caudovirales;family=Siphoviridae;unclassified Siphoviridae;species=Pseudomonas phage PaMx74;taxId=1175663	0	0	0	0	0	0	0	0	0	0	0	0	0	0	0	0	0	0	0	0	0	0	0	0	0	0	0	0	0	0	0	0	0	0	0	0	0	0	0	0	0	0	0	0	0	0	0	0	0
superkingdom=Viruses;dsDNA viruses, no RNA stage;order=Caudovirales;family=Siphoviridae;unclassified Siphoviridae;species=Streptococcus phage Dp-1;taxId=59241	0	0	0	0	0	0	0	0	0	0	0	0	0	0	0	0	0	0	0	0	0	0	0	0	0	0	0	0	0	0	66	0	0	0	0	0	0	0	0	0	0	0	0	0	0	0	0	0	0
superkingdom=Viruses;dsDNA viruses, no RNA stage;order=Caudovirales;family=Siphoviridae;unclassified Siphoviridae;species=Streptococcus phage LYGO9;taxId=1225805	0	0	0	0	0	0	0	0	0	0	0	0	0	0	0	0	0	0	0	0	0	0	0	0	0	0	0	0	0	0	318	0	0	0	0	0	0	0	0	0	0	0	0	0	0	0	0	0	0
superkingdom=Viruses;dsDNA viruses, no RNA stage;order=Caudovirales;family=Siphoviridae;unclassified Siphoviridae;species=Streptococcus phage phiNJ2;taxId=1239381	0	0	0	0	0	0	0	0	0	0	0	0	0	0	0	0	0	0	0	0	0	0	0	0	0	0	0	0	0	0	36	0	0	0	0	0	0	0	0	0	0	0	0	0	0	0	0	0	0
superkingdom=Viruses;dsDNA viruses, no RNA stage;order=Caudovirales;family=Siphoviridae;unclassified Siphoviridae;species=Vibrio phage VpKK5;taxId=1538804	0	0	0	0	0	0	0	0	0	0	0	0	0	0	0	0	0	0	0	0	0	0	0	0	0	0	0	0	0	0	0	0	0	0	0	0	0	0	0	0	0	0	0	0	0	0	0	0	0
superkingdom=Viruses;dsDNA viruses, no RNA stage;order=Caudovirales;unclassified Caudovirales;species=Nitrincola phage 1M3-16;taxId=1472912	0	0	0	0	0	0	0	0	0	0	0	0	0	0	0	0	0	0	0	0	0	0	0	0	0	0	0	0	0	0	0	0	0	0	0	0	0	0	0	0	0	0	0	0	0	0	0	0	0
superkingdom=Viruses;dsDNA viruses, no RNA stage;unclassified dsDNA phages;species=Vibrio phage PWH3a-P1;taxId=754058	0	0	0	0	0	0	0	0	0	0	0	0	0	0	0	0	0	0	0	0	0	0	0	0	0	0	0	0	0	0	0	0	0	0	0	0	0	0	0	0	0	0	0	0	0	0	0	0	0
superkingdom=Viruses;dsDNA viruses, no RNA stage;unclassified dsDNA phages;species=Vibrio phage qdvp001;taxId=1003177	0	0	0	0	0	0	0	0	0	0	0	0	0	0	0	0	0	0	0	0	0	0	0	0	0	0	0	0	0	0	0	0	0	0	0	0	0	0	0	0	0	0	0	0	0	0	0	0	0
superkingdom=Viruses;dsRNA viruses;family=Cystoviridae;genus=Cystovirus;species=Pseudomonas phage phi6;taxId=10879	0	0	0	0	0	0	0	0	0	0	0	0	0	0	0	0	0	0	0	0	0	0	0	0	0	0	0	0	0	0	0	0	0	0	0	0	0	0	0	0	0	0	0	0	0	0	0	0	0
superkingdom=Viruses;dsRNA viruses;family=Cystoviridae;unclassified Cystoviridae;species=Pseudomonas phage phi12;taxId=161736	0	0	0	0	0	0	0	0	0	0	0	0	0	0	0	0	0	0	0	0	0	0	0	0	0	0	0	0	0	0	0	0	0	0	0	0	0	0	0	0	0	0	0	0	0	0	0	0	0
superkingdom=Viruses;dsRNA viruses;family=Cystoviridae;unclassified Cystoviridae;species=Pseudomonas phage phi13;taxId=134554	0	0	0	0	0	0	0	0	0	0	0	0	0	0	0	0	0	0	0	0	0	0	0	0	0	0	0	0	0	0	0	0	0	0	0	0	0	0	0	0	0	0	0	0	0	0	0	0	0
superkingdom=Viruses;dsRNA viruses;family=Cystoviridae;unclassified Cystoviridae;species=Pseudomonas phage phi2954;taxId=593131	0	0	0	0	0	0	0	0	0	0	0	0	0	0	0	0	0	0	0	0	0	0	0	0	0	0	0	0	0	0	2239	0	0	0	0	0	0	0	0	0	0	0	0	0	0	0	0	0	0
superkingdom=Viruses;dsRNA viruses;family=Endornaviridae;genus=Endornavirus;species=Phaseolus vulgaris endornavirus;Phaseolus vulgaris endornavirus 1;taxId=1188792	0	0	0	0	0	0	0	0	0	0	0	0	0	0	0	0	0	0	0	0	0	0	0	0	0	0	0	0	0	0	20	0	0	0	0	0	0	0	0	0	0	0	0	0	0	0	0	0	0
superkingdom=Viruses;dsRNA viruses;family=Partitiviridae;genus=Alphapartitivirus;species=Carrot cryptic virus;taxId=589918	0	0	0	0	0	0	0	0	0	0	0	0	0	0	0	0	0	0	0	0	0	0	0	0	0	0	0	0	0	0	0	0	0	0	0	0	0	0	0	0	0	0	0	0	0	0	0	0	0
superkingdom=Viruses;dsRNA viruses;family=Partitiviridae;genus=Gammapartitivirus;species=Fusarium solani virus 1;taxId=1511847	0	0	0	0	0	0	0	0	0	0	0	0	0	0	0	0	0	0	0	0	0	0	0	0	0	0	0	0	0	0	0	0	0	0	0	0	0	0	0	0	0	0	0	0	0	0	0	0	0
superkingdom=Viruses;dsRNA viruses;family=Partitiviridae;unclassified Partitiviridae;species=Verticillium albo-atrum partitivirus-1;taxId=1518697	0	0	0	0	0	0	0	0	0	0	0	0	0	0	0	0	0	0	0	0	0	0	0	0	0	0	0	0	0	0	0	0	0	0	0	0	0	0	0	0	0	0	0	0	0	0	0	0	0
superkingdom=Viruses;dsRNA viruses;family=Picobirnaviridae;genus=Picobirnavirus;species=Human picobirnavirus;taxId=145856	0	0	0	0	0	0	0	0	0	0	0	0	0	0	0	0	0	0	0	0	0	0	0	0	0	0	0	0	0	0	118	0	0	0	0	0	0	0	0	0	0	0	0	0	0	0	0	0	0
superkingdom=Viruses;dsRNA viruses;family=Picobirnaviridae;genus=Picobirnavirus;species=Rabbit picobirnavirus;taxId=104395	0	0	0	0	0	0	0	0	0	0	0	0	0	0	0	0	0	0	0	0	0	0	0	0	0	0	0	0	0	0	0	0	0	0	0	0	0	0	0	0	0	0	0	0	0	0	0	0	0
superkingdom=Viruses;dsRNA viruses;family=Picobirnaviridae;genus=Picobirnavirus;unclassified Picobirnavirus;species=Dromedary picobirnavirus;taxId=1574421	0	0	0	0	0	0	0	0	0	0	0	0	0	0	0	0	0	0	0	0	0	0	0	0	0	0	0	0	0	0	0	0	0	0	0	0	0	0	0	0	0	0	0	0	0	0	0	0	0
superkingdom=Viruses;dsRNA viruses;family=Picobirnaviridae;genus=Picobirnavirus;unclassified Picobirnavirus;species=Fox fecal picobirnavirus;taxId=1504556	0	0	0	0	0	0	0	0	0	0	0	0	0	0	0	0	0	0	0	0	0	0	0	0	0	0	0	0	0	0	0	0	0	0	0	0	0	0	0	0	0	0	0	0	0	0	0	0	0
superkingdom=Viruses;dsRNA viruses;family=Picobirnaviridae;genus=Picobirnavirus;unclassified Picobirnavirus;species=Fox picobirnavirus;taxId=1328056	0	0	0	0	0	0	0	0	0	0	0	0	0	0	0	0	0	0	0	0	0	0	0	0	0	0	0	0	0	0	0	0	0	0	0	0	0	0	0	0	0	0	0	0	0	0	0	0	0
superkingdom=Viruses;dsRNA viruses;family=Picobirnaviridae;genus=Picobirnavirus;unclassified Picobirnavirus;species=Human picobirnavirus VS6600008;taxId=1525176	0	0	0	0	0	0	0	0	0	0	0	0	0	0	0	0	0	0	0	0	0	0	0	0	0	0	0	0	0	0	0	0	0	0	0	0	0	0	0	0	0	0	0	0	0	0	0	0	0
superkingdom=Viruses;dsRNA viruses;family=Picobirnaviridae;genus=Picobirnavirus;unclassified Picobirnavirus;species=Picobirnavirus Equ2;taxId=1673645	0	0	0	0	0	0	0	0	0	0	0	0	0	0	0	0	0	0	0	0	0	0	0	0	0	0	0	0	0	0	0	0	0	0	0	0	0	0	0	0	0	0	0	0	0	0	0	0	0
superkingdom=Viruses;dsRNA viruses;family=Picobirnaviridae;genus=Picobirnavirus;unclassified Picobirnavirus;species=Picobirnavirus Equ3;taxId=1673646	0	0	0	0	0	0	0	0	0	0	0	0	0	0	0	0	0	0	0	0	0	0	0	0	0	0	0	0	0	0	0	0	0	0	0	0	0	0	0	0	0	0	0	0	0	0	0	0	0
superkingdom=Viruses;dsRNA viruses;family=Picobirnaviridae;genus=Picobirnavirus;unclassified Picobirnavirus;species=Picobirnavirus GI/PBV/turkey/USA/MN-1/2011;taxId=1497566	0	0	0	0	0	0	0	0	0	0	0	0	0	0	0	0	0	0	0	0	0	0	0	0	0	0	0	0	0	0	0	0	0	0	0	0	0	0	0	0	0	0	0	0	0	0	0	0	0
superkingdom=Viruses;dsRNA viruses;family=Picobirnaviridae;genus=Picobirnavirus;unclassified Picobirnavirus;species=Picobirnavirus HK-2014;taxId=1566334	0	0	0	0	0	0	0	0	0	0	0	0	0	0	0	0	0	0	0	0	0	0	0	0	0	0	0	0	0	0	0	0	0	0	0	0	0	0	0	0	0	0	0	0	0	0	0	0	0
superkingdom=Viruses;dsRNA viruses;family=Picobirnaviridae;genus=Picobirnavirus;unclassified Picobirnavirus;species=Picobirnavirus sp.;taxId=1907787	0	0	0	0	0	0	0	0	0	0	0	0	0	0	0	0	0	0	0	0	0	0	0	0	0	0	0	0	0	0	0	0	0	0	0	0	0	0	0	0	0	0	0	0	0	0	0	0	0
superkingdom=Viruses;dsRNA viruses;family=Picobirnaviridae;genus=Picobirnavirus;unclassified Picobirnavirus;species=Picobirnavirus wolf/PRT/189/2015;taxId=1873469	0	0	0	0	0	0	0	0	0	0	0	0	0	0	0	0	0	0	0	0	0	0	0	0	0	0	0	0	0	0	0	0	0	0	0	0	0	0	0	0	0	0	0	0	0	0	0	0	0
superkingdom=Viruses;dsRNA viruses;family=Picobirnaviridae;genus=Picobirnavirus;unclassified Picobirnavirus;species=Picobirnavirus wolf/PRT/416/2015;taxId=1873467	0	0	0	0	0	0	0	0	0	0	0	0	0	0	0	0	0	0	0	0	0	0	0	0	0	0	0	0	0	0	0	0	0	0	0	0	0	0	0	0	0	0	0	0	0	0	0	0	0
superkingdom=Viruses;dsRNA viruses;family=Picobirnaviridae;genus=Picobirnavirus;unclassified Picobirnavirus;species=Porcine picobirnavirus;taxId=442302	0	0	0	0	0	0	0	0	0	0	0	0	0	0	0	0	0	0	0	0	0	0	0	0	0	0	0	0	0	0	0	0	0	0	0	0	0	0	0	0	0	0	0	0	0	0	0	0	0
superkingdom=Viruses;dsRNA viruses;family=Picobirnaviridae;genus=Picobirnavirus;unclassified Picobirnavirus;species=Turkey picobirnavirus;taxId=1494923	0	0	0	0	0	0	0	0	0	0	0	0	0	0	0	0	0	0	0	0	0	0	0	0	0	0	0	0	0	0	0	0	0	0	0	0	0	0	0	0	0	0	0	0	0	0	0	0	0
superkingdom=Viruses;dsRNA viruses;family=Picobirnaviridae;unclassified Picobirnaviridae;species=Picobirnavirus PREDICT_PbV-119;taxId=1690707	0	0	0	0	0	0	0	0	0	0	0	0	0	0	0	0	0	0	0	0	0	0	0	0	0	0	0	0	0	0	0	0	0	0	0	0	0	0	0	0	0	0	0	0	0	0	0	0	0
superkingdom=Viruses;dsRNA viruses;family=Reoviridae;subfamily=Sedoreovirinae;genus=Rotavirus;species=Rotavirus A;Human rotavirus A;taxId=10941	0	0	0	0	0	0	0	0	0	0	0	0	0	0	0	0	0	0	0	0	0	0	33	0	0	0	0	0	0	0	94	0	0	0	0	0	0	0	0	0	0	0	0	0	0	0	0	0	0
superkingdom=Viruses;dsRNA viruses;family=Reoviridae;subfamily=Sedoreovirinae;genus=Rotavirus;species=Rotavirus A;Rotavirus G3;taxId=73036	0	0	0	0	0	0	0	0	0	0	0	0	0	0	0	0	0	0	0	0	0	0	0	0	0	0	0	0	0	0	0	0	0	0	0	0	0	0	0	0	0	0	0	0	0	0	0	0	0
superkingdom=Viruses;dsRNA viruses;family=Reoviridae;subfamily=Sedoreovirinae;genus=Rotavirus;species=Rotavirus A;taxId=28875	0	0	0	0	0	0	0	0	0	0	60	0	0	0	58	0	58	52	36	26	1506	1678	1639	1494	1386	1460	0	0	0	0	19264	0	0	0	0	0	0	0	0	0	0	0	0	0	0	0	0	0	0
superkingdom=Viruses;dsRNA viruses;family=Totiviridae;unclassified Totiviridae;species=Armigeres subalbatus virus SaX06-AK20;taxId=556524	0	0	0	0	0	0	0	0	0	0	0	0	0	0	0	0	0	0	0	0	0	0	0	0	0	0	0	0	0	0	0	0	0	0	0	0	0	0	0	0	0	0	0	0	0	0	0	0	0
superkingdom=Viruses;dsRNA viruses;family=Totiviridae;unclassified Totiviridae;species=Penaeid shrimp infectious myonecrosis virus;taxId=282786	0	0	0	0	0	0	0	0	0	0	0	0	0	0	0	0	0	0	0	0	0	0	0	0	0	0	0	0	0	0	0	0	0	0	0	0	0	0	0	0	0	0	0	0	0	0	0	0	0
superkingdom=Viruses;environmental samples;species=Brinovirus;taxId=1416629	0	0	0	0	0	0	0	0	0	0	0	0	0	0	0	0	0	0	0	0	0	0	0	0	0	0	0	0	0	0	0	0	0	0	0	0	0	0	0	0	0	0	0	0	0	0	0	0	0
superkingdom=Viruses;environmental samples;species=Cilio virus;taxId=1198330	0	0	0	0	0	0	0	0	0	0	0	0	0	0	0	0	0	0	0	0	0	0	0	0	0	0	0	0	0	0	0	0	0	0	0	0	0	0	0	0	0	0	0	0	0	0	0	0	0
superkingdom=Viruses;environmental samples;species=Eunivirus;taxId=1416630	0	0	0	0	0	0	0	0	0	0	0	0	0	0	0	0	0	0	0	0	0	0	0	0	0	0	0	0	0	0	0	0	0	0	0	0	0	0	0	0	0	0	0	0	0	0	0	0	0
superkingdom=Viruses;environmental samples;species=Marine RNA virus SF-2;taxId=1416631	0	0	0	0	0	0	0	0	0	0	0	0	0	0	0	0	0	0	0	0	0	0	0	0	0	0	0	0	0	0	0	0	0	0	0	0	0	0	0	0	0	0	0	0	0	0	0	0	0
superkingdom=Viruses;environmental samples;species=Marine phage AC;taxId=1414768	0	0	0	0	0	0	0	0	0	0	0	0	0	0	0	0	0	0	0	0	0	0	0	0	0	0	0	0	0	0	4976	0	0	0	0	0	0	0	0	0	0	0	0	0	0	0	0	0	0
superkingdom=Viruses;environmental samples;species=Marine phage EC;taxId=1414769	0	0	0	0	0	0	0	0	0	0	0	0	0	0	0	0	0	0	0	0	0	0	0	0	0	0	0	0	0	0	764	0	0	0	0	0	0	0	0	0	0	0	0	0	0	0	0	0	0
superkingdom=Viruses;environmental samples;species=Picalivirus D;taxId=1419328	0	0	0	0	0	0	0	0	0	0	0	0	0	0	0	0	0	0	0	0	0	0	0	0	0	0	0	0	0	0	0	0	0	0	0	0	0	0	0	0	0	0	0	0	0	0	0	0	0
superkingdom=Viruses;environmental samples;species=uncultured marine RNA virus;taxId=375198	0	0	0	0	0	0	0	0	0	0	0	0	0	0	0	0	0	0	0	0	0	0	0	0	0	0	0	0	0	0	0	0	0	0	0	0	0	0	0	0	0	0	0	0	0	0	0	0	0
superkingdom=Viruses;environmental samples;species=uncultured virus;taxId=340016	0	0	0	0	0	0	0	0	0	0	0	0	0	0	0	0	0	0	0	0	0	0	0	0	0	0	0	0	0	0	0	0	0	0	0	0	0	0	0	0	0	0	0	0	0	0	0	0	0
superkingdom=Viruses;ssDNA viruses;unclassified ssDNA viruses;species=Sewage-associated circular DNA virus-30;taxId=1592097	0	0	0	0	0	0	0	0	0	0	0	0	0	0	0	0	0	0	0	0	0	0	0	0	0	0	0	0	0	0	24	0	0	0	0	0	0	0	0	0	0	0	0	0	0	0	0	0	0
superkingdom=Viruses;ssDNA viruses;unclassified ssDNA viruses;species=Sewage-associated circular DNA virus-31;taxId=1592098	0	0	0	0	0	0	0	0	0	0	0	0	0	0	0	0	0	0	0	0	0	0	0	0	0	0	0	0	0	0	0	0	0	0	0	0	0	0	0	0	0	0	0	0	0	0	0	0	0
superkingdom=Viruses;ssRNA viruses;ssRNA negative-strand viruses;family=Bunyaviridae;genus=Phlebovirus;species=Uukuniemi phlebovirus;Grand Arbaud virus;taxId=487098	0	0	0	0	0	0	0	0	0	0	0	0	0	0	0	0	0	0	0	0	0	0	0	0	0	0	0	0	0	0	0	0	0	0	0	0	0	0	0	0	0	0	0	0	0	0	0	0	0
superkingdom=Viruses;ssRNA viruses;ssRNA negative-strand viruses;family=Bunyaviridae;unclassified Bunyaviridae;species=Xinzhou Spider Virus;taxId=1608143	0	0	0	0	0	0	0	0	0	0	0	0	0	0	0	0	0	0	0	0	0	0	0	0	0	0	0	0	0	0	0	0	0	0	0	0	0	0	0	0	0	0	0	0	0	0	0	0	0
superkingdom=Viruses;ssRNA viruses;ssRNA negative-strand viruses;unclassified ssRNA negative-strand viruses;species=Camula virus;taxId=1960157	0	0	0	0	0	0	0	0	0	0	0	0	0	0	0	0	0	0	0	0	0	0	0	0	0	0	0	0	0	0	0	0	0	0	0	0	0	0	0	0	0	0	0	0	0	0	0	0	0
superkingdom=Viruses;ssRNA viruses;ssRNA positive-strand viruses, no DNA stage;family=Astroviridae;genus=Mamastrovirus;species=Mamastrovirus 1;Human astrovirus 1;taxId=12456	0	0	0	0	0	0	0	0	0	0	0	0	0	0	0	0	0	0	0	0	0	112	110	0	32	44	0	0	0	0	1261	0	54	0	39	30	0	32	0	0	0	1090	1046	1076	1018	1028	1130	1018	1008
superkingdom=Viruses;ssRNA viruses;ssRNA positive-strand viruses, no DNA stage;family=Astroviridae;genus=Mamastrovirus;species=Mamastrovirus 1;Human astrovirus 2;taxId=12701	0	0	0	0	0	0	0	0	0	0	0	0	0	0	0	0	0	0	0	0	0	0	0	0	0	0	0	0	0	0	0	0	0	0	0	0	0	0	0	0	0	0	0	0	0	0	0	0	0
superkingdom=Viruses;ssRNA viruses;ssRNA positive-strand viruses, no DNA stage;family=Astroviridae;genus=Mamastrovirus;species=Mamastrovirus 1;Human astrovirus 4;taxId=35300	0	0	0	0	0	0	0	0	0	0	0	0	0	0	0	0	0	0	0	0	0	0	0	36	0	48	0	0	0	0	612	0	0	0	0	0	0	0	0	0	0	0	0	0	0	0	0	0	0
superkingdom=Viruses;ssRNA viruses;ssRNA positive-strand viruses, no DNA stage;family=Astroviridae;genus=Mamastrovirus;species=Mamastrovirus 1;Human astrovirus 5;taxId=35741	0	0	0	0	0	0	0	0	0	0	0	0	0	0	0	0	0	0	0	0	0	26	0	0	22	0	0	0	0	0	911	0	0	0	0	0	0	0	0	0	0	0	0	0	0	0	0	0	0
superkingdom=Viruses;ssRNA viruses;ssRNA positive-strand viruses, no DNA stage;family=Astroviridae;genus=Mamastrovirus;species=Mamastrovirus 1;Human astrovirus 8;taxId=43358	0	0	0	0	0	0	0	0	0	0	0	0	0	0	0	0	0	0	0	0	0	0	0	0	0	0	0	0	0	0	0	0	0	0	0	0	0	0	0	0	0	0	0	0	0	0	0	0	0
superkingdom=Viruses;ssRNA viruses;ssRNA positive-strand viruses, no DNA stage;family=Astroviridae;genus=Mamastrovirus;species=Mamastrovirus 1;Human astrovirus MLB1;taxId=1048437	0	0	0	0	0	0	0	0	0	0	0	0	0	0	0	0	0	0	0	0	0	0	0	0	0	0	0	0	0	0	0	0	0	0	0	0	0	0	0	0	0	0	0	0	0	0	0	0	0
superkingdom=Viruses;ssRNA viruses;ssRNA positive-strand viruses, no DNA stage;family=Astroviridae;genus=Mamastrovirus;species=Mamastrovirus 1;taxId=1239565	0	0	0	0	0	0	0	0	0	0	0	0	0	0	0	0	0	0	0	0	0	0	0	0	0	28	0	0	0	0	333	0	0	0	0	0	0	0	0	0	0	0	0	0	0	0	0	0	0
superkingdom=Viruses;ssRNA viruses;ssRNA positive-strand viruses, no DNA stage;family=Astroviridae;genus=Mamastrovirus;species=Mamastrovirus 5;taxId=1239569	0	0	0	0	0	0	0	0	0	0	0	0	0	0	0	0	0	0	0	0	0	0	0	0	0	0	0	0	0	0	0	0	0	0	0	0	0	0	0	0	0	0	0	0	0	0	0	0	0
superkingdom=Viruses;ssRNA viruses;ssRNA positive-strand viruses, no DNA stage;family=Astroviridae;genus=Mamastrovirus;unclassified Mamastrovirus;species=Canine astrovirus;taxId=1157338	0	0	0	0	0	0	0	0	0	0	0	0	0	0	0	0	0	0	0	0	0	0	0	0	0	0	0	0	0	0	0	0	0	0	0	0	0	0	0	0	0	0	0	0	0	0	0	0	0
superkingdom=Viruses;ssRNA viruses;ssRNA positive-strand viruses, no DNA stage;family=Astroviridae;genus=Mamastrovirus;unclassified Mamastrovirus;species=Dog astrovirus;taxId=871260	0	0	0	0	0	0	0	0	0	0	0	0	0	0	0	0	0	0	0	0	0	0	0	0	0	0	0	0	0	0	0	0	0	0	0	0	0	0	0	0	0	0	0	0	0	0	0	0	0
superkingdom=Viruses;ssRNA viruses;ssRNA positive-strand viruses, no DNA stage;family=Astroviridae;genus=Mamastrovirus;unclassified Mamastrovirus;species=HMO Astrovirus A;Astrovirus VA2;taxId=683173	0	0	0	0	0	0	0	0	0	0	0	0	0	0	0	0	0	0	0	0	0	0	0	0	0	0	0	0	0	0	0	0	0	0	0	0	0	0	0	0	0	0	0	0	0	0	0	0	0
superkingdom=Viruses;ssRNA viruses;ssRNA positive-strand viruses, no DNA stage;family=Astroviridae;genus=Mamastrovirus;unclassified Mamastrovirus;species=HMO Astrovirus C;taxId=682384	0	0	0	0	0	0	0	0	0	0	0	0	0	0	0	0	0	0	0	0	0	0	0	0	0	0	0	0	0	0	0	0	0	0	0	0	0	0	0	0	0	0	0	0	0	0	0	0	0
superkingdom=Viruses;ssRNA viruses;ssRNA positive-strand viruses, no DNA stage;family=Astroviridae;unclassified Astroviridae;species=Astrovirus MLB1;Astrovirus MLB1 HK05;taxId=858367	0	0	0	0	0	0	0	0	0	0	0	0	0	0	0	0	0	0	0	0	0	0	0	0	0	0	0	0	0	0	224	0	0	0	0	0	0	0	0	0	0	0	0	0	0	0	0	0	0
superkingdom=Viruses;ssRNA viruses;ssRNA positive-strand viruses, no DNA stage;family=Astroviridae;unclassified Astroviridae;species=Astrovirus MLB1;taxId=568715	0	0	0	0	0	0	0	0	0	0	0	0	0	0	0	0	0	0	0	0	0	0	0	0	0	0	0	0	0	0	0	0	0	0	0	0	0	0	0	0	0	0	0	0	0	0	0	0	0
superkingdom=Viruses;ssRNA viruses;ssRNA positive-strand viruses, no DNA stage;family=Astroviridae;unclassified Astroviridae;species=Astrovirus MLB2;taxId=683172	0	0	0	0	0	0	0	0	0	0	0	0	0	0	0	0	0	0	0	0	0	0	0	0	0	0	0	0	0	0	0	0	0	0	0	0	0	0	0	0	0	0	0	0	0	0	0	0	0
superkingdom=Viruses;ssRNA viruses;ssRNA positive-strand viruses, no DNA stage;family=Astroviridae;unclassified Astroviridae;species=Astrovirus rat/RS118/HKG/2007;taxId=858506	0	0	0	0	0	0	0	0	0	0	0	0	0	0	0	0	0	0	0	0	0	0	0	0	0	0	0	0	0	0	0	0	0	0	0	0	0	0	0	0	0	0	0	0	0	0	0	0	0
superkingdom=Viruses;ssRNA viruses;ssRNA positive-strand viruses, no DNA stage;family=Astroviridae;unclassified Astroviridae;species=Bastrovirus-like_virus/VietNam/Bat/17819_21;taxId=1906170	0	0	0	0	0	0	0	0	0	0	0	0	0	0	0	0	0	0	0	0	0	0	54	0	52	0	0	0	0	0	1848	0	0	0	0	0	0	0	0	0	0	716	620	696	636	534	684	566	700
superkingdom=Viruses;ssRNA viruses;ssRNA positive-strand viruses, no DNA stage;family=Astroviridae;unclassified Astroviridae;species=Human astrovirus;taxId=1868658	0	0	0	0	0	0	0	0	0	0	0	0	0	0	0	0	0	0	0	0	0	0	0	0	0	20	0	0	0	0	0	0	0	0	23	0	0	0	0	0	0	0	0	0	0	0	0	0	0
superkingdom=Viruses;ssRNA viruses;ssRNA positive-strand viruses, no DNA stage;family=Astroviridae;unclassified Astroviridae;species=Primate astrovirus;taxId=1736109	0	0	0	0	0	0	0	0	0	0	0	0	0	0	0	0	0	0	0	0	0	0	0	0	0	0	0	0	0	0	0	0	0	0	0	0	0	0	0	0	0	0	0	0	0	0	0	0	0
superkingdom=Viruses;ssRNA viruses;ssRNA positive-strand viruses, no DNA stage;family=Bromoviridae;genus=Cucumovirus;species=Cucumber mosaic virus;taxId=12305	0	0	0	0	0	0	0	0	0	0	0	0	0	0	0	0	0	0	0	0	0	0	0	0	0	0	0	0	0	0	0	0	0	0	0	0	0	0	0	0	0	0	0	0	0	0	0	0	0
superkingdom=Viruses;ssRNA viruses;ssRNA positive-strand viruses, no DNA stage;family=Bromoviridae;genus=Ilarvirus;Ilarvirus subgroup 3;species=Prunus necrotic ringspot virus;taxId=37733	0	0	0	0	0	0	0	0	0	0	0	0	0	0	0	0	0	0	0	0	0	0	0	0	0	0	0	0	0	0	0	0	0	0	0	0	0	0	0	0	0	0	0	0	0	0	0	0	0
superkingdom=Viruses;ssRNA viruses;ssRNA positive-strand viruses, no DNA stage;family=Caliciviridae;genus=Norovirus;species=Norwalk virus;Norovirus GI;Norovirus GI.1;taxId=647514	0	0	0	0	0	0	0	0	0	0	0	0	0	0	0	0	0	0	0	0	0	0	0	0	0	0	0	0	0	0	0	0	0	0	0	0	0	0	0	0	0	0	0	0	0	0	0	0	0
superkingdom=Viruses;ssRNA viruses;ssRNA positive-strand viruses, no DNA stage;family=Caliciviridae;genus=Norovirus;species=Norwalk virus;Norovirus GI;Norovirus GI.2;taxId=647515	0	0	0	0	0	0	0	0	0	0	0	0	0	0	0	0	0	0	0	0	0	0	0	0	0	0	0	0	0	0	0	0	0	0	0	0	0	0	0	0	0	0	0	0	0	0	0	0	0
superkingdom=Viruses;ssRNA viruses;ssRNA positive-strand viruses, no DNA stage;family=Caliciviridae;genus=Norovirus;species=Norwalk virus;Norovirus GI;Norovirus GI.4;taxId=647517	0	0	0	0	0	0	0	0	0	0	0	0	0	0	0	0	0	0	0	0	0	0	0	0	0	0	0	0	0	0	0	0	0	0	0	0	0	0	0	0	0	0	0	0	0	0	0	0	0
superkingdom=Viruses;ssRNA viruses;ssRNA positive-strand viruses, no DNA stage;family=Caliciviridae;genus=Norovirus;species=Norwalk virus;Norovirus GI;Norovirus GI.5;taxId=647519	0	0	0	0	0	0	0	0	0	0	0	0	0	0	0	0	0	0	0	0	0	0	0	0	0	0	0	0	0	0	0	0	0	0	0	0	0	0	0	0	0	0	0	0	0	0	0	0	0
superkingdom=Viruses;ssRNA viruses;ssRNA positive-strand viruses, no DNA stage;family=Caliciviridae;genus=Norovirus;species=Norwalk virus;Norovirus GI;Norovirus GI.6;taxId=647520	0	0	0	0	0	0	0	0	0	0	0	0	0	0	0	0	0	0	0	0	0	0	0	0	0	0	0	0	0	0	0	0	0	0	0	0	0	0	0	0	0	0	0	0	0	0	0	0	0
superkingdom=Viruses;ssRNA viruses;ssRNA positive-strand viruses, no DNA stage;family=Caliciviridae;genus=Norovirus;species=Norwalk virus;Norovirus GI;Norovirus GI.9;taxId=1134665	0	0	0	0	0	0	0	0	0	0	0	0	0	0	0	0	0	0	0	0	0	0	0	0	0	0	0	0	0	0	0	0	0	0	0	0	0	0	0	0	0	0	0	0	0	0	0	0	0
superkingdom=Viruses;ssRNA viruses;ssRNA positive-strand viruses, no DNA stage;family=Caliciviridae;genus=Norovirus;species=Norwalk virus;Norovirus GI;Norovirus genogroup 1 isolates;taxId=235544	0	0	0	0	0	0	0	0	0	0	0	0	0	0	0	0	0	0	0	0	0	0	0	0	0	0	0	0	0	0	0	0	0	0	0	0	0	0	0	0	0	0	0	0	0	0	0	0	0
superkingdom=Viruses;ssRNA viruses;ssRNA positive-strand viruses, no DNA stage;family=Caliciviridae;genus=Norovirus;species=Norwalk virus;Norovirus GII;Norovirus GII isolates;taxId=490043	0	0	0	0	0	0	0	0	0	0	0	0	0	0	0	0	0	0	0	0	0	0	0	0	0	0	0	0	0	0	0	0	0	0	0	0	0	0	0	0	0	0	0	0	0	0	0	0	0
superkingdom=Viruses;ssRNA viruses;ssRNA positive-strand viruses, no DNA stage;family=Caliciviridae;genus=Norovirus;species=Norwalk virus;Norovirus GII;Norovirus GII.12;taxId=684605	0	0	0	0	0	0	0	0	0	0	0	0	0	0	0	0	0	0	0	0	0	0	0	0	0	0	0	0	0	0	0	0	0	0	0	0	0	0	0	0	0	0	0	0	0	0	0	0	0
superkingdom=Viruses;ssRNA viruses;ssRNA positive-strand viruses, no DNA stage;family=Caliciviridae;genus=Norovirus;species=Norwalk virus;Norovirus GII;Norovirus GII.17;taxId=552592	0	0	0	0	0	0	0	0	0	0	0	0	0	0	0	0	0	0	0	0	0	0	0	0	0	0	0	0	0	0	0	0	0	0	0	0	0	0	0	0	0	0	0	0	0	0	0	0	0
superkingdom=Viruses;ssRNA viruses;ssRNA positive-strand viruses, no DNA stage;family=Caliciviridae;genus=Norovirus;species=Norwalk virus;Norovirus GII;Norovirus GII.2;taxId=490039	0	0	0	0	0	0	0	0	0	0	0	0	0	0	0	0	0	0	0	0	0	0	0	0	0	0	0	0	0	0	0	0	0	0	0	0	0	0	0	0	0	0	0	0	0	0	0	0	0
superkingdom=Viruses;ssRNA viruses;ssRNA positive-strand viruses, no DNA stage;family=Caliciviridae;genus=Norovirus;species=Norwalk virus;Norovirus GII;Norovirus GII.4;taxId=489821	0	0	0	0	0	0	0	0	0	0	0	0	0	0	0	0	0	0	0	0	0	0	0	0	0	0	0	0	0	0	0	0	0	0	0	0	0	0	0	0	0	0	0	0	0	0	0	0	0
superkingdom=Viruses;ssRNA viruses;ssRNA positive-strand viruses, no DNA stage;family=Caliciviridae;genus=Norovirus;species=Norwalk virus;Norovirus GII;Norovirus GII.6;taxId=499193	0	0	0	0	0	0	0	0	0	0	0	0	0	0	0	0	0	0	0	0	0	0	0	0	0	0	0	0	0	0	0	0	0	0	0	0	0	0	0	0	0	0	0	0	0	0	0	0	0
superkingdom=Viruses;ssRNA viruses;ssRNA positive-strand viruses, no DNA stage;family=Caliciviridae;genus=Norovirus;species=Norwalk virus;Norovirus GII;taxId=122929	0	0	0	0	0	0	0	0	0	0	0	0	0	0	0	0	0	0	0	0	0	0	0	0	0	0	0	0	0	0	0	0	0	0	0	0	0	0	0	0	0	0	0	0	0	0	0	0	0
superkingdom=Viruses;ssRNA viruses;ssRNA positive-strand viruses, no DNA stage;family=Caliciviridae;genus=Norovirus;species=Norwalk virus;Norovirus GIV;Norovirus GIV.3;taxId=1920454	0	0	0	0	0	0	0	0	0	0	0	0	0	0	0	0	0	0	0	0	0	0	0	0	0	0	0	0	0	0	0	0	0	0	0	0	0	0	0	0	0	0	0	0	0	0	0	0	0
superkingdom=Viruses;ssRNA viruses;ssRNA positive-strand viruses, no DNA stage;family=Caliciviridae;genus=Norovirus;species=Norwalk virus;Norwalk-like virus;taxId=95340	0	0	0	0	0	0	0	0	0	0	0	0	0	0	0	0	0	0	0	0	0	0	0	0	0	0	0	0	0	0	0	0	0	0	0	0	0	0	0	0	0	0	0	0	0	0	0	0	0
superkingdom=Viruses;ssRNA viruses;ssRNA positive-strand viruses, no DNA stage;family=Caliciviridae;genus=Norovirus;unclassified Norovirus;species=Primate norovirus;taxId=1903318	0	0	0	0	0	0	0	0	0	0	0	0	0	0	0	0	0	0	0	0	0	0	0	0	0	0	0	0	0	0	0	0	0	0	0	0	0	0	0	0	0	0	0	0	0	0	0	0	0
superkingdom=Viruses;ssRNA viruses;ssRNA positive-strand viruses, no DNA stage;family=Caliciviridae;genus=Sapovirus;species=Sapporo virus;Sapovirus GI;Sapovirus GI.1;taxId=1398550	0	0	0	0	0	0	0	0	0	0	0	0	0	0	0	0	0	0	0	0	0	0	0	0	0	0	0	0	0	0	0	0	0	0	0	0	0	0	0	0	0	0	0	0	0	0	0	0	0
superkingdom=Viruses;ssRNA viruses;ssRNA positive-strand viruses, no DNA stage;family=Caliciviridae;genus=Sapovirus;species=Sapporo virus;Sapovirus GI;Sapovirus GI.2;taxId=1398551	0	0	0	0	0	0	0	0	0	0	0	0	0	0	0	0	0	0	0	0	0	0	0	0	0	0	0	0	0	0	0	0	0	0	0	0	0	0	0	0	0	0	0	0	0	0	0	0	0
superkingdom=Viruses;ssRNA viruses;ssRNA positive-strand viruses, no DNA stage;family=Caliciviridae;genus=Sapovirus;species=Sapporo virus;Sapovirus GI;Sapovirus Hu/Chiba/010250/2001;taxId=255228	0	0	0	0	0	0	0	0	0	0	0	0	0	0	0	0	0	0	0	0	0	0	0	0	0	0	0	0	0	0	0	0	0	0	0	0	0	0	0	0	0	0	0	0	0	0	0	0	0
superkingdom=Viruses;ssRNA viruses;ssRNA positive-strand viruses, no DNA stage;family=Caliciviridae;genus=Sapovirus;species=Sapporo virus;Sapovirus GI;Sapovirus Hu/Chiba/041413/2004/JP;taxId=382650	0	0	0	0	0	0	0	0	0	0	0	0	0	0	0	0	0	0	0	0	0	0	0	0	0	0	0	0	0	0	0	0	0	0	0	0	0	0	0	0	0	0	0	0	0	0	0	0	0
superkingdom=Viruses;ssRNA viruses;ssRNA positive-strand viruses, no DNA stage;family=Caliciviridae;genus=Sapovirus;species=Sapporo virus;Sapovirus GI;Sapporo virus-Manchester;taxId=82659	0	0	0	0	0	0	0	0	0	0	0	0	0	0	0	0	0	0	0	0	0	0	0	0	0	0	0	0	0	0	0	0	0	0	0	0	0	0	0	0	0	0	0	0	0	0	0	0	0
superkingdom=Viruses;ssRNA viruses;ssRNA positive-strand viruses, no DNA stage;family=Caliciviridae;genus=Sapovirus;species=Sapporo virus;Sapovirus GII;Sapovirus Hu/Bristol/1998/UK;taxId=248942	0	0	0	0	0	0	0	0	0	0	0	0	0	0	0	0	0	0	0	0	0	0	0	0	0	0	0	0	0	0	0	0	0	0	0	0	0	0	0	0	0	0	0	0	0	0	0	0	0
superkingdom=Viruses;ssRNA viruses;ssRNA positive-strand viruses, no DNA stage;family=Caliciviridae;genus=Sapovirus;species=Sapporo virus;Sapovirus GII;Sapovirus Hu/cruise ship/2000/USA;taxId=215294	0	0	0	0	0	0	0	0	0	0	0	0	0	0	0	0	0	0	0	0	0	0	0	0	0	0	0	0	0	0	0	0	0	0	0	0	0	0	0	0	0	0	0	0	0	0	0	0	0
superkingdom=Viruses;ssRNA viruses;ssRNA positive-strand viruses, no DNA stage;family=Caliciviridae;genus=Sapovirus;species=Sapporo virus;Sapovirus GV;taxId=515180	0	0	0	0	0	0	0	0	0	0	0	0	0	0	0	0	0	0	0	0	0	0	0	0	0	0	0	0	0	0	0	0	0	0	0	0	0	0	0	0	0	0	0	0	0	0	0	0	0
superkingdom=Viruses;ssRNA viruses;ssRNA positive-strand viruses, no DNA stage;family=Caliciviridae;genus=Sapovirus;species=Sapporo virus;Sapovirus isolates;Sapovirus Hu/20082029/2008/JP;taxId=1031410	0	0	0	0	0	0	0	0	0	0	0	0	0	0	0	0	0	0	0	0	0	0	0	0	0	0	0	0	0	0	0	0	0	0	0	0	0	0	0	0	0	0	0	0	0	0	0	0	0
superkingdom=Viruses;ssRNA viruses;ssRNA positive-strand viruses, no DNA stage;family=Caliciviridae;genus=Sapovirus;species=Sapporo virus;Sapovirus isolates;Sapovirus Hu/Angelholm/SW278/2004/SE;taxId=343513	0	0	0	0	0	0	0	0	0	0	0	0	0	0	0	0	0	0	0	0	0	0	0	0	0	0	0	0	0	0	0	0	0	0	0	0	0	0	0	0	0	0	0	0	0	0	0	0	0
superkingdom=Viruses;ssRNA viruses;ssRNA positive-strand viruses, no DNA stage;family=Caliciviridae;genus=Sapovirus;species=Sapporo virus;Sapovirus isolates;Sapovirus Hu/Ehim/1121S/2007/JP;taxId=547936	0	0	0	0	0	0	0	0	0	0	0	0	0	0	0	0	0	0	0	0	0	0	0	0	0	0	0	0	0	0	0	0	0	0	0	0	0	0	0	0	0	0	0	0	0	0	0	0	0
superkingdom=Viruses;ssRNA viruses;ssRNA positive-strand viruses, no DNA stage;family=Caliciviridae;genus=Sapovirus;species=Sapporo virus;Sapovirus isolates;Sapovirus Hu/Ehime/1059D/2007/JP;taxId=547930	0	0	0	0	0	0	0	0	0	0	0	0	0	0	0	0	0	0	0	0	0	0	0	0	0	0	0	0	0	0	0	0	0	0	0	0	0	0	0	0	0	0	0	0	0	0	0	0	0
superkingdom=Viruses;ssRNA viruses;ssRNA positive-strand viruses, no DNA stage;family=Caliciviridae;genus=Sapovirus;species=Sapporo virus;Sapovirus isolates;Sapovirus Hu/Ehime/1097S/2007/JP;taxId=547933	0	0	0	0	0	0	0	0	0	0	0	0	0	0	0	0	0	0	0	0	0	0	0	0	0	0	0	0	0	0	56	0	0	0	0	0	0	0	0	0	0	0	0	0	0	0	0	0	0
superkingdom=Viruses;ssRNA viruses;ssRNA positive-strand viruses, no DNA stage;family=Caliciviridae;genus=Sapovirus;species=Sapporo virus;Sapovirus isolates;Sapovirus Hu/Ehime/683S/2007/JP;taxId=547931	0	0	0	0	0	0	0	0	0	0	0	0	0	0	0	0	0	0	0	0	0	0	0	0	0	0	0	0	0	0	0	0	0	0	0	0	0	0	0	0	0	0	0	0	0	0	0	0	0
superkingdom=Viruses;ssRNA viruses;ssRNA positive-strand viruses, no DNA stage;family=Caliciviridae;genus=Sapovirus;species=Sapporo virus;Sapovirus isolates;Sapovirus Hu/Graz1561/2008/Austria;taxId=747366	0	0	0	0	0	0	0	0	0	0	0	0	0	0	0	0	0	0	0	0	0	0	0	0	0	0	0	0	0	0	0	0	0	0	0	0	0	0	0	0	0	0	0	0	0	0	0	0	0
superkingdom=Viruses;ssRNA viruses;ssRNA positive-strand viruses, no DNA stage;family=Caliciviridae;genus=Sapovirus;species=Sapporo virus;Sapovirus isolates;Sapovirus Hu/Kyoto1/2007/JP;taxId=556753	0	0	0	0	0	0	0	0	0	0	0	0	0	0	0	0	0	0	0	0	0	0	0	0	0	0	0	0	0	0	70	0	0	0	0	0	0	0	0	0	0	0	0	0	0	0	0	0	0
superkingdom=Viruses;ssRNA viruses;ssRNA positive-strand viruses, no DNA stage;family=Caliciviridae;genus=Sapovirus;species=Sapporo virus;Sapovirus isolates;Sapovirus Hu/Nagoya/NGY-1/2012/JPN;taxId=1280920	0	0	0	0	0	0	0	0	0	0	0	0	0	0	0	0	0	0	0	0	0	0	0	0	0	0	0	0	0	0	0	0	0	0	0	0	0	0	0	0	0	0	0	0	0	0	0	0	0
superkingdom=Viruses;ssRNA viruses;ssRNA positive-strand viruses, no DNA stage;family=Caliciviridae;genus=Sapovirus;species=Sapporo virus;Sapovirus isolates;Sapovirus Hu/Nobeoka-1-3-day6/2005/JP;taxId=556762	0	0	0	0	0	0	0	0	0	0	0	0	0	0	0	0	0	0	0	0	0	0	0	0	0	0	0	0	0	0	0	0	0	0	0	0	0	0	0	0	0	0	0	0	0	0	0	0	0
superkingdom=Viruses;ssRNA viruses;ssRNA positive-strand viruses, no DNA stage;family=Caliciviridae;genus=Sapovirus;species=Sapporo virus;Sapovirus isolates;Sapovirus Hu/OH08021/2008/JP;taxId=1003429	0	0	0	0	0	0	0	0	0	0	0	0	0	0	0	0	0	0	0	0	0	0	0	0	0	0	0	0	0	0	0	0	0	0	0	0	0	0	0	0	0	0	0	0	0	0	0	0	0
superkingdom=Viruses;ssRNA viruses;ssRNA positive-strand viruses, no DNA stage;family=Caliciviridae;genus=Sapovirus;species=Sapporo virus;Sapovirus isolates;Sapovirus Hu/SaV/9-5/Taipei/07/TW;taxId=478546	0	0	0	0	0	0	0	0	0	0	0	0	0	0	0	0	0	0	0	0	0	0	0	0	0	0	0	0	0	0	0	0	0	0	0	0	0	0	0	0	0	0	0	0	0	0	0	0	0
superkingdom=Viruses;ssRNA viruses;ssRNA positive-strand viruses, no DNA stage;family=Caliciviridae;genus=Sapovirus;species=Sapporo virus;Sapovirus isolates;Sapovirus Mc2;taxId=234600	0	0	0	0	0	0	0	0	0	0	0	0	0	0	0	0	0	0	0	0	0	0	0	0	0	0	0	0	0	0	0	0	0	0	0	0	0	0	0	0	0	0	0	0	0	0	0	0	0
superkingdom=Viruses;ssRNA viruses;ssRNA positive-strand viruses, no DNA stage;family=Closteroviridae;genus=Closterovirus;species=Citrus tristeza virus;taxId=12162	0	0	0	0	0	0	0	0	0	0	0	0	0	0	0	0	0	0	0	0	0	0	0	0	0	0	0	0	0	0	1856	0	0	0	0	0	0	0	0	0	0	0	0	0	0	0	0	0	0
superkingdom=Viruses;ssRNA viruses;ssRNA positive-strand viruses, no DNA stage;family=Leviviridae;genus=Allolevivirus;species=Escherichia virus FI;Enterobacteria phage NL95;taxId=75725	0	0	0	0	0	0	0	0	0	0	0	0	0	0	0	0	0	0	0	0	0	0	0	0	0	0	0	0	0	0	0	0	0	0	0	0	0	0	0	0	0	0	0	0	0	0	0	0	0
superkingdom=Viruses;ssRNA viruses;ssRNA positive-strand viruses, no DNA stage;family=Leviviridae;genus=Allolevivirus;species=Escherichia virus FI;Enterobacteria phage SP;taxId=12027	0	0	0	0	0	0	0	0	0	0	0	0	0	0	0	0	0	0	0	0	0	0	0	0	0	0	0	0	0	0	0	0	0	0	0	0	0	0	0	0	0	0	0	0	0	0	0	0	0
superkingdom=Viruses;ssRNA viruses;ssRNA positive-strand viruses, no DNA stage;family=Leviviridae;genus=Allolevivirus;species=Escherichia virus FI;taxId=39804	0	0	0	0	0	0	0	0	0	0	0	0	0	0	0	0	0	0	0	0	131	0	0	0	0	0	0	0	0	0	1230	0	0	0	0	0	0	0	0	0	0	0	0	0	0	0	0	0	0
superkingdom=Viruses;ssRNA viruses;ssRNA positive-strand viruses, no DNA stage;family=Leviviridae;genus=Allolevivirus;species=Escherichia virus Qbeta;Enterobacteria phage M11;taxId=74336	0	0	0	0	0	0	0	0	0	0	0	0	0	0	0	0	0	0	0	0	0	0	0	0	0	0	0	0	0	0	624	0	0	0	0	0	0	0	0	0	0	0	0	0	0	0	0	0	0
superkingdom=Viruses;ssRNA viruses;ssRNA positive-strand viruses, no DNA stage;family=Leviviridae;genus=Allolevivirus;species=Escherichia virus Qbeta;taxId=39803	0	0	0	0	0	0	0	0	0	0	0	0	0	0	0	0	0	0	0	0	0	0	0	0	28	0	0	0	0	0	4729	0	0	0	0	0	0	0	0	0	0	0	0	0	0	0	0	0	0
superkingdom=Viruses;ssRNA viruses;ssRNA positive-strand viruses, no DNA stage;family=Leviviridae;genus=Levivirus;species=Escherichia virus BZ13;Enterobacteria phage GA;taxId=12018	0	0	0	0	0	0	0	0	0	0	0	0	0	0	0	0	0	0	0	0	0	0	0	0	0	0	0	0	0	0	201	0	0	0	0	0	0	0	0	0	0	0	0	0	0	0	0	0	0
superkingdom=Viruses;ssRNA viruses;ssRNA positive-strand viruses, no DNA stage;family=Leviviridae;genus=Levivirus;species=Escherichia virus BZ13;Enterobacteria phage KU1;taxId=12021	0	0	0	0	0	0	0	0	0	0	0	0	0	0	0	0	0	0	0	0	0	0	0	0	0	0	0	0	0	0	0	0	0	0	0	0	0	0	0	0	0	0	0	0	0	0	0	0	0
superkingdom=Viruses;ssRNA viruses;ssRNA positive-strand viruses, no DNA stage;family=Leviviridae;genus=Levivirus;species=Escherichia virus BZ13;taxId=329853	0	0	0	0	0	0	0	0	0	0	0	0	0	0	0	0	0	0	0	0	0	0	0	0	0	0	0	0	0	0	917	0	0	0	0	0	0	0	0	0	0	0	0	0	0	0	0	0	0
superkingdom=Viruses;ssRNA viruses;ssRNA positive-strand viruses, no DNA stage;family=Leviviridae;genus=Levivirus;species=Escherichia virus MS2;Enterobacteria phage JP501;taxId=12020	0	0	0	0	0	0	0	0	0	0	0	0	0	0	0	0	0	0	0	0	0	0	0	0	0	0	0	0	0	0	0	0	0	0	0	0	0	0	0	0	0	0	0	0	0	0	0	0	0
superkingdom=Viruses;ssRNA viruses;ssRNA positive-strand viruses, no DNA stage;family=Leviviridae;genus=Levivirus;species=Escherichia virus MS2;Enterobacteria phage M12;taxId=110679	0	0	0	0	0	0	0	0	0	0	0	0	0	0	0	0	0	0	0	0	0	0	0	0	0	0	0	0	0	0	0	0	0	0	0	0	0	0	0	0	0	0	0	0	0	0	0	0	0
superkingdom=Viruses;ssRNA viruses;ssRNA positive-strand viruses, no DNA stage;family=Leviviridae;genus=Levivirus;species=Escherichia virus MS2;Enterobacteria phage fr;taxId=12017	0	0	0	0	0	0	0	0	0	0	0	0	0	0	0	0	0	0	0	0	0	0	0	0	0	0	0	0	0	0	0	0	0	0	0	0	0	0	0	0	0	0	0	0	0	0	0	0	0
superkingdom=Viruses;ssRNA viruses;ssRNA positive-strand viruses, no DNA stage;family=Leviviridae;genus=Levivirus;species=Escherichia virus MS2;Enterobacterio phage MS2;taxId=12022	0	0	0	0	0	0	0	0	0	0	0	0	0	0	0	0	0	0	0	0	158	288	249	236	156	346	0	0	0	0	3640	0	0	0	0	0	0	0	0	0	0	0	0	0	0	0	0	0	0
superkingdom=Viruses;ssRNA viruses;ssRNA positive-strand viruses, no DNA stage;family=Leviviridae;genus=Levivirus;species=Escherichia virus MS2;taxId=329852	0	0	0	0	0	0	0	0	0	0	0	0	0	0	0	0	0	0	0	0	0	0	0	0	0	0	0	0	0	0	1315	0	0	0	0	0	0	0	0	0	0	0	0	0	0	0	0	0	0
superkingdom=Viruses;ssRNA viruses;ssRNA positive-strand viruses, no DNA stage;family=Leviviridae;genus=Levivirus;unclassified Levivirus;species=Acinetobacter phage AP205;taxId=154784	0	0	0	0	0	0	0	0	0	0	0	0	0	0	0	0	0	0	0	0	1880	2055	1823	1830	1782	2453	0	0	0	0	28743	0	0	0	0	0	0	0	0	0	0	0	0	0	0	0	0	0	0
superkingdom=Viruses;ssRNA viruses;ssRNA positive-strand viruses, no DNA stage;family=Leviviridae;genus=Levivirus;unclassified Levivirus;species=Enterobacteria phage C-1 INW-2012;taxId=1206313	0	0	0	0	0	0	0	0	0	0	0	0	0	0	0	0	0	0	0	0	0	564	142	104	0	0	0	0	0	0	4153	0	0	0	0	0	0	0	0	0	0	0	0	0	0	0	0	0	0
superkingdom=Viruses;ssRNA viruses;ssRNA positive-strand viruses, no DNA stage;family=Leviviridae;genus=Levivirus;unclassified Levivirus;species=Enterobacteria phage Hgal1;taxId=1206300	0	0	0	0	0	0	0	0	0	0	0	0	0	0	0	0	0	0	0	0	70	0	0	136	116	0	0	0	0	0	1291	0	0	0	0	0	0	0	0	0	0	0	0	0	0	0	0	0	0
superkingdom=Viruses;ssRNA viruses;ssRNA positive-strand viruses, no DNA stage;family=Leviviridae;genus=Levivirus;unclassified Levivirus;species=Pseudomonas phage PP7;taxId=12023	0	0	0	0	0	0	0	0	0	0	0	0	0	0	0	0	0	0	0	0	0	0	0	0	0	0	0	0	0	0	0	0	0	0	0	0	0	0	0	0	0	0	0	0	0	0	0	0	0
superkingdom=Viruses;ssRNA viruses;ssRNA positive-strand viruses, no DNA stage;family=Leviviridae;genus=Levivirus;unclassified Levivirus;taxId=39802	0	0	0	0	0	0	0	0	0	0	0	0	0	0	0	0	0	0	0	0	0	0	0	0	0	0	0	0	0	0	0	0	0	0	0	0	0	0	0	0	0	0	0	0	0	0	0	0	0
superkingdom=Viruses;ssRNA viruses;ssRNA positive-strand viruses, no DNA stage;family=Leviviridae;unclassified Leviviridae;species=Caulobacter phage phiCb5;taxId=767473	0	0	0	0	0	0	0	0	0	0	0	0	0	0	0	0	0	0	0	0	0	0	0	0	0	0	0	0	0	0	3067	0	0	0	0	0	0	0	0	0	0	0	0	0	0	0	0	0	0
superkingdom=Viruses;ssRNA viruses;ssRNA positive-strand viruses, no DNA stage;family=Leviviridae;unclassified Leviviridae;species=Enterobacteria phage M;taxId=1235640	0	0	0	0	0	0	0	0	0	0	0	0	0	0	0	0	0	0	0	0	0	0	0	0	0	0	0	0	0	0	344	0	0	0	0	0	0	0	0	0	0	0	0	0	0	0	0	0	0
superkingdom=Viruses;ssRNA viruses;ssRNA positive-strand viruses, no DNA stage;family=Leviviridae;unclassified Leviviridae;species=Pseudomonas phage PRR1;taxId=12024	0	0	0	0	0	0	0	0	0	0	0	0	0	0	0	0	0	0	0	0	0	0	0	0	0	0	0	0	0	0	1746	0	0	0	0	0	0	0	0	0	0	0	0	0	0	0	0	0	0
superkingdom=Viruses;ssRNA viruses;ssRNA positive-strand viruses, no DNA stage;family=Luteoviridae;genus=Polerovirus;species=Cucurbit aphid-borne yellows virus;taxId=91753	0	0	0	0	0	0	0	0	0	0	0	0	0	0	0	0	0	0	0	0	0	0	0	0	0	0	0	0	0	0	0	0	0	0	0	0	0	0	0	0	0	0	0	0	0	0	0	0	0
superkingdom=Viruses;ssRNA viruses;ssRNA positive-strand viruses, no DNA stage;family=Nodaviridae;genus=Alphanodavirus;species=Pariacoto virus;taxId=103782	0	0	0	0	0	0	0	0	0	0	0	0	0	0	0	0	0	0	0	0	0	0	0	0	0	0	0	0	0	0	0	0	0	0	0	0	0	0	0	0	0	0	0	0	0	0	0	0	0
superkingdom=Viruses;ssRNA viruses;ssRNA positive-strand viruses, no DNA stage;family=Nodaviridae;genus=Alphanodavirus;unclassified Alphanodavirus;species=Alphanodavirus HB-2007/CHN;taxId=756850	0	0	0	0	0	0	0	0	0	0	0	0	0	0	0	0	0	0	0	0	0	0	0	0	0	0	0	0	0	0	0	0	0	0	0	0	0	0	0	0	0	0	0	0	0	0	0	0	0
superkingdom=Viruses;ssRNA viruses;ssRNA positive-strand viruses, no DNA stage;family=Nodaviridae;genus=Betanodavirus;unclassified Betanodavirus;species=Wuhan nodavirus;taxId=356127	0	0	0	0	0	0	0	0	0	0	0	0	0	0	0	0	0	0	0	0	0	0	0	0	0	0	0	0	0	0	0	0	0	0	0	0	0	0	0	0	0	0	0	0	0	0	0	0	0
superkingdom=Viruses;ssRNA viruses;ssRNA positive-strand viruses, no DNA stage;family=Nodaviridae;unclassified Nodaviridae;species=Le Blanc nodavirus;taxId=1241918	0	0	0	0	0	0	0	0	0	0	0	0	0	0	0	0	0	0	0	0	0	0	0	0	0	0	0	0	0	0	274	0	0	0	0	0	0	0	0	0	0	0	0	0	0	0	0	0	0
superkingdom=Viruses;ssRNA viruses;ssRNA positive-strand viruses, no DNA stage;family=Nodaviridae;unclassified Nodaviridae;species=Mosinovirus;taxId=1545703	0	0	0	0	0	0	0	0	0	0	0	0	0	0	0	0	0	0	0	0	0	0	0	0	0	0	0	0	0	0	415	0	0	0	0	0	0	0	0	0	0	146	264	87	232	0	0	150	116
superkingdom=Viruses;ssRNA viruses;ssRNA positive-strand viruses, no DNA stage;family=Nodaviridae;unclassified Nodaviridae;species=Orsay virus;taxId=977912	0	0	0	0	0	0	0	0	0	0	0	0	0	0	0	0	0	0	0	0	0	0	0	0	0	0	0	0	0	0	0	0	0	0	0	0	0	0	0	0	0	0	0	0	0	0	0	0	0
superkingdom=Viruses;ssRNA viruses;ssRNA positive-strand viruses, no DNA stage;family=Nodaviridae;unclassified Nodaviridae;species=Santeuil nodavirus;taxId=977913	0	0	0	0	0	0	0	0	0	0	0	0	0	0	0	0	0	0	0	0	0	0	0	0	0	0	0	0	0	0	0	0	0	0	0	0	0	0	0	0	0	0	0	0	0	0	0	0	0
superkingdom=Viruses;ssRNA viruses;ssRNA positive-strand viruses, no DNA stage;family=Potyviridae;genus=Potyvirus;species=Leek yellow stripe virus;taxId=42004	0	0	0	0	0	0	0	0	0	0	0	0	0	0	0	0	0	0	0	0	0	0	0	0	0	0	0	0	0	0	0	0	0	0	0	0	0	0	0	0	0	0	0	0	0	0	0	0	0
superkingdom=Viruses;ssRNA viruses;ssRNA positive-strand viruses, no DNA stage;family=Potyviridae;genus=Potyvirus;species=Onion yellow dwarf virus;taxId=43130	0	0	0	0	0	0	0	0	0	0	0	0	0	0	0	0	0	0	0	0	0	0	0	0	0	0	0	0	0	0	0	0	0	0	0	0	0	0	0	0	0	0	0	0	0	0	0	0	0
superkingdom=Viruses;ssRNA viruses;ssRNA positive-strand viruses, no DNA stage;family=Potyviridae;genus=Potyvirus;species=Papaya ringspot virus;taxId=12205	0	0	0	0	0	0	0	0	0	0	0	0	0	0	0	0	0	0	0	0	0	0	0	0	0	0	0	0	0	0	0	0	0	0	0	0	0	0	0	0	0	0	0	0	0	0	0	0	0
superkingdom=Viruses;ssRNA viruses;ssRNA positive-strand viruses, no DNA stage;family=Potyviridae;genus=Potyvirus;species=Sugarcane mosaic virus;taxId=12224	0	0	0	0	0	0	0	0	0	0	0	0	0	0	0	0	0	0	0	0	0	0	0	0	0	0	0	0	0	0	0	0	0	0	0	0	0	0	0	0	0	0	0	0	0	0	0	0	0
superkingdom=Viruses;ssRNA viruses;ssRNA positive-strand viruses, no DNA stage;family=Potyviridae;genus=Potyvirus;species=Turnip mosaic virus;taxId=12230	0	0	0	0	0	0	0	0	0	0	0	0	0	0	0	0	0	0	0	0	0	0	0	0	0	0	0	0	0	0	0	0	0	0	0	0	0	0	0	0	0	0	0	0	0	0	0	0	0
superkingdom=Viruses;ssRNA viruses;ssRNA positive-strand viruses, no DNA stage;family=Potyviridae;genus=Potyvirus;species=Watermelon mosaic virus;taxId=146500	0	0	0	0	0	0	0	0	0	0	0	0	0	0	0	0	0	0	0	0	0	0	0	0	0	0	0	0	0	0	0	0	0	0	0	0	0	0	0	0	0	0	0	0	0	0	0	0	0
superkingdom=Viruses;ssRNA viruses;ssRNA positive-strand viruses, no DNA stage;family=Potyviridae;genus=Potyvirus;species=Zucchini yellow mosaic virus;taxId=12232	0	0	0	0	0	0	0	0	0	0	0	0	0	0	0	0	0	0	0	0	0	0	0	0	0	0	0	0	0	0	0	0	0	0	0	0	0	0	0	0	0	0	0	0	0	0	0	0	0
superkingdom=Viruses;ssRNA viruses;ssRNA positive-strand viruses, no DNA stage;family=Tombusviridae;genus=Gammacarmovirus;species=Melon necrotic spot virus;taxId=11987	0	0	0	0	0	0	0	0	0	0	0	0	0	0	0	0	0	0	0	0	0	0	0	0	0	0	0	0	0	0	576	0	0	0	0	0	0	0	0	0	0	0	0	0	0	0	0	0	0
superkingdom=Viruses;ssRNA viruses;ssRNA positive-strand viruses, no DNA stage;family=Tombusviridae;genus=Machlomovirus;species=Maize chlorotic mottle virus;taxId=12138	0	0	0	0	0	0	0	0	0	0	0	0	0	0	0	0	0	0	0	0	0	0	0	0	0	0	0	0	0	0	0	0	0	0	0	0	0	0	0	0	0	0	0	0	0	0	0	0	0
superkingdom=Viruses;ssRNA viruses;ssRNA positive-strand viruses, no DNA stage;family=Tombusviridae;genus=Panicovirus;species=Panicum mosaic virus;taxId=40279	0	0	0	0	0	0	0	0	0	0	0	0	0	0	0	0	0	0	0	0	0	0	0	0	0	0	0	0	0	0	0	0	0	0	0	0	0	0	0	0	0	0	0	0	0	0	0	0	0
superkingdom=Viruses;ssRNA viruses;ssRNA positive-strand viruses, no DNA stage;family=Tombusviridae;genus=Panicovirus;species=Thin paspalum asymptomatic virus;taxId=1352511	0	0	0	0	0	0	0	0	0	0	0	0	0	0	0	0	0	0	0	0	0	0	0	0	0	0	0	0	0	0	0	0	0	0	0	0	0	0	0	0	0	0	0	0	0	0	0	0	0
superkingdom=Viruses;ssRNA viruses;ssRNA positive-strand viruses, no DNA stage;family=Tombusviridae;genus=Panicovirus;unclassified Panicovirus;species=Bermuda grass latent virus;taxId=1930269	0	0	0	0	0	0	0	0	0	0	0	0	0	0	0	0	0	0	0	0	0	0	0	0	0	0	0	0	0	0	0	0	0	0	0	0	0	0	0	0	0	0	0	0	0	0	0	0	0
superkingdom=Viruses;ssRNA viruses;ssRNA positive-strand viruses, no DNA stage;family=Tombusviridae;unassigned Tombusviridae;species=Trailing lespedeza virus 1;taxId=944580	0	0	0	0	0	0	0	0	0	0	0	0	0	0	0	0	0	0	0	0	0	0	0	0	0	0	0	0	0	0	0	0	0	0	0	0	0	0	0	0	0	0	0	0	0	0	0	0	0
superkingdom=Viruses;ssRNA viruses;ssRNA positive-strand viruses, no DNA stage;family=Virgaviridae;genus=Tobamovirus;species=Bell pepper mottle virus;taxId=368735	0	0	0	0	0	0	0	0	0	0	0	0	0	0	0	0	0	0	0	0	0	0	0	0	0	0	0	0	0	0	76	0	0	0	0	0	0	0	0	0	0	0	0	0	0	0	0	0	0
superkingdom=Viruses;ssRNA viruses;ssRNA positive-strand viruses, no DNA stage;family=Virgaviridae;genus=Tobamovirus;species=Cucumber green mottle mosaic virus;taxId=12235	0	0	0	0	0	0	0	0	0	0	0	0	0	0	0	0	0	0	0	0	0	0	0	20	0	0	0	0	0	0	190	0	0	0	0	0	0	0	0	0	0	0	0	0	0	0	0	0	0
superkingdom=Viruses;ssRNA viruses;ssRNA positive-strand viruses, no DNA stage;family=Virgaviridae;genus=Tobamovirus;species=Hibiscus latent Fort Pierce virus;taxId=233051	0	0	0	0	0	0	0	0	0	0	0	0	0	0	0	0	0	0	0	0	0	0	0	0	0	0	0	0	0	0	0	0	0	0	0	0	0	0	0	0	0	0	0	0	0	0	0	0	0
superkingdom=Viruses;ssRNA viruses;ssRNA positive-strand viruses, no DNA stage;family=Virgaviridae;genus=Tobamovirus;species=Maracuja mosaic virus;taxId=368736	0	0	0	0	0	0	0	0	0	0	0	0	0	0	0	0	0	0	0	0	0	0	0	0	0	0	0	0	0	0	0	0	0	0	0	0	0	0	0	0	0	0	0	0	0	0	0	0	0
superkingdom=Viruses;ssRNA viruses;ssRNA positive-strand viruses, no DNA stage;family=Virgaviridae;genus=Tobamovirus;species=Passion fruit mosaic virus;Passion fruit mosaic virus-TGP;taxId=1167305	0	0	0	0	0	0	0	0	0	0	0	0	0	0	0	0	0	0	0	0	0	0	0	0	0	0	0	0	0	0	0	0	0	0	0	0	0	0	0	0	0	0	0	0	0	0	0	0	0
superkingdom=Viruses;ssRNA viruses;ssRNA positive-strand viruses, no DNA stage;family=Virgaviridae;genus=Tobamovirus;species=Pepper mild mottle virus;taxId=12239	0	0	0	0	0	0	0	0	0	0	0	0	0	0	0	0	0	0	0	0	0	0	18	0	0	0	0	0	0	0	872	0	0	0	0	0	0	0	0	0	0	0	0	0	0	0	0	0	0
superkingdom=Viruses;ssRNA viruses;ssRNA positive-strand viruses, no DNA stage;family=Virgaviridae;genus=Tobamovirus;species=Tobacco mild green mosaic virus;taxId=12241	0	0	0	0	0	0	0	0	0	0	0	0	0	0	0	0	0	0	0	0	0	0	0	0	0	0	0	0	0	0	0	0	0	0	0	0	0	0	0	0	0	0	0	0	0	0	0	0	0
superkingdom=Viruses;ssRNA viruses;ssRNA positive-strand viruses, no DNA stage;family=Virgaviridae;genus=Tobamovirus;species=Tobacco mosaic virus;taxId=12242	0	0	0	0	0	0	0	0	0	0	0	0	0	0	0	0	0	0	0	0	0	0	0	0	0	0	0	0	0	0	0	0	0	0	0	0	0	0	0	0	0	0	0	0	0	0	0	0	0
superkingdom=Viruses;ssRNA viruses;ssRNA positive-strand viruses, no DNA stage;family=Virgaviridae;genus=Tobamovirus;species=Tomato mosaic virus;taxId=12253	0	0	0	0	0	0	0	0	0	0	0	0	0	0	28	42	0	0	0	0	940	982	840	912	1052	908	0	0	0	0	8199	0	0	0	0	0	0	0	0	0	0	0	0	0	0	0	0	0	0
superkingdom=Viruses;ssRNA viruses;ssRNA positive-strand viruses, no DNA stage;family=Virgaviridae;genus=Tobamovirus;unclassified Tobamovirus;species=Tomato mottle mosaic virus;taxId=1391702	0	0	0	0	0	0	0	0	0	0	0	0	0	0	0	0	0	0	0	0	92	0	58	0	0	48	0	0	0	0	1564	0	0	0	0	0	0	0	0	0	0	0	0	0	0	0	0	0	0
superkingdom=Viruses;ssRNA viruses;ssRNA positive-strand viruses, no DNA stage;genus=Sobemovirus;species=Southern bean mosaic virus;taxId=12139	0	0	0	0	0	0	0	0	0	0	0	0	0	0	0	0	0	0	0	0	0	0	0	0	0	0	0	0	0	0	442	0	0	0	0	0	0	0	0	0	0	0	0	0	0	0	0	0	0
superkingdom=Viruses;ssRNA viruses;ssRNA positive-strand viruses, no DNA stage;genus=Sobemovirus;unclassified Sobemovirus;species=Artemisia virus A;taxId=1133751	0	0	0	0	0	0	0	0	0	0	0	0	0	0	0	0	0	0	0	0	0	0	0	0	0	0	0	0	0	0	0	0	0	0	0	0	0	0	0	0	0	0	0	0	0	0	0	0	0
superkingdom=Viruses;ssRNA viruses;ssRNA positive-strand viruses, no DNA stage;genus=Sobemovirus;unclassified Sobemovirus;species=Cymbidium chlorotic mosaic virus;taxId=1602124	0	0	0	0	0	0	0	0	0	0	0	0	0	0	0	0	0	0	0	0	0	0	0	0	0	0	0	0	0	0	0	0	0	0	0	0	0	0	0	0	0	0	0	0	0	0	0	0	0
superkingdom=Viruses;ssRNA viruses;ssRNA positive-strand viruses, no DNA stage;genus=Sobemovirus;unclassified Sobemovirus;species=Papaya lethal yellowing virus;taxId=685899	0	0	0	0	0	0	0	0	0	0	108	80	120	78	76	118	74	118	100	116	1540	1600	1672	1654	1566	1712	0	0	0	0	16232	0	0	0	0	0	0	0	0	0	0	76	52	100	90	134	110	70	102
superkingdom=Viruses;ssRNA viruses;ssRNA positive-strand viruses, no DNA stage;order=Nidovirales;family=Coronaviridae;subfamily=Coronavirinae;genus=Alphacoronavirus;species=Alphacoronavirus 1;Canine coronavirus;taxId=11153	0	0	0	0	0	0	0	0	0	0	0	0	0	0	0	0	0	0	0	0	0	0	0	0	0	0	0	0	0	0	0	0	0	0	0	0	0	0	0	0	0	0	0	0	0	0	0	0	0
superkingdom=Viruses;ssRNA viruses;ssRNA positive-strand viruses, no DNA stage;order=Nidovirales;family=Coronaviridae;subfamily=Coronavirinae;genus=Alphacoronavirus;species=Alphacoronavirus 1;Feline coronavirus;Feline coronavirus UU23;taxId=711466	0	0	0	0	0	0	0	0	0	0	0	0	0	0	0	0	0	0	0	0	0	0	0	0	0	0	0	0	0	0	0	0	0	0	0	0	0	0	0	0	0	0	0	0	0	0	0	0	0
superkingdom=Viruses;ssRNA viruses;ssRNA positive-strand viruses, no DNA stage;order=Nidovirales;family=Coronaviridae;subfamily=Coronavirinae;genus=Alphacoronavirus;species=Alphacoronavirus 1;Feline coronavirus;taxId=12663	0	0	0	0	0	0	0	0	0	0	0	0	0	0	0	0	0	0	0	0	0	0	0	0	0	0	0	0	0	0	0	0	0	0	0	0	0	0	0	0	0	0	0	0	0	0	0	0	0
superkingdom=Viruses;ssRNA viruses;ssRNA positive-strand viruses, no DNA stage;order=Nidovirales;family=Coronaviridae;subfamily=Coronavirinae;genus=Alphacoronavirus;species=Alphacoronavirus 1;taxId=693997	0	0	0	0	0	0	0	0	0	0	0	0	0	0	0	0	0	0	0	0	0	0	0	0	0	0	0	0	0	0	0	0	0	0	0	0	0	0	0	0	0	0	0	0	0	0	0	0	0
superkingdom=Viruses;ssRNA viruses;ssRNA positive-strand viruses, no DNA stage;order=Nidovirales;family=Coronaviridae;subfamily=Coronavirinae;genus=Alphacoronavirus;species=Human coronavirus NL63;taxId=277944	0	0	0	0	0	0	0	0	0	0	0	0	0	0	0	0	0	0	0	0	0	0	0	0	0	0	0	0	0	0	0	0	0	0	0	0	0	0	0	0	0	0	0	0	0	0	0	0	0
superkingdom=Viruses;ssRNA viruses;ssRNA positive-strand viruses, no DNA stage;order=Nidovirales;family=Coronaviridae;subfamily=Torovirinae;genus=Torovirus;species=Porcine torovirus;taxId=237020	0	0	0	0	0	0	0	0	0	0	0	0	0	0	0	0	0	0	0	0	0	0	0	0	0	0	0	0	0	0	0	0	0	0	0	0	0	0	0	0	0	0	0	0	0	0	0	0	0
superkingdom=Viruses;ssRNA viruses;ssRNA positive-strand viruses, no DNA stage;order=Picornavirales;environmental samples;species=Marine RNA virus JP-B;taxId=439016	0	0	0	0	0	0	0	0	0	0	0	0	0	0	0	0	0	0	0	0	0	0	0	0	0	0	0	0	0	0	0	0	0	0	0	0	0	0	0	0	0	0	0	0	0	0	0	0	0
superkingdom=Viruses;ssRNA viruses;ssRNA positive-strand viruses, no DNA stage;order=Picornavirales;environmental samples;species=Marine RNA virus SF-1;taxId=1198329	0	0	0	0	0	0	0	0	0	0	0	0	0	0	0	0	0	0	0	0	0	0	0	0	0	0	0	0	0	0	389	0	0	0	0	0	0	0	0	0	0	0	0	0	0	0	0	0	0
superkingdom=Viruses;ssRNA viruses;ssRNA positive-strand viruses, no DNA stage;order=Picornavirales;environmental samples;species=Marine RNA virus SF-3;taxId=1419327	0	0	0	0	0	0	0	0	0	0	0	0	0	0	0	0	0	0	0	0	0	0	0	0	0	0	0	0	0	0	0	0	0	0	0	0	0	0	0	0	0	0	0	0	0	0	0	0	0
superkingdom=Viruses;ssRNA viruses;ssRNA positive-strand viruses, no DNA stage;order=Picornavirales;family=Dicistroviridae;genus=Aparavirus;species=Acute bee paralysis virus;taxId=92444	0	0	0	0	0	0	0	0	0	0	0	0	0	0	0	0	0	0	0	0	0	0	0	0	0	0	0	0	0	0	0	0	0	0	0	0	0	0	0	0	0	0	0	0	0	0	0	0	0
superkingdom=Viruses;ssRNA viruses;ssRNA positive-strand viruses, no DNA stage;order=Picornavirales;family=Dicistroviridae;genus=Aparavirus;species=Israeli acute paralysis virus;taxId=294365	0	0	0	0	0	0	0	0	0	0	0	0	0	0	0	0	0	0	0	0	0	0	0	0	0	0	0	0	0	0	0	0	0	0	0	0	0	0	0	0	0	0	0	0	0	0	0	0	0
superkingdom=Viruses;ssRNA viruses;ssRNA positive-strand viruses, no DNA stage;order=Picornavirales;family=Dicistroviridae;genus=Cripavirus;species=Aphid lethal paralysis virus;taxId=209529	0	0	0	0	0	0	0	0	0	0	0	0	0	0	0	0	0	0	0	0	0	0	0	0	0	0	0	0	0	0	0	0	0	0	0	0	0	0	0	0	0	0	0	0	0	0	0	0	0
superkingdom=Viruses;ssRNA viruses;ssRNA positive-strand viruses, no DNA stage;order=Picornavirales;family=Dicistroviridae;genus=Cripavirus;species=Cricket paralysis virus;taxId=12136	0	0	0	0	0	0	0	0	0	0	0	0	0	0	0	0	0	0	0	0	0	0	0	0	0	0	0	0	0	0	0	0	0	0	0	0	0	0	0	0	0	0	0	0	0	0	0	0	0
superkingdom=Viruses;ssRNA viruses;ssRNA positive-strand viruses, no DNA stage;order=Picornavirales;family=Dicistroviridae;genus=Cripavirus;species=Drosophila C virus;taxId=64279	0	0	0	0	0	0	0	0	0	0	0	0	0	0	0	0	0	0	0	0	0	0	0	0	0	0	0	0	0	0	0	0	0	0	0	0	0	0	0	0	0	0	0	0	0	0	0	0	0
superkingdom=Viruses;ssRNA viruses;ssRNA positive-strand viruses, no DNA stage;order=Picornavirales;family=Dicistroviridae;genus=Cripavirus;species=Rhopalosiphum padi virus;taxId=66834	0	0	0	0	0	0	0	0	0	0	0	0	0	0	0	0	0	0	0	0	0	0	0	0	0	0	0	0	0	0	0	0	0	0	0	0	0	0	0	0	0	0	0	0	0	0	0	0	0
superkingdom=Viruses;ssRNA viruses;ssRNA positive-strand viruses, no DNA stage;order=Picornavirales;family=Dicistroviridae;genus=Cripavirus;unclassified Cripavirus;species=Ancient Northwest Territories cripavirus;taxId=1542742	0	0	0	0	0	0	0	0	0	0	0	0	0	0	0	0	0	0	0	0	0	0	0	0	0	0	0	0	0	0	0	0	0	0	0	0	0	0	0	0	0	0	0	0	0	0	0	0	0
superkingdom=Viruses;ssRNA viruses;ssRNA positive-strand viruses, no DNA stage;order=Picornavirales;family=Dicistroviridae;genus=Cripavirus;unclassified Cripavirus;species=Anopheles C virus;taxId=1769780	0	0	0	0	0	0	0	0	0	0	0	0	0	0	0	0	0	0	0	0	0	0	0	0	0	0	0	0	0	0	0	0	0	0	0	0	0	0	0	0	0	0	0	0	0	0	0	0	0
superkingdom=Viruses;ssRNA viruses;ssRNA positive-strand viruses, no DNA stage;order=Picornavirales;family=Dicistroviridae;genus=Cripavirus;unclassified Cripavirus;species=Empeyrat virus;taxId=1807793	0	0	0	0	0	0	0	0	0	0	0	0	0	0	0	0	0	0	0	0	0	0	0	0	0	0	0	0	0	0	0	0	0	0	0	0	0	0	0	0	0	0	0	0	0	0	0	0	0
superkingdom=Viruses;ssRNA viruses;ssRNA positive-strand viruses, no DNA stage;order=Picornavirales;family=Dicistroviridae;genus=Triatovirus;species=Homalodisca coagulata virus-1;taxId=359812	0	0	0	0	0	0	0	0	0	0	0	0	0	0	0	0	0	0	0	0	0	0	0	0	0	0	0	0	0	0	0	0	0	0	0	0	0	0	0	0	0	0	0	0	0	0	0	0	0
superkingdom=Viruses;ssRNA viruses;ssRNA positive-strand viruses, no DNA stage;order=Picornavirales;family=Iflaviridae;genus=Iflavirus;unclassified Iflavirus;species=Bat iflavirus;taxId=1958778	0	0	0	0	0	0	0	0	0	0	0	0	0	0	0	0	0	0	0	0	0	0	0	0	0	0	0	0	0	0	0	0	0	0	0	0	0	0	0	0	0	0	0	0	0	0	0	0	0
superkingdom=Viruses;ssRNA viruses;ssRNA positive-strand viruses, no DNA stage;order=Picornavirales;family=Iflaviridae;genus=Iflavirus;unclassified Iflavirus;species=Moku virus;taxId=1906245	0	0	0	0	0	0	0	0	0	0	0	0	0	0	0	0	0	0	0	0	0	0	0	0	0	0	0	0	0	0	0	0	0	0	0	0	0	0	0	0	0	0	0	0	0	0	0	0	0
superkingdom=Viruses;ssRNA viruses;ssRNA positive-strand viruses, no DNA stage;order=Picornavirales;family=Iflaviridae;genus=Iflavirus;unclassified Iflavirus;species=Xysticus cristatus iflavirus;taxId=1920137	0	0	0	0	0	0	0	0	0	0	0	0	0	0	0	0	0	0	0	0	0	0	0	0	0	0	0	0	0	0	0	0	0	0	0	0	0	0	0	0	0	0	0	0	0	0	0	0	0
superkingdom=Viruses;ssRNA viruses;ssRNA positive-strand viruses, no DNA stage;order=Picornavirales;family=Picornaviridae;genus=Cardiovirus;species=Cardiovirus B;Theilovirus;Human TMEV-like cardiovirus;taxId=511755	0	0	0	0	0	0	0	0	0	0	0	0	0	0	0	0	0	0	0	0	0	0	0	0	0	0	0	0	0	0	0	0	0	0	0	0	0	0	0	0	0	0	0	0	0	0	0	0	0
superkingdom=Viruses;ssRNA viruses;ssRNA positive-strand viruses, no DNA stage;order=Picornavirales;family=Picornaviridae;genus=Cardiovirus;species=Cardiovirus B;Theilovirus;Rat theilovirus 1;taxId=529419	0	0	0	0	0	0	0	0	0	0	0	0	0	0	0	0	0	0	0	0	0	0	0	0	0	0	0	0	0	0	0	0	0	0	0	0	0	0	0	0	0	0	0	0	0	0	0	0	0
superkingdom=Viruses;ssRNA viruses;ssRNA positive-strand viruses, no DNA stage;order=Picornavirales;family=Picornaviridae;genus=Cardiovirus;species=Cardiovirus B;Theilovirus;Saffold virus 2;taxId=1425211	0	0	0	0	0	0	0	0	0	0	0	0	0	0	0	0	0	0	0	0	0	0	0	0	0	0	0	0	0	0	0	0	0	0	0	0	0	0	0	0	0	0	0	0	0	0	0	0	0
superkingdom=Viruses;ssRNA viruses;ssRNA positive-strand viruses, no DNA stage;order=Picornavirales;family=Picornaviridae;genus=Cardiovirus;species=Cardiovirus B;Theilovirus;Saffold virus;Cardiovirus BR/118/2006;taxId=552873	0	0	0	0	0	0	0	0	0	0	0	0	0	0	0	0	0	0	0	0	0	0	0	0	0	0	0	0	0	0	0	0	0	0	0	0	0	0	0	0	0	0	0	0	0	0	0	0	0
superkingdom=Viruses;ssRNA viruses;ssRNA positive-strand viruses, no DNA stage;order=Picornavirales;family=Picornaviridae;genus=Cardiovirus;species=Cardiovirus B;Theilovirus;Saffold virus;Cardiovirus D/VI2229/2004;taxId=552875	0	0	0	0	0	0	0	0	0	0	0	0	0	0	0	0	0	0	0	0	0	0	0	0	0	0	0	0	0	0	0	0	0	0	0	0	0	0	0	0	0	0	0	0	0	0	0	0	0
superkingdom=Viruses;ssRNA viruses;ssRNA positive-strand viruses, no DNA stage;order=Picornavirales;family=Picornaviridae;genus=Cardiovirus;species=Cardiovirus B;Theilovirus;Saffold virus;taxId=434309	0	0	0	0	0	0	0	0	0	0	0	0	0	0	0	0	0	0	0	0	0	0	0	0	0	0	0	0	0	0	0	0	0	0	0	0	0	0	0	0	0	0	0	0	0	0	0	0	0
superkingdom=Viruses;ssRNA viruses;ssRNA positive-strand viruses, no DNA stage;order=Picornavirales;family=Picornaviridae;genus=Cardiovirus;species=Cardiovirus B;Theilovirus;Theiler's-like virus of rats;taxId=204729	0	0	0	0	0	0	0	0	0	0	0	0	0	0	0	0	0	0	0	0	0	0	0	0	0	0	0	0	0	0	0	0	0	0	0	0	0	0	0	0	0	0	0	0	0	0	0	0	0
superkingdom=Viruses;ssRNA viruses;ssRNA positive-strand viruses, no DNA stage;order=Picornavirales;family=Picornaviridae;genus=Cardiovirus;unclassified Cardiovirus;species=Boone cardiovirus;taxId=1281469	0	0	0	0	0	0	0	0	0	0	0	0	0	0	0	0	0	0	0	0	0	0	0	0	0	0	0	0	0	0	0	0	0	0	0	0	0	0	0	0	0	0	0	0	0	0	0	0	0
superkingdom=Viruses;ssRNA viruses;ssRNA positive-strand viruses, no DNA stage;order=Picornavirales;family=Picornaviridae;genus=Cosavirus;unclassified Cosavirus;species=Human cosavirus E/D;taxId=1181292	0	0	0	0	0	0	0	0	0	0	0	0	0	0	0	0	0	0	0	0	0	0	0	0	0	0	0	0	0	0	0	0	0	0	0	0	0	0	0	0	0	0	0	0	0	0	0	0	0
superkingdom=Viruses;ssRNA viruses;ssRNA positive-strand viruses, no DNA stage;order=Picornavirales;family=Picornaviridae;genus=Cosavirus;unclassified Cosavirus;species=Human cosavirus;taxId=1233383	0	0	0	0	0	0	0	0	0	0	0	0	0	0	0	0	0	0	0	0	0	0	0	0	0	0	0	0	0	0	0	0	0	0	0	0	0	0	0	0	0	0	0	0	0	0	0	0	0
superkingdom=Viruses;ssRNA viruses;ssRNA positive-strand viruses, no DNA stage;order=Picornavirales;family=Picornaviridae;genus=Enterovirus;species=Enterovirus A;Coxsackievirus A14;taxId=42773	0	0	0	0	0	0	0	0	0	0	0	0	0	0	0	0	0	0	0	0	0	0	0	0	0	0	0	0	0	0	0	0	0	0	0	0	0	0	0	0	0	0	0	0	0	0	0	0	0
superkingdom=Viruses;ssRNA viruses;ssRNA positive-strand viruses, no DNA stage;order=Picornavirales;family=Picornaviridae;genus=Enterovirus;species=Enterovirus A;Coxsackievirus A2;taxId=33757	0	0	0	0	0	0	0	0	0	0	0	0	0	0	0	0	0	0	0	0	0	0	0	0	0	0	0	0	0	0	0	0	0	0	0	0	0	0	0	0	0	0	0	0	0	0	0	0	0
superkingdom=Viruses;ssRNA viruses;ssRNA positive-strand viruses, no DNA stage;order=Picornavirales;family=Picornaviridae;genus=Enterovirus;species=Enterovirus B;Echovirus E25;taxId=45101	0	0	0	0	0	0	0	0	0	0	0	0	0	0	0	0	0	0	0	0	0	0	0	0	0	0	0	0	0	0	0	0	0	0	0	0	0	0	0	0	0	0	0	0	0	0	0	0	0
superkingdom=Viruses;ssRNA viruses;ssRNA positive-strand viruses, no DNA stage;order=Picornavirales;family=Picornaviridae;genus=Enterovirus;species=Enterovirus B;Echovirus E3;taxId=47516	0	0	0	0	0	0	0	0	0	0	0	0	0	0	0	0	0	0	0	0	0	0	0	0	0	0	0	0	0	0	0	0	0	0	0	0	0	0	0	0	0	0	0	0	0	0	0	0	0
superkingdom=Viruses;ssRNA viruses;ssRNA positive-strand viruses, no DNA stage;order=Picornavirales;family=Picornaviridae;genus=Enterovirus;species=Enterovirus B;Enterovirus B106;taxId=1248136	0	0	0	0	0	0	0	0	0	0	0	0	0	0	0	0	0	0	0	0	0	0	0	0	0	0	0	0	0	0	0	0	0	0	0	0	0	0	0	0	0	0	0	0	0	0	0	0	0
superkingdom=Viruses;ssRNA viruses;ssRNA positive-strand viruses, no DNA stage;order=Picornavirales;family=Picornaviridae;genus=Enterovirus;species=Enterovirus C;Coxsackievirus A19;taxId=42778	0	0	0	0	0	0	0	0	0	0	0	0	0	0	0	0	0	0	0	0	0	0	0	0	0	0	0	0	0	0	0	0	0	0	0	0	0	0	0	0	0	0	0	0	0	0	0	0	0
superkingdom=Viruses;ssRNA viruses;ssRNA positive-strand viruses, no DNA stage;order=Picornavirales;family=Picornaviridae;genus=Enterovirus;species=Enterovirus C;Coxsackievirus A1;taxId=42779	0	0	0	0	0	0	0	0	0	0	0	0	0	0	0	0	0	0	0	0	0	0	0	0	0	0	0	0	0	0	0	0	0	0	0	0	0	0	0	0	0	0	0	0	0	0	0	0	0
superkingdom=Viruses;ssRNA viruses;ssRNA positive-strand viruses, no DNA stage;order=Picornavirales;family=Picornaviridae;genus=Enterovirus;species=Enterovirus C;Coxsackievirus A21;taxId=12069	0	0	0	0	0	0	0	0	0	0	0	0	0	0	0	0	0	0	0	0	0	0	0	0	0	0	0	0	0	0	0	0	0	0	0	0	0	0	0	0	0	0	0	0	0	0	0	0	0
superkingdom=Viruses;ssRNA viruses;ssRNA positive-strand viruses, no DNA stage;order=Picornavirales;family=Picornaviridae;genus=Enterovirus;species=Enterovirus C;Coxsackievirus A22;taxId=42783	0	0	0	0	0	0	0	0	0	0	0	0	0	0	0	0	0	0	0	0	0	0	0	0	0	0	0	0	0	0	0	0	0	0	0	0	0	0	0	0	0	0	0	0	0	0	0	0	0
superkingdom=Viruses;ssRNA viruses;ssRNA positive-strand viruses, no DNA stage;order=Picornavirales;family=Picornaviridae;genus=Enterovirus;species=Enterovirus C;Enterovirus C116;taxId=1134340	0	0	0	0	0	0	0	0	0	0	0	0	0	0	0	0	0	0	0	0	0	0	0	0	0	0	0	0	0	0	0	0	0	0	0	0	0	0	0	0	0	0	0	0	0	0	0	0	0
superkingdom=Viruses;ssRNA viruses;ssRNA positive-strand viruses, no DNA stage;order=Picornavirales;family=Picornaviridae;genus=Enterovirus;species=Enterovirus C;Human poliovirus 1;taxId=12080	0	0	0	0	0	0	0	0	0	0	0	0	0	0	0	0	0	0	0	0	0	0	0	0	0	0	0	0	0	0	0	0	0	0	0	0	0	0	0	0	0	0	0	0	0	0	0	0	0
superkingdom=Viruses;ssRNA viruses;ssRNA positive-strand viruses, no DNA stage;order=Picornavirales;family=Picornaviridae;genus=Enterovirus;species=Enterovirus C;Human poliovirus 2;taxId=12083	0	0	0	0	0	0	0	0	0	0	0	0	0	0	0	0	0	0	0	0	0	0	0	0	0	0	0	0	0	0	0	0	0	0	0	0	0	0	0	0	0	0	0	0	0	0	0	0	0
superkingdom=Viruses;ssRNA viruses;ssRNA positive-strand viruses, no DNA stage;order=Picornavirales;family=Picornaviridae;genus=Enterovirus;species=Rhinovirus C;taxId=463676	0	0	0	0	0	0	0	0	0	0	0	0	0	0	0	0	0	0	0	0	0	0	0	0	0	0	0	0	0	0	0	0	0	0	0	0	0	0	0	0	0	0	0	0	0	0	0	0	0
superkingdom=Viruses;ssRNA viruses;ssRNA positive-strand viruses, no DNA stage;order=Picornavirales;family=Picornaviridae;genus=Enterovirus;unclassified Enterovirus;species=Human enterovirus 113;taxId=1248135	0	0	0	0	0	0	0	0	0	0	0	0	0	0	0	0	0	0	0	0	0	0	0	0	0	0	0	0	0	0	0	0	0	0	0	0	0	0	0	0	0	0	0	0	0	0	0	0	0
superkingdom=Viruses;ssRNA viruses;ssRNA positive-strand viruses, no DNA stage;order=Picornavirales;family=Picornaviridae;genus=Kobuvirus;species=Aichivirus A;Aichi virus 1;taxId=1313215	0	0	0	0	0	0	0	0	0	0	0	0	0	0	0	0	0	0	0	0	0	0	0	0	0	0	0	0	0	0	0	0	0	0	0	0	0	0	0	0	0	0	0	0	0	0	0	0	0
superkingdom=Viruses;ssRNA viruses;ssRNA positive-strand viruses, no DNA stage;order=Picornavirales;family=Picornaviridae;genus=Kobuvirus;species=Aichivirus A;Canine kobuvirus CH-1;taxId=1281440	0	0	0	0	0	0	0	0	0	0	0	0	0	0	0	0	0	0	0	0	0	0	0	0	0	0	0	0	0	0	0	0	0	0	0	0	0	0	0	0	0	0	0	0	0	0	0	0	0
superkingdom=Viruses;ssRNA viruses;ssRNA positive-strand viruses, no DNA stage;order=Picornavirales;family=Picornaviridae;genus=Kobuvirus;species=Aichivirus A;taxId=72149	0	0	0	0	0	0	0	0	0	0	0	0	0	0	0	0	0	0	0	0	0	0	0	0	0	0	0	0	0	0	0	0	0	0	0	0	0	0	0	0	0	0	0	0	0	0	0	0	0
superkingdom=Viruses;ssRNA viruses;ssRNA positive-strand viruses, no DNA stage;order=Picornavirales;family=Picornaviridae;genus=Parechovirus;unclassified Parechovirus;species=Human parechovirus;Human parechovirus 1;taxId=12063	0	0	0	0	0	0	0	0	0	0	0	0	0	0	0	0	0	0	0	0	0	0	0	0	0	0	0	0	0	0	0	0	0	0	0	0	0	0	0	0	0	0	0	0	0	0	0	0	0
superkingdom=Viruses;ssRNA viruses;ssRNA positive-strand viruses, no DNA stage;order=Picornavirales;family=Picornaviridae;genus=Parechovirus;unclassified Parechovirus;species=Human parechovirus;Human parechovirus 6;taxId=411152	0	0	0	0	0	0	0	0	0	0	0	0	0	0	0	0	0	0	0	0	0	0	0	0	0	0	0	0	0	0	0	0	0	0	0	0	0	0	0	0	0	0	0	0	0	0	0	0	0
superkingdom=Viruses;ssRNA viruses;ssRNA positive-strand viruses, no DNA stage;order=Picornavirales;family=Picornaviridae;genus=Salivirus;species=Salivirus A;Human klassevirus 1;taxId=655603	0	0	0	0	0	0	0	0	0	0	0	0	0	0	0	0	0	0	0	0	0	0	0	0	0	0	0	0	0	0	0	0	0	0	0	0	0	0	0	0	0	0	0	0	0	0	0	0	0
superkingdom=Viruses;ssRNA viruses;ssRNA positive-strand viruses, no DNA stage;order=Picornavirales;family=Picornaviridae;genus=Salivirus;species=Salivirus A;Salivirus A SZ1;taxId=1756286	0	0	0	0	0	0	0	0	0	0	0	0	0	0	0	0	0	0	0	0	0	0	0	0	0	0	0	0	0	0	0	0	0	0	0	0	0	0	0	0	0	0	0	0	0	0	0	0	0
superkingdom=Viruses;ssRNA viruses;ssRNA positive-strand viruses, no DNA stage;order=Picornavirales;family=Picornaviridae;genus=Salivirus;species=Salivirus A;Salivirus CH;taxId=1330996	0	0	0	0	0	0	0	0	0	0	0	0	0	0	0	0	0	0	0	0	0	0	0	0	0	0	0	0	0	0	0	0	0	0	0	0	0	0	0	0	0	0	0	0	0	0	0	0	0
superkingdom=Viruses;ssRNA viruses;ssRNA positive-strand viruses, no DNA stage;order=Picornavirales;family=Picornaviridae;genus=Salivirus;species=Salivirus A;taxId=1330524	0	0	0	0	0	0	0	0	0	0	0	0	0	0	0	0	0	0	0	0	0	0	0	0	0	0	0	0	0	0	0	0	0	0	0	0	0	0	0	0	0	0	0	0	0	0	0	0	0
superkingdom=Viruses;ssRNA viruses;ssRNA positive-strand viruses, no DNA stage;order=Picornavirales;family=Picornaviridae;genus=Salivirus;unclassified Salivirus;species=Human salivirus;taxId=1548189	0	0	0	0	0	0	0	0	0	0	0	0	0	0	0	0	0	0	0	0	0	0	0	0	0	0	0	0	0	0	0	0	0	0	0	0	0	0	0	0	0	0	0	0	0	0	0	0	0
superkingdom=Viruses;ssRNA viruses;ssRNA positive-strand viruses, no DNA stage;order=Picornavirales;family=Picornaviridae;genus=Salivirus;unclassified Salivirus;species=Salivirus sewage Bangkok;taxId=1224524	0	0	0	0	0	0	0	0	0	0	0	0	0	0	0	0	0	0	0	0	0	0	0	0	0	0	0	0	0	0	0	0	0	0	0	0	0	0	0	0	0	0	0	0	0	0	0	0	0
superkingdom=Viruses;ssRNA viruses;ssRNA positive-strand viruses, no DNA stage;order=Picornavirales;family=Picornaviridae;unclassified Picornaviridae;species=Rat picornavirus;taxId=1562069	0	0	0	0	0	0	0	0	0	0	0	0	0	0	0	0	0	0	0	0	0	0	0	0	0	0	0	0	0	0	0	0	0	0	0	0	0	0	0	0	0	0	0	0	0	0	0	0	0
superkingdom=Viruses;ssRNA viruses;ssRNA positive-strand viruses, no DNA stage;order=Picornavirales;family=Secoviridae;subfamily=Comovirinae;genus=Comovirus;species=Squash mosaic virus;taxId=12263	0	0	0	0	0	0	0	0	0	0	30	72	32	58	0	28	60	0	96	34	1864	1946	1922	1938	1938	1972	0	0	0	0	19422	0	0	0	0	0	0	0	0	0	0	0	0	0	0	0	0	0	0
superkingdom=Viruses;ssRNA viruses;ssRNA positive-strand viruses, no DNA stage;order=Picornavirales;family=Secoviridae;subfamily=Comovirinae;genus=Nepovirus;species=Cycas necrotic stunt virus;taxId=173976	0	0	0	0	0	0	0	0	0	0	0	0	0	0	0	0	0	0	0	0	0	0	0	0	0	0	0	0	0	0	0	0	0	0	0	0	0	0	0	0	0	0	0	0	0	0	0	0	0
superkingdom=Viruses;ssRNA viruses;ssRNA positive-strand viruses, no DNA stage;order=Picornavirales;family=Secoviridae;subfamily=Comovirinae;genus=Nepovirus;species=Tobacco ringspot virus;taxId=12282	0	0	0	0	0	0	0	0	0	0	0	0	0	0	0	0	0	0	0	0	0	0	0	0	0	0	0	0	0	0	0	0	0	0	0	0	0	0	0	0	0	0	0	0	0	0	0	0	0
superkingdom=Viruses;ssRNA viruses;ssRNA positive-strand viruses, no DNA stage;order=Picornavirales;unclassified Picornavirales;species=Arivirus 1;taxId=1552986	0	0	0	0	0	0	0	0	0	0	0	0	0	0	0	0	0	0	0	0	0	0	0	0	0	0	0	0	0	0	0	0	0	0	0	0	0	0	0	0	0	0	0	0	0	0	0	0	0
superkingdom=Viruses;ssRNA viruses;ssRNA positive-strand viruses, no DNA stage;order=Picornavirales;unclassified Picornavirales;species=Arivirus 2;taxId=1552987	0	0	0	0	0	0	0	0	0	0	0	0	0	0	0	0	0	0	0	0	0	0	0	0	0	0	0	0	0	0	0	0	0	0	0	0	0	0	0	0	0	0	0	0	0	0	0	0	0
superkingdom=Viruses;ssRNA viruses;ssRNA positive-strand viruses, no DNA stage;order=Picornavirales;unclassified Picornavirales;species=Bivalve RNA virus G2;taxId=1926996	0	0	0	0	0	0	0	0	0	0	0	0	0	0	0	0	0	0	0	0	0	0	0	0	0	0	0	0	0	0	0	0	0	0	0	0	0	0	0	0	0	0	0	0	0	0	0	0	0
superkingdom=Viruses;ssRNA viruses;ssRNA positive-strand viruses, no DNA stage;order=Picornavirales;unclassified Picornavirales;species=Bivalve RNA virus G3;taxId=1926969	0	0	0	0	0	0	0	0	0	0	0	0	0	0	0	0	0	0	0	0	0	0	0	0	0	0	0	0	0	0	0	0	0	0	0	0	0	0	0	0	0	0	0	0	0	0	0	0	0
superkingdom=Viruses;ssRNA viruses;ssRNA positive-strand viruses, no DNA stage;order=Picornavirales;unclassified Picornavirales;species=Canine picornavirus;taxId=1196647	0	0	0	0	0	0	0	0	0	0	0	0	0	0	0	0	0	0	0	0	0	0	0	0	0	0	0	0	0	0	0	0	0	0	0	0	0	0	0	0	0	0	0	0	0	0	0	0	0
superkingdom=Viruses;ssRNA viruses;ssRNA positive-strand viruses, no DNA stage;order=Picornavirales;unclassified Picornavirales;species=Husavirus ACS160;taxId=1714296	0	0	0	0	0	0	0	0	0	0	0	0	0	0	0	0	0	0	0	0	0	0	0	0	0	0	0	0	0	0	0	0	0	0	0	0	0	0	0	0	0	0	0	0	0	0	0	0	0
superkingdom=Viruses;ssRNA viruses;ssRNA positive-strand viruses, no DNA stage;order=Picornavirales;unclassified Picornavirales;species=Husavirus ACS178;taxId=1714297	0	0	0	0	0	0	0	0	0	0	0	0	0	0	0	0	0	0	0	0	0	0	0	0	0	0	0	0	0	0	34	0	0	0	0	0	0	0	0	0	0	0	0	0	0	0	0	0	0
superkingdom=Viruses;ssRNA viruses;ssRNA positive-strand viruses, no DNA stage;order=Picornavirales;unclassified Picornavirales;species=Husavirus ACS200;taxId=1714298	0	0	0	0	0	0	0	0	0	0	0	0	0	0	0	0	0	0	0	0	0	0	0	0	0	0	0	0	0	0	70	0	0	0	0	0	0	0	0	0	0	0	0	0	0	0	0	0	0
superkingdom=Viruses;ssRNA viruses;ssRNA positive-strand viruses, no DNA stage;order=Picornavirales;unclassified Picornavirales;species=Picornavirales Bu-3;taxId=1813613	0	0	0	0	0	0	0	0	0	0	0	0	0	0	0	0	0	0	0	0	0	0	0	0	0	0	0	0	0	0	0	0	0	0	0	0	0	0	0	0	0	0	0	0	0	0	0	0	0
superkingdom=Viruses;ssRNA viruses;ssRNA positive-strand viruses, no DNA stage;order=Picornavirales;unclassified Picornavirales;species=Picornavirales Tottori-HG1;taxId=1795648	0	0	0	0	0	0	0	0	0	0	0	0	0	0	0	0	0	0	0	0	0	0	0	0	0	0	0	0	0	0	0	0	0	0	0	0	0	0	0	0	0	0	0	0	0	0	0	0	0
superkingdom=Viruses;ssRNA viruses;ssRNA positive-strand viruses, no DNA stage;order=Picornavirales;unclassified Picornavirales;species=Soybean-associated bicistronic virus;taxId=1547550	0	0	0	0	0	0	0	0	0	0	0	0	0	0	0	0	0	0	0	0	0	0	0	0	0	0	0	0	0	0	46	0	0	0	0	0	0	0	0	0	0	0	0	0	0	0	0	0	0
superkingdom=Viruses;ssRNA viruses;ssRNA positive-strand viruses, no DNA stage;order=Tymovirales;family=Alphaflexiviridae;genus=Allexivirus;species=Garlic virus A;taxId=12433	0	0	0	0	0	0	0	0	0	0	0	0	0	0	0	0	0	0	0	0	0	0	0	0	0	0	0	0	0	0	0	0	0	0	0	0	0	0	0	0	0	0	0	0	0	0	0	0	0
superkingdom=Viruses;ssRNA viruses;ssRNA positive-strand viruses, no DNA stage;order=Tymovirales;family=Alphaflexiviridae;genus=Allexivirus;species=Garlic virus C;taxId=12431	0	0	0	0	0	0	0	0	0	0	0	0	0	0	0	0	0	0	0	0	0	0	0	0	0	0	0	0	0	0	0	0	0	0	0	0	0	0	0	0	0	0	0	0	0	0	0	0	0
superkingdom=Viruses;ssRNA viruses;ssRNA positive-strand viruses, no DNA stage;order=Tymovirales;family=Alphaflexiviridae;genus=Allexivirus;species=Garlic virus D;taxId=12430	0	0	0	0	0	0	0	0	0	0	0	0	0	0	0	0	0	0	0	0	0	0	0	0	0	0	0	0	0	0	0	0	0	0	0	0	0	0	0	0	0	0	0	0	0	0	0	0	0
superkingdom=Viruses;ssRNA viruses;ssRNA positive-strand viruses, no DNA stage;order=Tymovirales;family=Alphaflexiviridae;genus=Allexivirus;species=Garlic virus X;taxId=150284	0	0	0	0	0	0	0	0	0	0	0	0	0	0	0	0	0	0	0	0	0	0	0	0	0	0	0	0	0	0	0	0	0	0	0	0	0	0	0	0	0	0	0	0	0	0	0	0	0
superkingdom=Viruses;ssRNA viruses;ssRNA positive-strand viruses, no DNA stage;order=Tymovirales;family=Alphaflexiviridae;genus=Potexvirus;species=Cactus virus X;taxId=112227	0	0	0	0	0	0	0	0	0	0	0	0	0	0	0	0	0	0	0	0	0	0	0	0	0	0	0	0	0	0	0	0	0	0	0	0	0	0	0	0	0	0	0	0	0	0	0	0	0
superkingdom=Viruses;ssRNA viruses;ssRNA positive-strand viruses, no DNA stage;order=Tymovirales;family=Betaflexiviridae;subfamily=Quinvirinae;genus=Carlavirus;species=Cole latent virus;taxId=241525	0	0	0	0	0	0	0	0	0	0	0	0	0	0	0	0	0	0	0	0	0	0	0	0	0	0	0	0	0	0	141	0	0	0	0	0	0	0	0	0	0	0	0	0	0	0	0	0	0
superkingdom=Viruses;ssRNA viruses;ssRNA positive-strand viruses, no DNA stage;order=Tymovirales;family=Betaflexiviridae;subfamily=Quinvirinae;genus=Carlavirus;species=Cowpea mild mottle virus;taxId=67761	0	0	0	0	0	0	0	0	0	0	0	0	0	0	0	0	0	0	0	0	0	0	0	0	0	0	0	0	0	0	218	0	0	0	0	0	0	0	0	0	0	0	0	0	0	0	0	0	0
superkingdom=Viruses;ssRNA viruses;ssRNA positive-strand viruses, no DNA stage;order=Tymovirales;family=Betaflexiviridae;subfamily=Quinvirinae;genus=Carlavirus;species=Garlic common latent virus;taxId=47900	0	0	0	0	0	0	0	0	0	0	0	0	0	0	0	0	0	0	0	0	0	0	0	0	0	0	0	0	0	0	0	0	0	0	0	0	0	0	0	0	0	0	0	0	0	0	0	0	0
superkingdom=Viruses;ssRNA viruses;ssRNA positive-strand viruses, no DNA stage;order=Tymovirales;family=Betaflexiviridae;subfamily=Quinvirinae;genus=Carlavirus;species=Hop latent virus;taxId=104263	0	0	0	0	0	0	0	0	0	0	0	0	0	0	0	0	0	0	0	0	0	0	0	0	0	0	0	0	0	0	0	0	0	0	0	0	0	0	0	0	0	0	0	0	0	0	0	0	0
superkingdom=Viruses;ssRNA viruses;ssRNA positive-strand viruses, no DNA stage;order=Tymovirales;family=Betaflexiviridae;subfamily=Quinvirinae;genus=Carlavirus;species=Hop mosaic virus;taxId=142843	0	0	0	0	0	0	0	0	0	0	0	0	0	0	0	0	0	0	0	0	0	0	0	0	0	0	0	0	0	0	0	0	0	0	0	0	0	0	0	0	0	0	0	0	0	0	0	0	0
superkingdom=Viruses;ssRNA viruses;ssRNA positive-strand viruses, no DNA stage;order=Tymovirales;family=Betaflexiviridae;subfamily=Quinvirinae;genus=Carlavirus;species=Melon yellowing-associated virus;taxId=255255	0	0	0	0	0	0	0	0	0	0	0	0	0	0	0	0	0	0	0	0	0	0	0	0	0	0	0	0	0	0	162	0	0	0	0	0	0	0	0	0	0	0	0	0	0	0	0	0	0
superkingdom=Viruses;ssRNA viruses;ssRNA positive-strand viruses, no DNA stage;order=Tymovirales;family=Betaflexiviridae;subfamily=Quinvirinae;genus=Carlavirus;species=Narcissus common latent virus;taxId=160844	0	0	0	0	0	0	0	0	0	0	0	0	0	0	0	0	0	0	0	0	0	0	0	0	0	0	0	0	0	0	0	0	0	0	0	0	0	0	0	0	0	0	0	0	0	0	0	0	0
superkingdom=Viruses;ssRNA viruses;ssRNA positive-strand viruses, no DNA stage;order=Tymovirales;family=Betaflexiviridae;subfamily=Quinvirinae;genus=Carlavirus;species=Potato virus H;taxId=1046402	0	0	0	0	0	0	0	0	0	0	0	0	0	0	0	0	0	0	0	0	0	0	0	0	0	0	0	0	0	0	0	0	0	0	0	0	0	0	0	0	0	0	0	0	0	0	0	0	0
superkingdom=Viruses;ssRNA viruses;ssRNA positive-strand viruses, no DNA stage;order=Tymovirales;family=Betaflexiviridae;subfamily=Quinvirinae;genus=Carlavirus;species=Potato virus M;taxId=12167	0	0	0	0	0	0	0	0	0	0	0	0	0	0	0	0	0	0	0	0	62	38	0	0	0	0	0	0	0	0	1808	0	0	0	0	0	0	0	0	0	0	0	0	0	0	0	0	0	0
superkingdom=Viruses;ssRNA viruses;ssRNA positive-strand viruses, no DNA stage;order=Tymovirales;family=Betaflexiviridae;subfamily=Quinvirinae;genus=Carlavirus;species=Shallot latent virus;Garlic latent virus;taxId=12458	0	0	0	0	0	0	0	0	0	0	0	0	0	0	0	0	0	0	0	0	0	0	0	0	0	0	0	0	0	0	0	0	0	0	0	0	0	0	0	0	0	0	0	0	0	0	0	0	0
superkingdom=Viruses;ssRNA viruses;ssRNA positive-strand viruses, no DNA stage;order=Tymovirales;family=Betaflexiviridae;subfamily=Quinvirinae;genus=Carlavirus;species=Shallot latent virus;taxId=12172	0	0	0	0	0	0	0	0	0	0	0	0	0	0	0	0	0	0	0	0	0	0	0	0	0	0	0	0	0	0	0	0	0	0	0	0	0	0	0	0	0	0	0	0	0	0	0	0	0
superkingdom=Viruses;ssRNA viruses;ssRNA positive-strand viruses, no DNA stage;order=Tymovirales;family=Betaflexiviridae;subfamily=Quinvirinae;genus=Carlavirus;species=Sweet potato chlorotic fleck virus;Sweet potato yellow mottle virus;taxId=1718190	0	0	0	0	0	0	0	0	0	0	0	0	0	0	0	0	0	0	0	0	0	0	0	0	0	0	0	0	0	0	159	0	0	0	0	0	0	0	0	0	0	0	0	0	0	0	0	0	0
superkingdom=Viruses;ssRNA viruses;ssRNA positive-strand viruses, no DNA stage;order=Tymovirales;family=Betaflexiviridae;subfamily=Quinvirinae;genus=Carlavirus;species=Sweet potato chlorotic fleck virus;taxId=263004	0	0	0	0	0	0	0	0	0	0	0	0	0	0	0	0	0	0	0	0	0	0	0	0	0	0	0	0	0	0	373	0	0	0	0	0	0	0	0	0	0	0	0	0	0	0	0	0	0
superkingdom=Viruses;ssRNA viruses;ssRNA positive-strand viruses, no DNA stage;order=Tymovirales;family=Betaflexiviridae;subfamily=Quinvirinae;genus=Carlavirus;unclassified Carlavirus;species=Yam latent virus;taxId=1592930	0	0	0	0	0	0	0	0	0	0	0	0	0	0	0	0	0	0	0	0	0	0	0	0	0	0	0	0	0	0	0	0	0	0	0	0	0	0	0	0	0	0	0	0	0	0	0	0	0
superkingdom=Viruses;ssRNA viruses;ssRNA positive-strand viruses, no DNA stage;order=Tymovirales;family=Betaflexiviridae;unassigned Betaflexiviridae;species=Banana mild mosaic virus;taxId=148879	0	0	0	0	0	0	0	0	0	0	0	0	0	0	0	0	0	0	0	0	0	0	0	0	0	0	0	0	0	0	0	0	0	0	0	0	0	0	0	0	0	0	0	0	0	0	0	0	0
superkingdom=Viruses;ssRNA viruses;ssRNA positive-strand viruses, no DNA stage;order=Tymovirales;family=Gammaflexiviridae;genus=Mycoflexivirus;species=Botrytis virus F;taxId=129395	0	0	0	0	0	0	0	0	0	0	0	0	0	0	0	0	0	0	0	0	0	0	0	0	0	0	0	0	0	0	0	0	0	0	0	0	0	0	0	0	0	0	0	0	0	0	0	0	0
superkingdom=Viruses;ssRNA viruses;ssRNA positive-strand viruses, no DNA stage;order=Tymovirales;family=Tymoviridae;genus=Maculavirus;species=Grapevine fleck virus;taxId=103722	0	0	0	0	0	0	0	0	0	0	0	0	0	0	0	0	0	0	0	0	0	0	0	0	0	0	0	0	0	0	0	0	0	0	0	0	0	0	0	0	0	0	0	0	0	0	0	0	0
superkingdom=Viruses;ssRNA viruses;ssRNA positive-strand viruses, no DNA stage;order=Tymovirales;family=Tymoviridae;genus=Marafivirus;species=Citrus sudden death-associated virus;taxId=312008	0	0	0	0	0	0	0	0	0	0	0	0	0	0	0	0	0	0	0	0	0	0	0	0	0	0	0	0	0	0	0	0	0	0	0	0	0	0	0	0	0	0	0	0	0	0	0	0	0
superkingdom=Viruses;ssRNA viruses;ssRNA positive-strand viruses, no DNA stage;order=Tymovirales;family=Tymoviridae;genus=Marafivirus;species=Maize rayado fino virus;taxId=59749	0	0	0	0	0	0	0	0	0	0	0	0	0	0	0	0	0	0	0	0	0	0	0	0	0	0	0	0	0	0	0	0	0	0	0	0	0	0	0	0	0	0	0	0	0	0	0	0	0
superkingdom=Viruses;ssRNA viruses;ssRNA positive-strand viruses, no DNA stage;order=Tymovirales;family=Tymoviridae;genus=Tymovirus;unclassified Tymovirus;species=Tomato blistering mosaic virus;taxId=1010616	0	0	0	0	0	0	0	0	0	0	0	0	0	0	0	0	0	0	0	0	0	0	0	0	0	0	0	0	0	0	0	0	0	0	0	0	0	0	0	0	0	0	0	0	0	0	0	0	0
superkingdom=Viruses;ssRNA viruses;ssRNA positive-strand viruses, no DNA stage;order=Tymovirales;family=Tymoviridae;genus=Tymovirus;unclassified Tymovirus;species=Watercress white vein virus;taxId=1111988	0	0	0	0	0	0	0	0	0	0	0	0	0	0	0	0	0	0	0	0	0	0	0	0	0	0	0	0	0	0	24	0	0	0	0	0	0	0	0	0	0	14	0	0	0	0	0	0	0
superkingdom=Viruses;ssRNA viruses;ssRNA positive-strand viruses, no DNA stage;order=Tymovirales;family=Tymoviridae;unclassified Tymoviridae;species=Nectarine virus M;taxId=1778580	0	0	0	0	0	0	0	0	0	0	0	0	0	0	0	0	0	0	0	0	0	0	0	0	0	0	0	0	0	0	0	0	0	0	0	0	0	0	0	0	0	0	0	0	0	0	0	0	0
superkingdom=Viruses;ssRNA viruses;ssRNA positive-strand viruses, no DNA stage;unclassified ssRNA positive-strand viruses;species=Picalivirus A;taxId=1224515	0	0	0	0	0	0	0	0	0	0	0	0	0	0	0	0	0	0	0	0	0	0	0	0	0	0	0	0	0	0	0	0	0	0	0	0	0	0	0	0	0	0	0	0	0	0	0	0	0
superkingdom=Viruses;ssRNA viruses;ssRNA positive-strand viruses, no DNA stage;unclassified ssRNA positive-strand viruses;species=Picalivirus B;taxId=1224516	0	0	0	0	0	0	0	0	0	0	0	0	0	0	0	0	0	0	0	0	0	0	0	0	0	0	0	0	0	0	0	0	0	0	0	0	0	0	0	0	0	0	0	0	0	0	0	0	0
superkingdom=Viruses;ssRNA viruses;ssRNA positive-strand viruses, no DNA stage;unclassified ssRNA positive-strand viruses;species=Picalivirus C;taxId=1224517	0	0	0	0	0	0	0	0	0	0	0	0	0	0	0	0	0	0	0	0	0	0	0	0	0	0	0	0	0	0	0	0	0	0	0	0	0	0	0	0	0	0	0	0	0	0	0	0	0
superkingdom=Viruses;ssRNA viruses;ssRNA positive-strand viruses, no DNA stage;unclassified ssRNA positive-strand viruses;species=Rhizoctonia solani positive-strand RNA virus 1;taxId=1807789	0	0	0	0	0	0	0	0	0	0	0	0	0	0	0	0	0	0	0	0	0	0	0	0	0	0	0	0	0	0	0	0	0	0	0	0	0	0	0	0	0	0	0	0	0	0	0	0	0
superkingdom=Viruses;ssRNA viruses;ssRNA positive-strand viruses, no DNA stage;unclassified ssRNA positive-strand viruses;species=Sclerophthora macrospora virus A;taxId=191289	0	0	0	0	0	0	0	0	0	0	0	0	0	0	0	0	0	0	0	0	0	0	0	0	0	0	0	0	0	0	0	0	0	0	0	0	0	0	0	0	0	0	0	0	0	0	0	0	0
superkingdom=Viruses;ssRNA viruses;ssRNA positive-strand viruses, no DNA stage;unclassified ssRNA positive-strand viruses;species=Shuangao insect virus 7;taxId=1746063	0	0	0	0	0	0	0	0	0	0	0	0	0	0	0	0	0	0	0	0	0	28	22	30	30	0	0	0	0	0	448	0	0	0	0	0	0	0	0	0	0	0	0	0	0	0	0	0	0
superkingdom=Viruses;ssRNA viruses;ssRNA positive-strand viruses, no DNA stage;unclassified ssRNA positive-strand viruses;species=Solenopsis invicta virus 2;taxId=439491	0	0	0	0	0	0	0	0	0	0	0	0	0	0	0	0	0	0	0	0	0	0	0	0	0	0	0	0	0	0	0	0	0	0	0	0	0	0	0	0	0	0	0	0	0	0	0	0	0
superkingdom=Viruses;ssRNA viruses;unclassified ssRNA viruses;family=Fusarividae;species=Penicillium roqueforti ssRNA mycovirus 1;taxId=1532180	0	0	0	0	0	0	0	0	0	0	0	0	0	0	0	0	0	0	0	0	0	0	0	0	0	0	0	0	0	0	0	0	0	0	0	0	0	0	0	0	0	0	0	0	0	0	0	0	0
superkingdom=Viruses;ssRNA viruses;unclassified ssRNA viruses;family=Fusarividae;species=Rosellinia necatrix fusarivirus 1;taxId=1476202	0	0	0	0	0	0	0	0	0	0	0	0	0	0	0	0	0	0	0	0	0	0	0	0	0	0	0	0	0	0	0	0	0	0	0	0	0	0	0	0	0	0	0	0	0	0	0	0	0
superkingdom=Viruses;ssRNA viruses;unclassified ssRNA viruses;species=Fisavirus 1;taxId=1574287	0	0	0	0	0	0	0	0	0	0	0	0	0	0	0	0	0	0	0	0	0	0	0	0	0	0	0	0	0	0	0	0	0	0	0	0	0	0	0	0	0	0	0	0	0	0	0	0	0
superkingdom=Viruses;ssRNA viruses;unclassified ssRNA viruses;species=unidentified ssRNA virus;taxId=1814164	0	0	0	0	0	0	0	0	0	0	0	0	0	0	126	0	0	0	0	0	1580	3019	3018	2924	2691	2254	0	0	0	0	22971	0	0	0	0	0	0	0	0	0	0	0	0	0	229	0	0	0	28
superkingdom=Viruses;unclassified RNA viruses;unclassified RNA viruses ShiM-2016;species=Beihai levi-like virus 10;taxId=1922395	0	0	0	0	0	0	0	0	0	0	0	0	0	0	0	0	0	0	0	0	0	0	0	0	0	0	0	0	0	0	1302	0	0	0	0	0	0	0	0	0	0	0	0	0	0	0	0	0	0
superkingdom=Viruses;unclassified RNA viruses;unclassified RNA viruses ShiM-2016;species=Beihai levi-like virus 11;taxId=1922396	0	0	0	0	0	0	0	0	0	0	0	0	0	0	0	0	0	0	0	0	0	0	0	0	0	0	0	0	0	0	2772	0	0	0	0	0	0	0	0	0	0	0	0	0	0	0	0	0	0
superkingdom=Viruses;unclassified RNA viruses;unclassified RNA viruses ShiM-2016;species=Beihai levi-like virus 12;taxId=1922397	0	0	0	0	0	0	0	0	0	0	0	0	0	0	0	0	0	0	0	0	0	0	0	0	0	0	0	0	0	0	695	0	0	0	0	0	0	0	0	0	0	0	0	0	0	0	0	0	0
superkingdom=Viruses;unclassified RNA viruses;unclassified RNA viruses ShiM-2016;species=Beihai levi-like virus 13;taxId=1922398	0	0	0	0	0	0	0	0	0	0	0	0	0	0	0	0	0	0	0	0	0	0	0	0	0	0	0	0	0	0	5127	0	0	0	0	0	0	0	0	0	0	0	0	0	0	0	0	0	0
superkingdom=Viruses;unclassified RNA viruses;unclassified RNA viruses ShiM-2016;species=Beihai levi-like virus 15;taxId=1922400	0	0	0	0	0	0	0	0	0	0	0	0	0	0	0	0	0	0	0	0	0	0	0	0	0	0	0	0	0	0	297	0	0	0	0	0	0	0	0	0	0	0	0	0	0	0	0	0	0
superkingdom=Viruses;unclassified RNA viruses;unclassified RNA viruses ShiM-2016;species=Beihai levi-like virus 16;taxId=1922401	0	0	0	0	0	0	0	0	0	0	0	0	0	0	0	0	0	0	0	0	0	0	0	0	0	0	0	0	0	0	0	0	0	0	0	0	0	0	0	0	0	0	0	0	0	0	0	0	0
superkingdom=Viruses;unclassified RNA viruses;unclassified RNA viruses ShiM-2016;species=Beihai levi-like virus 17;taxId=1922402	0	0	0	0	0	0	0	0	0	0	0	0	0	0	0	0	0	0	0	0	0	0	0	0	0	0	0	0	0	0	0	0	0	0	0	0	0	0	0	0	0	0	0	0	0	0	0	0	0
superkingdom=Viruses;unclassified RNA viruses;unclassified RNA viruses ShiM-2016;species=Beihai levi-like virus 18;taxId=1922403	0	0	0	0	0	0	0	0	0	0	0	0	0	0	0	0	0	0	0	0	0	0	0	0	0	0	0	0	0	0	1112	0	0	0	0	0	0	0	0	0	0	0	0	0	0	0	0	0	0
superkingdom=Viruses;unclassified RNA viruses;unclassified RNA viruses ShiM-2016;species=Beihai levi-like virus 19;taxId=1922404	0	0	0	0	0	0	0	0	0	0	0	0	0	0	0	0	0	0	0	0	0	0	0	0	0	0	0	0	0	0	500	0	0	0	0	0	0	0	0	0	0	0	0	0	0	0	0	0	0
superkingdom=Viruses;unclassified RNA viruses;unclassified RNA viruses ShiM-2016;species=Beihai levi-like virus 1;taxId=1922394	0	0	0	0	0	0	0	0	0	0	0	0	0	0	0	0	0	0	0	0	195	0	284	0	0	277	0	0	0	0	6931	0	0	0	0	0	0	0	0	0	0	0	0	0	0	0	0	0	0
superkingdom=Viruses;unclassified RNA viruses;unclassified RNA viruses ShiM-2016;species=Beihai levi-like virus 20;taxId=1922406	0	0	0	0	0	0	0	0	0	0	0	0	0	0	0	0	0	0	0	0	1298	1519	1569	1406	1614	1094	0	0	0	0	35758	0	0	0	0	0	0	0	0	0	0	0	0	0	0	0	0	0	0
superkingdom=Viruses;unclassified RNA viruses;unclassified RNA viruses ShiM-2016;species=Beihai levi-like virus 21;taxId=1922407	0	0	0	0	0	0	0	0	0	0	0	0	0	0	0	0	0	0	0	0	0	0	0	0	0	0	0	0	0	0	484	0	0	0	0	0	0	0	0	0	0	0	0	0	0	0	0	0	0
superkingdom=Viruses;unclassified RNA viruses;unclassified RNA viruses ShiM-2016;species=Beihai levi-like virus 22;taxId=1922408	0	0	0	0	0	0	0	0	0	0	0	0	0	0	0	0	0	0	0	0	0	0	0	0	0	0	0	0	0	0	1978	0	0	0	0	0	0	0	0	0	0	0	0	0	0	0	0	0	0
superkingdom=Viruses;unclassified RNA viruses;unclassified RNA viruses ShiM-2016;species=Beihai levi-like virus 23;taxId=1922409	0	0	0	0	0	0	0	0	0	0	0	0	0	0	0	0	0	0	0	0	0	0	0	0	0	0	0	0	0	0	1212	0	0	0	0	0	0	0	0	0	0	0	0	0	0	0	0	0	0
superkingdom=Viruses;unclassified RNA viruses;unclassified RNA viruses ShiM-2016;species=Beihai levi-like virus 24;taxId=1922410	0	0	0	0	0	0	0	0	0	0	0	0	0	0	0	0	0	0	0	0	0	0	0	0	0	0	0	0	0	0	0	0	0	0	0	0	0	0	0	0	0	0	0	0	0	0	0	0	0
superkingdom=Viruses;unclassified RNA viruses;unclassified RNA viruses ShiM-2016;species=Beihai levi-like virus 25;taxId=1922411	0	0	0	0	0	0	0	0	0	0	0	0	0	0	0	0	0	0	0	0	0	0	0	0	0	0	0	0	0	0	1803	0	0	0	0	0	0	0	0	0	0	0	0	0	0	0	0	0	0
superkingdom=Viruses;unclassified RNA viruses;unclassified RNA viruses ShiM-2016;species=Beihai levi-like virus 26;taxId=1922412	0	0	0	0	0	0	0	0	0	0	0	0	0	0	0	0	0	0	0	0	0	0	0	0	0	0	0	0	0	0	702	0	0	0	0	0	0	0	0	0	0	0	0	0	0	0	0	0	0
superkingdom=Viruses;unclassified RNA viruses;unclassified RNA viruses ShiM-2016;species=Beihai levi-like virus 27;taxId=1922413	0	0	0	0	0	0	0	0	0	0	0	0	0	0	0	0	0	0	0	0	0	0	0	0	0	0	0	0	0	0	371	0	0	0	0	0	0	0	0	0	0	0	0	0	0	0	0	0	0
superkingdom=Viruses;unclassified RNA viruses;unclassified RNA viruses ShiM-2016;species=Beihai levi-like virus 28;taxId=1922414	0	0	0	0	0	0	0	0	0	0	0	0	0	0	0	0	0	0	0	0	0	0	0	0	0	0	0	0	0	0	0	0	0	0	0	0	0	0	0	0	0	0	0	0	0	0	0	0	0
superkingdom=Viruses;unclassified RNA viruses;unclassified RNA viruses ShiM-2016;species=Beihai levi-like virus 29;taxId=1922415	0	0	0	0	0	0	0	0	0	0	0	0	0	0	0	0	0	0	0	0	0	0	0	0	0	0	0	0	0	0	0	0	0	0	0	0	0	0	0	0	0	0	0	0	0	0	0	0	0
superkingdom=Viruses;unclassified RNA viruses;unclassified RNA viruses ShiM-2016;species=Beihai levi-like virus 2;taxId=1922405	0	0	0	0	0	0	0	0	0	0	0	0	0	0	0	0	0	0	0	0	372	0	329	421	447	219	0	0	0	0	1501	0	0	0	0	0	0	0	0	0	0	0	0	0	0	0	0	0	0
superkingdom=Viruses;unclassified RNA viruses;unclassified RNA viruses ShiM-2016;species=Beihai levi-like virus 33;taxId=1922419	0	0	0	0	0	0	0	0	0	0	0	0	0	0	0	0	0	0	0	0	0	362	0	238	0	555	0	0	0	0	6384	0	0	0	0	0	0	0	0	0	0	0	0	0	0	0	0	0	0
superkingdom=Viruses;unclassified RNA viruses;unclassified RNA viruses ShiM-2016;species=Beihai levi-like virus 34;taxId=1922420	0	0	0	0	0	0	0	0	0	0	0	0	0	0	0	0	0	0	0	0	0	0	0	415	0	0	0	0	0	0	7852	0	0	0	0	0	0	0	0	0	0	0	0	0	0	0	0	0	0
superkingdom=Viruses;unclassified RNA viruses;unclassified RNA viruses ShiM-2016;species=Beihai levi-like virus 35;taxId=1922421	0	0	0	0	0	0	0	0	0	0	0	0	0	0	0	0	0	0	0	0	0	772	0	0	0	912	0	0	0	0	9813	0	0	0	0	0	0	0	0	0	0	0	0	0	0	0	0	0	0
superkingdom=Viruses;unclassified RNA viruses;unclassified RNA viruses ShiM-2016;species=Beihai levi-like virus 3;taxId=1922416	0	0	0	0	0	0	0	0	0	0	0	0	0	0	0	0	0	0	0	0	0	0	0	0	0	0	0	0	0	0	2425	0	0	0	0	0	0	0	0	0	0	0	0	0	0	0	0	0	0
superkingdom=Viruses;unclassified RNA viruses;unclassified RNA viruses ShiM-2016;species=Beihai levi-like virus 4;taxId=1922422	0	0	0	0	0	0	0	0	0	0	0	0	0	0	0	0	0	0	0	0	0	0	0	0	0	0	0	0	0	0	0	0	0	0	0	0	0	0	0	0	0	0	0	0	0	0	0	0	0
superkingdom=Viruses;unclassified RNA viruses;unclassified RNA viruses ShiM-2016;species=Beihai levi-like virus 5;taxId=1922423	0	0	0	0	0	0	0	0	0	0	0	0	0	0	0	0	0	0	0	0	0	0	0	0	0	0	0	0	0	0	171	0	0	0	0	0	0	0	0	0	0	0	0	0	0	0	0	0	0
superkingdom=Viruses;unclassified RNA viruses;unclassified RNA viruses ShiM-2016;species=Beihai levi-like virus 6;taxId=1922424	0	0	0	0	0	0	0	0	0	0	0	0	0	0	0	0	0	0	0	0	0	0	0	0	0	0	0	0	0	0	682	0	0	0	0	0	0	0	0	0	0	0	0	0	0	0	0	0	0
superkingdom=Viruses;unclassified RNA viruses;unclassified RNA viruses ShiM-2016;species=Beihai levi-like virus 7;taxId=1922425	0	0	0	0	0	0	0	0	0	0	0	0	0	0	0	0	0	0	0	0	0	0	0	0	0	0	0	0	0	0	275	0	0	0	0	0	0	0	0	0	0	0	0	0	0	0	0	0	0
superkingdom=Viruses;unclassified RNA viruses;unclassified RNA viruses ShiM-2016;species=Beihai levi-like virus 8;taxId=1922426	0	0	0	0	0	0	0	0	0	0	0	0	0	0	0	0	0	0	0	0	0	0	0	0	0	0	0	0	0	0	0	0	0	0	0	0	0	0	0	0	0	0	0	0	0	0	0	0	0
superkingdom=Viruses;unclassified RNA viruses;unclassified RNA viruses ShiM-2016;species=Beihai narna-like virus 10;taxId=1922437	0	0	0	0	0	0	0	0	0	0	0	0	0	0	0	0	0	0	0	0	0	0	0	0	0	0	0	0	0	0	0	0	0	0	0	0	0	0	0	0	0	0	0	0	0	0	0	0	0
superkingdom=Viruses;unclassified RNA viruses;unclassified RNA viruses ShiM-2016;species=Beihai narna-like virus 13;taxId=1922440	0	0	0	0	0	0	0	0	0	0	0	0	0	0	0	0	0	0	0	0	0	0	0	0	0	0	0	0	0	0	0	0	0	0	0	0	0	0	0	0	0	0	0	0	0	0	0	0	0
superkingdom=Viruses;unclassified RNA viruses;unclassified RNA viruses ShiM-2016;species=Beihai narna-like virus 26;taxId=1922454	0	0	0	0	0	0	0	0	0	0	0	0	0	0	0	0	0	0	0	0	3605	4574	3716	4544	3982	2956	0	0	0	0	50216	0	0	0	0	0	0	0	0	0	0	0	0	0	0	0	0	468	0
superkingdom=Viruses;unclassified RNA viruses;unclassified RNA viruses ShiM-2016;species=Beihai noda-like virus 18;taxId=1922471	0	0	0	0	0	0	0	0	0	0	0	0	0	0	0	0	0	0	0	0	0	0	0	0	0	0	0	0	0	0	0	0	0	0	0	0	0	0	0	0	0	0	0	0	0	0	0	0	0
superkingdom=Viruses;unclassified RNA viruses;unclassified RNA viruses ShiM-2016;species=Beihai noda-like virus 3;taxId=1922484	0	0	0	0	0	0	0	0	0	0	0	0	0	0	0	0	0	0	0	0	0	0	0	0	0	0	0	0	0	0	0	0	0	0	0	0	0	0	0	0	0	0	0	0	0	0	0	0	0
superkingdom=Viruses;unclassified RNA viruses;unclassified RNA viruses ShiM-2016;species=Beihai picorna-like virus 100;taxId=1922528	0	0	0	0	0	0	0	0	0	0	0	0	0	0	0	0	0	0	0	0	0	0	0	0	0	0	0	0	0	0	0	0	0	0	0	0	0	0	0	0	0	0	0	0	0	0	0	0	0
superkingdom=Viruses;unclassified RNA viruses;unclassified RNA viruses ShiM-2016;species=Beihai picorna-like virus 121;taxId=1922550	0	0	0	0	0	0	0	0	0	0	0	0	0	0	0	0	0	0	0	0	0	0	0	0	0	0	0	0	0	0	0	0	0	0	0	0	0	0	0	0	0	0	0	0	0	0	0	0	0
superkingdom=Viruses;unclassified RNA viruses;unclassified RNA viruses ShiM-2016;species=Beihai picorna-like virus 44;taxId=1922588	0	0	0	0	0	0	0	0	0	0	0	0	0	0	0	0	0	0	0	0	0	0	0	0	0	0	0	0	0	0	0	0	0	0	0	0	0	0	0	0	0	0	0	0	0	0	0	0	0
superkingdom=Viruses;unclassified RNA viruses;unclassified RNA viruses ShiM-2016;species=Beihai picorna-like virus 45;taxId=1922589	0	0	0	0	0	0	0	0	0	0	0	0	0	0	0	0	0	0	0	0	0	0	0	0	0	0	0	0	0	0	0	0	0	0	0	0	0	0	0	0	0	0	0	0	0	0	0	0	0
superkingdom=Viruses;unclassified RNA viruses;unclassified RNA viruses ShiM-2016;species=Beihai picorna-like virus 46;taxId=1922590	0	0	0	0	0	0	0	0	0	0	0	0	0	0	0	0	0	0	0	0	0	0	0	0	0	0	0	0	0	0	0	0	0	0	0	0	0	0	0	0	0	0	0	0	0	0	0	0	0
superkingdom=Viruses;unclassified RNA viruses;unclassified RNA viruses ShiM-2016;species=Beihai picorna-like virus 47;taxId=1922591	0	0	0	0	0	0	0	0	0	0	0	0	0	0	0	0	0	0	0	0	0	0	0	0	0	0	0	0	0	0	0	0	0	0	0	0	0	0	0	0	0	0	0	0	0	0	0	0	0
superkingdom=Viruses;unclassified RNA viruses;unclassified RNA viruses ShiM-2016;species=Beihai picorna-like virus 48;taxId=1922592	0	0	0	0	0	0	0	0	0	0	0	0	0	0	0	0	0	0	0	0	0	0	0	0	0	0	0	0	0	0	0	0	0	0	0	0	0	0	0	0	0	0	0	0	0	0	0	0	0
superkingdom=Viruses;unclassified RNA viruses;unclassified RNA viruses ShiM-2016;species=Beihai picorna-like virus 49;taxId=1922593	0	0	0	0	0	0	0	0	0	0	0	0	0	0	0	0	0	0	0	0	0	0	0	0	0	0	0	0	0	0	0	0	0	0	0	0	0	0	0	0	0	0	0	0	0	0	0	0	0
superkingdom=Viruses;unclassified RNA viruses;unclassified RNA viruses ShiM-2016;species=Beihai picorna-like virus 57;taxId=1922602	0	0	0	0	0	0	0	0	0	0	0	0	0	0	0	0	0	0	0	0	0	0	0	0	0	0	0	0	0	0	0	0	0	0	0	0	0	0	0	0	0	0	0	0	0	0	0	0	0
superkingdom=Viruses;unclassified RNA viruses;unclassified RNA viruses ShiM-2016;species=Beihai picorna-like virus 70;taxId=1922617	0	0	0	0	0	0	0	0	0	0	0	0	0	0	0	0	0	0	0	0	0	0	0	0	0	0	0	0	0	0	0	0	0	0	0	0	0	0	0	0	0	0	0	0	0	0	0	0	0
superkingdom=Viruses;unclassified RNA viruses;unclassified RNA viruses ShiM-2016;species=Beihai picorna-like virus 71;taxId=1922618	0	0	0	0	0	0	0	0	0	0	0	0	0	0	0	0	0	0	0	0	0	0	0	0	0	0	0	0	0	0	0	0	0	0	0	0	0	0	0	0	0	0	0	0	0	0	0	0	0
superkingdom=Viruses;unclassified RNA viruses;unclassified RNA viruses ShiM-2016;species=Beihai picorna-like virus 74;taxId=1922621	0	0	0	0	0	0	0	0	0	0	0	0	0	0	0	0	0	0	0	0	0	0	0	0	0	0	0	0	0	0	0	0	0	0	0	0	0	0	0	0	0	0	0	0	0	0	0	0	0
superkingdom=Viruses;unclassified RNA viruses;unclassified RNA viruses ShiM-2016;species=Beihai picorna-like virus 76;taxId=1922623	0	0	0	0	0	0	0	0	0	0	0	0	0	0	0	0	0	0	0	0	0	0	0	0	0	0	0	0	0	0	0	0	0	0	0	0	0	0	0	0	0	0	0	0	0	0	0	0	0
superkingdom=Viruses;unclassified RNA viruses;unclassified RNA viruses ShiM-2016;species=Beihai picorna-like virus 77;taxId=1922624	0	0	0	0	0	0	0	0	0	0	0	0	0	0	0	0	0	0	0	0	0	0	0	0	0	0	0	0	0	0	0	0	0	0	0	0	0	0	0	0	0	0	0	0	0	0	0	0	0
superkingdom=Viruses;unclassified RNA viruses;unclassified RNA viruses ShiM-2016;species=Beihai picorna-like virus 80;taxId=1922628	0	0	0	0	0	0	0	0	0	0	0	0	0	0	0	0	0	0	0	0	0	0	0	0	0	0	0	0	0	0	0	0	0	0	0	0	0	0	0	0	0	0	0	0	0	0	0	0	0
superkingdom=Viruses;unclassified RNA viruses;unclassified RNA viruses ShiM-2016;species=Beihai picorna-like virus 93;taxId=1922639	0	0	0	0	0	0	0	0	0	0	0	0	0	0	0	0	0	0	0	0	0	0	0	0	0	0	0	0	0	0	0	0	0	0	0	0	0	0	0	0	0	0	0	0	0	0	0	0	0
superkingdom=Viruses;unclassified RNA viruses;unclassified RNA viruses ShiM-2016;species=Beihai picorna-like virus 97;taxId=1922642	0	0	0	0	0	0	0	0	0	0	0	0	0	0	0	0	0	0	0	0	0	0	0	0	0	0	0	0	0	0	0	0	0	0	0	0	0	0	0	0	0	0	0	0	0	0	0	0	0
superkingdom=Viruses;unclassified RNA viruses;unclassified RNA viruses ShiM-2016;species=Beihai shrimp virus 6;taxId=1922672	0	0	0	0	0	0	0	0	0	0	0	0	0	0	0	0	0	0	0	0	0	0	0	0	0	0	0	0	0	0	0	0	0	0	0	0	0	0	0	0	0	0	0	0	0	0	0	0	0
superkingdom=Viruses;unclassified RNA viruses;unclassified RNA viruses ShiM-2016;species=Beihai tombus-like virus 11;taxId=1922714	0	0	0	0	0	0	0	0	0	0	0	0	0	0	0	0	0	0	0	0	0	0	0	0	0	0	0	0	0	0	0	0	0	0	0	0	0	0	0	0	0	0	0	0	0	0	0	0	0
superkingdom=Viruses;unclassified RNA viruses;unclassified RNA viruses ShiM-2016;species=Beihai tombus-like virus 13;taxId=1922716	0	0	0	0	0	0	0	0	0	0	0	0	0	0	0	0	0	0	0	0	0	0	0	0	0	0	0	0	0	0	0	0	0	0	0	0	0	0	0	0	0	0	0	0	0	0	0	0	0
superkingdom=Viruses;unclassified RNA viruses;unclassified RNA viruses ShiM-2016;species=Beihai tombus-like virus 15;taxId=1922718	0	0	0	0	0	0	0	0	0	0	0	0	0	0	0	0	0	0	0	0	0	0	0	0	0	0	0	0	0	0	0	0	0	0	0	0	0	0	0	0	0	0	0	0	0	0	0	0	0
superkingdom=Viruses;unclassified RNA viruses;unclassified RNA viruses ShiM-2016;species=Beihai tombus-like virus 17;taxId=1922720	0	0	0	0	0	0	0	0	0	0	0	0	0	0	0	0	0	0	0	0	0	0	0	0	0	0	0	0	0	0	0	0	0	0	0	0	0	0	0	0	0	0	0	0	0	0	0	0	0
superkingdom=Viruses;unclassified RNA viruses;unclassified RNA viruses ShiM-2016;species=Beihai zhaovirus-like virus 1;taxId=1922757	0	0	0	0	0	0	0	0	0	0	0	0	0	0	0	0	0	0	0	0	0	0	0	0	0	0	0	0	0	0	0	0	0	0	0	0	0	0	0	0	0	0	0	0	0	0	0	0	0
superkingdom=Viruses;unclassified RNA viruses;unclassified RNA viruses ShiM-2016;species=Beihai zhaovirus-like virus 4;taxId=1922760	0	0	0	0	0	0	0	0	0	0	0	0	0	0	0	0	0	0	0	0	0	0	0	0	0	0	0	0	0	0	0	0	0	0	0	0	0	0	0	0	0	0	0	0	0	0	0	0	0
superkingdom=Viruses;unclassified RNA viruses;unclassified RNA viruses ShiM-2016;species=Beihai zhaovirus-like virus 5;taxId=1922761	0	0	0	0	0	0	0	0	0	0	0	0	0	0	0	0	0	0	0	0	0	0	0	0	0	0	0	0	0	0	0	0	0	0	0	0	0	0	0	0	0	0	0	0	0	0	0	0	0
superkingdom=Viruses;unclassified RNA viruses;unclassified RNA viruses ShiM-2016;species=Changjiang crawfish virus 4;taxId=1922768	0	0	0	0	0	0	0	0	0	0	0	0	0	0	0	0	0	0	0	0	0	0	0	0	0	0	0	0	0	0	0	0	0	0	0	0	0	0	0	0	0	0	0	0	0	0	0	0	0
superkingdom=Viruses;unclassified RNA viruses;unclassified RNA viruses ShiM-2016;species=Changjiang crawfish virus 5;taxId=1922769	0	0	0	0	0	0	0	0	0	0	0	0	0	0	0	0	0	0	0	0	0	0	0	0	0	0	0	0	0	0	0	0	0	0	0	0	0	0	0	0	0	0	0	0	0	0	0	0	0
superkingdom=Viruses;unclassified RNA viruses;unclassified RNA viruses ShiM-2016;species=Changjiang levi-like virus 1;taxId=1922773	0	0	0	0	0	0	0	0	0	0	0	0	0	0	0	0	0	0	0	0	0	0	0	0	0	0	0	0	0	0	0	0	0	0	0	0	0	0	0	0	0	0	0	0	0	0	0	0	0
superkingdom=Viruses;unclassified RNA viruses;unclassified RNA viruses ShiM-2016;species=Changjiang levi-like virus 2;taxId=1922774	0	0	0	0	0	0	0	0	0	0	0	0	0	0	0	0	0	0	0	0	0	0	0	0	0	0	0	0	0	0	3091	0	0	0	0	0	0	0	0	0	0	0	0	0	0	0	0	0	0
superkingdom=Viruses;unclassified RNA viruses;unclassified RNA viruses ShiM-2016;species=Changjiang levi-like virus 3;taxId=1922775	0	0	0	0	0	0	0	0	0	0	0	0	0	0	0	0	0	0	0	0	0	0	0	0	0	0	0	0	0	0	2954	0	0	0	0	0	0	0	0	0	0	0	0	0	0	0	0	0	0
superkingdom=Viruses;unclassified RNA viruses;unclassified RNA viruses ShiM-2016;species=Changjiang picorna-like virus 10;taxId=1922783	0	0	0	0	0	0	0	0	0	0	0	0	0	0	0	0	0	0	0	0	0	0	0	0	0	0	0	0	0	0	230	0	0	0	0	0	0	0	0	0	0	0	0	0	0	0	0	0	0
superkingdom=Viruses;unclassified RNA viruses;unclassified RNA viruses ShiM-2016;species=Changjiang picorna-like virus 11;taxId=1922784	0	0	0	0	0	0	0	0	0	0	0	0	0	0	0	0	0	0	0	0	0	0	0	0	0	0	0	0	0	0	0	0	0	0	0	0	0	0	0	0	0	0	0	0	0	0	0	0	0
superkingdom=Viruses;unclassified RNA viruses;unclassified RNA viruses ShiM-2016;species=Changjiang picorna-like virus 12;taxId=1922785	0	0	0	0	0	0	0	0	0	0	0	0	0	0	0	0	0	0	0	0	0	0	0	0	0	0	0	0	0	0	0	0	0	0	0	0	0	0	0	0	0	0	0	0	0	0	0	0	0
superkingdom=Viruses;unclassified RNA viruses;unclassified RNA viruses ShiM-2016;species=Changjiang picorna-like virus 13;taxId=1922786	0	0	0	0	0	0	0	0	0	0	0	0	0	0	0	0	0	0	0	0	0	0	0	0	0	0	0	0	0	0	0	0	0	0	0	0	0	0	0	0	0	0	0	0	0	0	0	0	0
superkingdom=Viruses;unclassified RNA viruses;unclassified RNA viruses ShiM-2016;species=Changjiang picorna-like virus 17;taxId=1922790	0	0	0	0	0	0	0	0	0	0	0	0	0	0	0	0	0	0	0	0	0	0	0	0	0	0	0	0	0	0	0	0	0	0	0	0	0	0	0	0	0	0	0	0	0	0	0	0	0
superkingdom=Viruses;unclassified RNA viruses;unclassified RNA viruses ShiM-2016;species=Changjiang picorna-like virus 1;taxId=1922782	0	0	0	0	0	0	0	0	0	0	0	0	0	0	0	0	0	0	0	0	0	0	0	0	0	0	0	0	0	0	0	0	0	0	0	0	0	0	0	0	0	0	0	0	0	0	0	0	0
superkingdom=Viruses;unclassified RNA viruses;unclassified RNA viruses ShiM-2016;species=Changjiang picorna-like virus 3;taxId=1922792	0	0	0	0	0	0	0	0	0	0	0	0	0	0	0	0	0	0	0	0	0	0	0	0	0	0	0	0	0	0	0	0	0	0	0	0	0	0	0	0	0	0	0	0	0	0	0	0	0
superkingdom=Viruses;unclassified RNA viruses;unclassified RNA viruses ShiM-2016;species=Changjiang picorna-like virus 4;taxId=1922793	0	0	0	0	0	0	0	0	0	0	0	0	0	0	0	0	0	0	0	0	0	0	0	0	0	0	0	0	0	0	0	0	0	0	0	0	0	0	0	0	0	0	0	0	0	0	0	0	0
superkingdom=Viruses;unclassified RNA viruses;unclassified RNA viruses ShiM-2016;species=Changjiang picorna-like virus 5;taxId=1922794	0	0	0	0	0	0	0	0	0	0	0	0	0	0	0	0	0	0	0	0	0	0	0	0	0	0	0	0	0	0	0	0	0	0	0	0	0	0	0	0	0	0	0	0	0	0	0	0	0
superkingdom=Viruses;unclassified RNA viruses;unclassified RNA viruses ShiM-2016;species=Changjiang tombus-like virus 17;taxId=1922810	0	0	0	0	0	0	0	0	0	0	0	0	0	0	0	0	0	0	0	0	0	0	0	0	0	0	0	0	0	0	0	0	0	0	0	0	0	0	0	0	0	0	0	0	0	0	0	0	0
superkingdom=Viruses;unclassified RNA viruses;unclassified RNA viruses ShiM-2016;species=Changjiang tombus-like virus 20;taxId=1922814	0	0	0	0	0	0	0	0	0	0	0	0	0	0	0	0	0	0	0	0	0	0	0	0	0	0	0	0	0	0	0	0	0	0	0	0	0	0	0	0	0	0	0	0	0	0	0	0	0
superkingdom=Viruses;unclassified RNA viruses;unclassified RNA viruses ShiM-2016;species=Changjiang tombus-like virus 21;taxId=1922815	0	0	0	0	0	0	0	0	0	0	0	0	0	0	0	0	0	0	0	0	0	0	0	0	0	0	0	0	0	0	0	0	0	0	0	0	0	0	0	0	0	0	0	0	0	0	0	0	0
superkingdom=Viruses;unclassified RNA viruses;unclassified RNA viruses ShiM-2016;species=Changjiang tombus-like virus 22;taxId=1922816	0	0	0	0	0	0	0	0	0	0	0	0	0	0	0	0	0	0	0	0	0	0	0	0	0	0	0	0	0	0	0	0	0	0	0	0	0	0	0	0	0	0	0	0	0	0	0	0	0
superkingdom=Viruses;unclassified RNA viruses;unclassified RNA viruses ShiM-2016;species=Changjiang tombus-like virus 8;taxId=1922822	0	0	0	0	0	0	0	0	0	0	0	0	0	0	0	0	0	0	0	0	0	0	0	0	0	0	0	0	0	0	0	0	0	0	0	0	0	0	0	0	0	0	0	0	0	0	0	0	0
superkingdom=Viruses;unclassified RNA viruses;unclassified RNA viruses ShiM-2016;species=Changping earthworm virus 1;taxId=1922826	0	0	0	0	0	0	0	0	0	0	0	0	0	0	0	0	0	0	0	0	0	0	0	0	0	0	0	0	0	0	0	0	0	0	0	0	0	0	0	0	0	0	0	0	0	0	0	0	0
superkingdom=Viruses;unclassified RNA viruses;unclassified RNA viruses ShiM-2016;species=Hubei arthropod virus 1;taxId=1922835	0	0	0	0	0	0	0	0	0	0	0	0	0	0	0	0	0	0	0	0	0	0	0	0	0	0	0	0	0	0	0	0	0	0	0	0	0	0	0	0	0	0	0	0	0	0	0	0	0
superkingdom=Viruses;unclassified RNA viruses;unclassified RNA viruses ShiM-2016;species=Hubei diptera virus 1;taxId=1922870	0	0	0	0	0	0	0	0	0	0	0	0	0	0	0	0	0	0	0	0	0	0	0	0	0	0	0	0	0	0	0	0	0	0	0	0	0	0	0	0	0	0	0	0	0	0	0	0	0
superkingdom=Viruses;unclassified RNA viruses;unclassified RNA viruses ShiM-2016;species=Hubei hepe-like virus 3;taxId=1922896	0	0	0	0	0	0	0	0	0	0	0	0	0	0	0	0	0	0	0	0	0	0	0	0	0	0	0	0	0	0	0	0	0	0	0	0	0	0	0	0	0	0	0	0	0	0	0	0	0
superkingdom=Viruses;unclassified RNA viruses;unclassified RNA viruses ShiM-2016;species=Hubei leech virus 3;taxId=1922901	0	0	0	0	0	0	0	0	0	0	0	0	0	0	0	0	0	0	0	0	0	0	0	0	0	0	0	0	0	0	0	0	0	0	0	0	0	0	0	0	0	0	0	0	0	0	0	0	0
superkingdom=Viruses;unclassified RNA viruses;unclassified RNA viruses ShiM-2016;species=Hubei leech virus 4;taxId=1922902	0	0	0	0	0	0	0	0	0	0	0	0	0	0	0	0	0	0	0	0	0	0	0	0	0	0	0	0	0	0	144	0	0	0	0	0	0	0	0	0	0	0	0	0	0	0	0	0	0
superkingdom=Viruses;unclassified RNA viruses;unclassified RNA viruses ShiM-2016;species=Hubei levi-like virus 10;taxId=1922909	0	0	0	0	0	0	0	0	0	0	0	0	0	0	0	0	0	0	0	0	0	0	0	0	0	0	0	0	0	0	1763	0	0	0	0	0	0	0	0	0	0	0	0	0	0	0	0	0	0
superkingdom=Viruses;unclassified RNA viruses;unclassified RNA viruses ShiM-2016;species=Hubei levi-like virus 11;taxId=1922910	0	0	0	0	0	0	0	0	0	0	0	0	0	0	0	0	0	0	0	0	0	0	0	0	0	0	0	0	0	0	2066	0	0	0	0	0	0	0	0	0	0	0	0	0	0	0	0	0	0
superkingdom=Viruses;unclassified RNA viruses;unclassified RNA viruses ShiM-2016;species=Hubei levi-like virus 12;taxId=1922911	0	0	0	0	0	0	0	0	0	0	0	0	0	0	0	0	0	0	0	0	0	0	0	0	0	0	0	0	0	0	0	0	0	0	0	0	0	0	0	0	0	0	0	0	0	0	0	0	0
superkingdom=Viruses;unclassified RNA viruses;unclassified RNA viruses ShiM-2016;species=Hubei levi-like virus 13;taxId=1922912	0	0	0	0	0	0	0	0	0	0	0	0	0	0	0	0	0	0	0	0	0	0	0	0	0	0	0	0	0	0	2263	0	0	0	0	0	0	0	0	0	0	0	0	0	0	0	0	0	0
superkingdom=Viruses;unclassified RNA viruses;unclassified RNA viruses ShiM-2016;species=Hubei levi-like virus 14;taxId=1922913	0	0	0	0	0	0	0	0	0	0	0	0	0	0	0	0	0	0	0	0	0	0	0	110	0	110	0	0	0	0	9822	0	0	0	0	0	0	0	0	0	0	0	0	0	0	0	0	0	0
superkingdom=Viruses;unclassified RNA viruses;unclassified RNA viruses ShiM-2016;species=Hubei levi-like virus 1;taxId=1922908	0	0	0	0	0	0	0	0	0	0	0	0	0	0	0	0	0	0	0	0	0	306	0	0	124	0	0	0	0	0	23096	0	0	0	0	0	0	0	0	0	0	0	0	0	0	0	0	0	0
superkingdom=Viruses;unclassified RNA viruses;unclassified RNA viruses ShiM-2016;species=Hubei levi-like virus 2;taxId=1922914	0	0	0	0	0	0	0	0	0	0	0	0	0	0	0	0	0	0	0	0	2403	1201	1608	2095	1503	496	0	0	0	0	14585	0	0	0	0	0	0	0	0	0	0	0	0	0	0	0	240	0	0
superkingdom=Viruses;unclassified RNA viruses;unclassified RNA viruses ShiM-2016;species=Hubei levi-like virus 3;taxId=1922915	0	0	0	0	0	0	0	0	0	0	0	0	0	0	0	0	0	0	0	0	1895	3009	1926	2356	2317	2758	0	0	0	0	50207	0	0	0	0	0	0	0	0	0	0	0	0	0	0	0	0	0	0
superkingdom=Viruses;unclassified RNA viruses;unclassified RNA viruses ShiM-2016;species=Hubei levi-like virus 4;taxId=1922916	0	0	0	0	0	0	0	0	0	0	0	0	0	0	0	0	0	0	0	0	0	0	0	0	0	0	0	0	0	0	1477	0	0	0	0	0	0	0	0	0	0	0	0	0	0	0	0	0	0
superkingdom=Viruses;unclassified RNA viruses;unclassified RNA viruses ShiM-2016;species=Hubei levi-like virus 5;taxId=1922917	0	0	0	0	0	0	0	0	0	0	0	0	0	0	0	0	0	0	0	0	230	0	0	236	0	320	0	0	0	0	8896	0	0	0	0	0	0	0	0	0	0	0	0	0	0	0	0	0	0
superkingdom=Viruses;unclassified RNA viruses;unclassified RNA viruses ShiM-2016;species=Hubei levi-like virus 6;taxId=1922918	0	0	0	0	0	0	0	0	0	0	0	0	0	0	0	0	0	0	0	0	0	0	0	0	0	0	0	0	0	0	878	0	0	0	0	0	0	0	0	0	0	0	0	0	0	0	0	0	0
superkingdom=Viruses;unclassified RNA viruses;unclassified RNA viruses ShiM-2016;species=Hubei levi-like virus 7;taxId=1922919	0	0	0	0	0	0	0	0	0	0	0	0	0	0	0	0	0	0	0	0	0	0	0	0	0	0	0	0	0	0	10477	0	0	0	0	0	0	0	0	0	0	0	0	0	0	0	0	0	0
superkingdom=Viruses;unclassified RNA viruses;unclassified RNA viruses ShiM-2016;species=Hubei levi-like virus 8;taxId=1922920	0	0	0	0	0	0	0	0	0	0	0	0	0	0	0	0	0	0	0	0	0	0	201	0	0	0	0	0	0	0	6301	0	0	0	0	0	0	0	0	0	0	0	0	0	0	0	0	0	0
superkingdom=Viruses;unclassified RNA viruses;unclassified RNA viruses ShiM-2016;species=Hubei levi-like virus 9;taxId=1922921	0	0	0	0	0	0	0	0	0	0	0	0	0	0	0	0	0	0	0	0	0	0	0	0	0	0	0	0	0	0	0	0	0	0	0	0	0	0	0	0	0	0	0	0	0	0	0	0	0
superkingdom=Viruses;unclassified RNA viruses;unclassified RNA viruses ShiM-2016;species=Hubei macula-like virus 3;taxId=1922924	0	0	0	0	0	0	0	0	0	0	0	0	0	0	0	0	0	0	0	0	0	0	0	0	0	0	0	0	0	0	0	0	0	0	0	0	0	0	0	0	0	0	0	0	0	0	0	0	0
superkingdom=Viruses;unclassified RNA viruses;unclassified RNA viruses ShiM-2016;species=Hubei narna-like virus 16;taxId=1922946	0	0	0	0	0	0	0	0	0	0	0	0	0	0	0	0	0	0	0	0	0	0	0	0	0	0	0	0	0	0	0	0	0	0	0	0	0	0	0	0	0	0	0	0	0	0	0	0	0
superkingdom=Viruses;unclassified RNA viruses;unclassified RNA viruses ShiM-2016;species=Hubei narna-like virus 1;taxId=1922939	0	0	0	0	0	0	0	0	0	0	0	0	0	0	0	0	0	0	0	0	0	0	0	0	0	0	0	0	0	0	0	0	0	0	0	0	0	0	0	0	0	0	0	0	0	0	0	0	0
superkingdom=Viruses;unclassified RNA viruses;unclassified RNA viruses ShiM-2016;species=Hubei narna-like virus 22;taxId=1922953	0	0	0	0	0	0	0	0	0	0	0	0	0	0	0	0	0	0	0	0	0	0	0	0	0	0	0	0	0	0	341	0	0	0	0	0	0	0	0	0	0	0	0	0	0	0	0	0	0
superkingdom=Viruses;unclassified RNA viruses;unclassified RNA viruses ShiM-2016;species=Hubei noda-like virus 10;taxId=1922966	0	0	0	0	0	0	0	0	0	0	0	0	0	0	0	0	0	0	0	0	0	0	0	0	0	0	0	0	0	0	0	0	0	0	0	0	0	0	0	0	0	0	0	0	0	0	0	0	0
superkingdom=Viruses;unclassified RNA viruses;unclassified RNA viruses ShiM-2016;species=Hubei noda-like virus 11;taxId=1922967	0	0	0	0	0	0	0	0	0	0	0	0	0	0	0	0	0	0	0	0	0	0	0	0	0	0	0	0	0	0	0	0	0	0	0	0	0	0	0	0	0	0	0	0	0	0	0	0	0
superkingdom=Viruses;unclassified RNA viruses;unclassified RNA viruses ShiM-2016;species=Hubei noda-like virus 12;taxId=1922968	0	0	0	0	0	0	0	0	0	0	0	0	0	0	0	0	0	0	0	0	0	0	0	0	0	0	0	0	0	0	0	0	0	0	0	0	0	0	0	0	0	0	0	0	0	0	0	0	0
superkingdom=Viruses;unclassified RNA viruses;unclassified RNA viruses ShiM-2016;species=Hubei noda-like virus 2;taxId=1922975	0	0	0	0	0	0	0	0	0	0	0	0	0	0	0	0	0	0	0	0	0	0	0	0	0	0	0	0	0	0	0	0	0	0	0	0	0	0	0	0	0	0	0	0	0	0	0	0	0
superkingdom=Viruses;unclassified RNA viruses;unclassified RNA viruses ShiM-2016;species=Hubei noda-like virus 3;taxId=1922983	0	0	0	0	0	0	0	0	0	0	0	0	0	0	0	0	0	0	0	0	0	0	0	0	0	0	0	0	0	0	0	0	0	0	0	0	0	0	0	0	0	0	0	0	0	0	0	0	0
superkingdom=Viruses;unclassified RNA viruses;unclassified RNA viruses ShiM-2016;species=Hubei odonate virus 1;taxId=1922990	0	0	0	0	0	0	0	0	0	0	0	0	0	0	0	0	0	0	0	0	0	0	0	0	0	0	0	0	0	0	0	0	0	0	0	0	0	0	0	0	0	0	0	0	0	0	0	0	0
superkingdom=Viruses;unclassified RNA viruses;unclassified RNA viruses ShiM-2016;species=Hubei orthoptera virus 4;taxId=1923012	0	0	0	0	0	0	0	0	0	0	0	0	0	0	0	0	0	0	0	0	0	0	0	0	0	0	0	0	0	0	0	0	0	0	0	0	0	0	0	0	0	0	0	0	0	0	0	0	0
superkingdom=Viruses;unclassified RNA viruses;unclassified RNA viruses ShiM-2016;species=Hubei partiti-like virus 53;taxId=1923062	0	0	0	0	0	0	0	0	0	0	0	0	0	0	0	0	0	146	0	181	1945	1576	1361	1435	1759	1341	0	0	0	0	12995	0	0	0	0	0	0	0	0	0	0	109	102	0	0	0	0	0	0
superkingdom=Viruses;unclassified RNA viruses;unclassified RNA viruses ShiM-2016;species=Hubei partiti-like virus 54;taxId=1923063	0	0	0	0	0	0	0	0	0	0	0	0	0	0	0	0	0	0	0	0	0	0	0	0	0	0	0	0	0	0	713	0	0	0	0	0	0	0	0	0	0	0	0	0	0	0	0	0	0
superkingdom=Viruses;unclassified RNA viruses;unclassified RNA viruses ShiM-2016;species=Hubei partiti-like virus 55;taxId=1923064	0	0	0	0	0	0	0	0	0	0	0	0	0	0	0	0	0	0	0	0	323	0	328	652	365	114	0	0	0	0	3621	0	0	0	0	0	0	0	0	0	0	0	0	0	0	0	0	0	0
superkingdom=Viruses;unclassified RNA viruses;unclassified RNA viruses ShiM-2016;species=Hubei picorna-like virus 14;taxId=1923093	0	0	0	0	0	0	0	0	0	0	0	0	0	0	0	0	0	0	0	0	0	0	0	0	0	0	0	0	0	0	0	0	0	0	0	0	0	0	0	0	0	0	0	0	0	0	0	0	0
superkingdom=Viruses;unclassified RNA viruses;unclassified RNA viruses ShiM-2016;species=Hubei picorna-like virus 15;taxId=1923094	0	0	0	0	0	0	0	0	0	0	0	0	0	0	0	0	0	0	0	0	0	0	0	0	0	0	0	0	0	0	0	0	0	0	0	0	0	0	0	0	0	0	0	0	0	0	0	0	0
superkingdom=Viruses;unclassified RNA viruses;unclassified RNA viruses ShiM-2016;species=Hubei picorna-like virus 18;taxId=1923097	0	0	0	0	0	0	0	0	0	0	0	0	0	0	0	0	0	0	0	0	0	0	0	0	0	0	0	0	0	0	0	0	0	0	0	0	0	0	0	0	0	0	0	0	0	0	0	0	0
superkingdom=Viruses;unclassified RNA viruses;unclassified RNA viruses ShiM-2016;species=Hubei picorna-like virus 20;taxId=1923100	0	0	0	0	0	0	0	0	0	0	0	0	0	0	0	0	0	0	0	0	0	0	0	0	0	0	0	0	0	0	0	0	0	0	0	0	0	0	0	0	0	0	0	0	0	0	0	0	0
superkingdom=Viruses;unclassified RNA viruses;unclassified RNA viruses ShiM-2016;species=Hubei picorna-like virus 22;taxId=1923102	0	0	0	0	0	0	0	0	0	0	0	0	0	0	0	0	0	0	0	0	0	0	0	0	0	0	0	0	0	0	0	0	0	0	0	0	0	0	0	0	0	0	0	0	0	0	0	0	0
superkingdom=Viruses;unclassified RNA viruses;unclassified RNA viruses ShiM-2016;species=Hubei picorna-like virus 23;taxId=1923103	0	0	0	0	0	0	0	0	0	0	0	0	0	0	0	0	0	0	0	0	0	0	0	0	0	0	0	0	0	0	0	0	0	0	0	0	0	0	0	0	0	0	0	0	0	0	0	0	0
superkingdom=Viruses;unclassified RNA viruses;unclassified RNA viruses ShiM-2016;species=Hubei picorna-like virus 24;taxId=1923104	0	0	0	0	0	0	0	0	0	0	0	0	0	0	0	0	0	0	0	0	0	0	0	0	0	0	0	0	0	0	0	0	0	0	0	0	0	0	0	0	0	0	0	0	0	0	0	0	0
superkingdom=Viruses;unclassified RNA viruses;unclassified RNA viruses ShiM-2016;species=Hubei picorna-like virus 2;taxId=1923099	0	0	0	0	0	0	0	0	0	0	0	0	0	0	0	0	0	0	0	0	0	0	0	0	0	0	0	0	0	0	0	0	0	0	0	0	0	0	0	0	0	0	0	0	0	0	0	0	0
superkingdom=Viruses;unclassified RNA viruses;unclassified RNA viruses ShiM-2016;species=Hubei picorna-like virus 45;taxId=1923126	0	0	0	0	0	0	0	0	0	0	0	0	0	0	0	0	0	0	0	0	0	0	0	0	0	0	0	0	0	0	0	0	0	0	0	0	0	0	0	0	0	0	0	0	0	0	0	0	0
superkingdom=Viruses;unclassified RNA viruses;unclassified RNA viruses ShiM-2016;species=Hubei picorna-like virus 46;taxId=1923127	0	0	0	0	0	0	0	0	0	0	0	0	0	0	0	0	0	0	0	0	0	0	0	0	0	0	0	0	0	0	0	0	0	0	0	0	0	0	0	0	0	0	0	0	0	0	0	0	0
superkingdom=Viruses;unclassified RNA viruses;unclassified RNA viruses ShiM-2016;species=Hubei picorna-like virus 4;taxId=1923120	0	0	0	0	0	0	0	0	0	0	0	0	0	0	0	0	0	0	0	0	0	0	0	0	0	0	0	0	0	0	0	0	0	0	0	0	0	0	0	0	0	0	0	0	0	0	0	0	0
superkingdom=Viruses;unclassified RNA viruses;unclassified RNA viruses ShiM-2016;species=Hubei picorna-like virus 5;taxId=1923131	0	0	0	0	0	0	0	0	0	0	0	0	0	0	0	0	0	0	0	0	0	0	0	0	0	0	0	0	0	0	0	0	0	0	0	0	0	0	0	0	0	0	0	0	0	0	0	0	0
superkingdom=Viruses;unclassified RNA viruses;unclassified RNA viruses ShiM-2016;species=Hubei picorna-like virus 61;taxId=1923144	0	0	0	0	0	0	0	0	0	0	0	0	0	0	0	0	0	0	0	0	0	0	0	0	0	0	0	0	0	0	0	0	0	0	0	0	0	0	0	0	0	0	0	0	0	0	0	0	0
superkingdom=Viruses;unclassified RNA viruses;unclassified RNA viruses ShiM-2016;species=Hubei picorna-like virus 62;taxId=1923145	0	0	0	0	0	0	0	0	0	0	0	0	0	0	0	0	0	0	0	0	26	0	34	0	0	0	0	0	0	0	976	0	0	0	0	0	0	0	0	0	0	0	0	0	0	0	0	0	0
superkingdom=Viruses;unclassified RNA viruses;unclassified RNA viruses ShiM-2016;species=Hubei picorna-like virus 63;taxId=1923146	0	0	0	0	0	0	0	0	0	0	0	0	0	0	0	0	0	0	0	0	0	0	34	0	0	0	0	0	0	0	2012	0	0	0	0	0	0	0	0	0	0	0	0	0	0	0	0	0	0
superkingdom=Viruses;unclassified RNA viruses;unclassified RNA viruses ShiM-2016;species=Hubei picorna-like virus 9;taxId=1923168	0	0	0	0	0	0	0	0	0	0	0	0	0	0	0	0	0	0	0	0	0	0	0	0	0	0	0	0	0	0	0	0	0	0	0	0	0	0	0	0	0	0	0	0	0	0	0	0	0
superkingdom=Viruses;unclassified RNA viruses;unclassified RNA viruses ShiM-2016;species=Hubei tetragnatha maxillosa virus 1;taxId=1923243	0	0	0	0	0	0	0	0	0	0	0	0	0	0	0	0	0	0	0	0	0	0	0	0	0	0	0	0	0	0	0	0	0	0	0	0	0	0	0	0	0	0	0	0	0	0	0	0	0
superkingdom=Viruses;unclassified RNA viruses;unclassified RNA viruses ShiM-2016;species=Hubei tombus-like virus 12;taxId=1923258	0	0	0	0	0	0	0	0	0	0	0	0	0	0	0	0	0	0	0	0	0	0	0	0	0	0	0	0	0	0	0	0	0	0	0	0	0	0	0	0	0	0	0	0	0	0	0	0	0
superkingdom=Viruses;unclassified RNA viruses;unclassified RNA viruses ShiM-2016;species=Hubei tombus-like virus 19;taxId=1923265	0	0	0	0	0	0	0	0	0	0	0	0	0	0	0	0	0	0	0	0	0	0	0	0	0	0	0	0	0	0	382	0	0	0	0	0	0	0	0	0	0	0	0	0	0	0	0	0	0
superkingdom=Viruses;unclassified RNA viruses;unclassified RNA viruses ShiM-2016;species=Hubei tombus-like virus 23;taxId=1923270	0	0	0	0	0	0	0	0	0	0	0	0	0	0	0	0	0	0	0	0	0	0	0	0	0	0	0	0	0	0	0	0	0	0	0	0	0	0	0	0	0	0	0	0	0	0	0	0	0
superkingdom=Viruses;unclassified RNA viruses;unclassified RNA viruses ShiM-2016;species=Hubei tombus-like virus 25;taxId=1923272	0	0	0	0	0	0	0	0	0	0	0	0	0	0	0	0	0	0	0	0	0	0	0	0	0	0	0	0	0	0	0	0	0	0	0	0	0	0	0	0	0	0	0	0	0	0	0	0	0
superkingdom=Viruses;unclassified RNA viruses;unclassified RNA viruses ShiM-2016;species=Hubei tombus-like virus 33;taxId=1923281	0	0	0	0	0	0	0	0	0	0	0	0	0	0	0	0	0	0	0	0	0	0	0	0	0	0	0	0	0	0	0	0	0	0	0	0	0	0	0	0	0	0	0	0	0	0	0	0	0
superkingdom=Viruses;unclassified RNA viruses;unclassified RNA viruses ShiM-2016;species=Hubei tombus-like virus 34;taxId=1923282	0	0	0	0	0	0	0	0	0	0	0	0	0	0	0	0	0	0	0	0	0	0	0	0	0	0	0	0	0	0	144	0	0	0	0	0	0	0	0	0	0	0	0	0	0	0	0	0	0
superkingdom=Viruses;unclassified RNA viruses;unclassified RNA viruses ShiM-2016;species=Hubei tombus-like virus 35;taxId=1923283	0	0	0	0	0	0	0	0	0	0	0	0	0	0	0	0	0	0	0	0	0	0	0	0	0	0	0	0	0	0	0	0	0	0	0	0	0	0	0	0	0	0	0	0	0	0	0	0	0
superkingdom=Viruses;unclassified RNA viruses;unclassified RNA viruses ShiM-2016;species=Hubei tombus-like virus 36;taxId=1923284	0	0	0	0	0	0	0	0	0	0	0	0	0	0	0	0	0	0	0	0	0	0	0	0	0	0	0	0	0	0	0	0	0	0	0	0	0	0	0	0	0	0	0	0	0	0	0	0	0
superkingdom=Viruses;unclassified RNA viruses;unclassified RNA viruses ShiM-2016;species=Hubei tombus-like virus 40;taxId=1923289	0	0	0	0	0	0	0	0	0	0	0	0	0	0	0	0	0	0	0	0	0	0	0	0	0	0	0	0	0	0	0	0	0	0	0	0	0	0	0	0	0	0	0	0	0	0	0	0	0
superkingdom=Viruses;unclassified RNA viruses;unclassified RNA viruses ShiM-2016;species=Hubei unio douglasiae virus 1;taxId=1923321	0	0	0	0	0	0	0	0	0	0	0	0	0	0	0	0	0	0	0	0	0	0	0	0	0	0	0	0	0	0	0	0	0	0	0	0	0	0	0	0	0	0	0	0	0	0	0	0	0
superkingdom=Viruses;unclassified RNA viruses;unclassified RNA viruses ShiM-2016;species=Hubei yanvirus-like virus 1;taxId=1923343	0	0	0	0	0	0	0	0	0	0	0	0	0	0	0	0	0	0	0	0	0	0	0	0	0	0	0	0	0	0	0	0	0	0	0	0	0	0	0	0	0	0	0	0	0	0	0	0	0
superkingdom=Viruses;unclassified RNA viruses;unclassified RNA viruses ShiM-2016;species=Jingmen picobirna-like virus 1;taxId=1923349	0	0	0	0	0	0	0	0	0	0	0	0	0	0	0	0	0	0	0	0	0	0	0	0	0	0	0	0	0	0	0	0	0	0	0	0	0	0	0	0	0	0	0	0	0	0	0	0	0
superkingdom=Viruses;unclassified RNA viruses;unclassified RNA viruses ShiM-2016;species=Jingmen tombus-like virus 2;taxId=1938656	0	0	0	0	0	0	0	0	0	0	0	0	0	0	0	0	0	0	0	0	0	0	0	0	0	0	0	0	0	0	306	0	0	0	0	0	0	0	0	0	0	0	0	0	0	0	0	0	0
superkingdom=Viruses;unclassified RNA viruses;unclassified RNA viruses ShiM-2016;species=Sanxia atyid shrimp virus 3;taxId=1923357	0	0	0	0	0	0	0	0	0	0	0	0	0	0	0	0	0	0	0	0	0	0	0	0	0	0	0	0	0	0	0	0	0	0	0	0	0	0	0	0	0	0	0	0	0	0	0	0	0
superkingdom=Viruses;unclassified RNA viruses;unclassified RNA viruses ShiM-2016;species=Sanxia noda-like virus 1;taxId=1923362	0	0	0	0	0	0	0	0	0	0	0	0	0	0	0	0	0	0	0	0	0	0	0	0	0	0	0	0	0	0	0	0	0	0	0	0	0	0	0	0	0	0	0	0	0	0	0	0	0
superkingdom=Viruses;unclassified RNA viruses;unclassified RNA viruses ShiM-2016;species=Sanxia picorna-like virus 8;taxId=1923377	0	0	0	0	0	0	0	0	0	0	0	0	0	0	0	0	0	0	0	0	0	0	0	0	0	0	0	0	0	0	0	0	0	0	0	0	0	0	0	0	0	0	0	0	0	0	0	0	0
superkingdom=Viruses;unclassified RNA viruses;unclassified RNA viruses ShiM-2016;species=Sanxia picorna-like virus 9;taxId=1923378	0	0	0	0	0	0	0	0	0	0	0	0	0	0	0	0	0	0	0	0	0	0	0	0	0	0	0	0	0	0	0	0	0	0	0	0	0	0	0	0	0	0	0	0	0	0	0	0	0
superkingdom=Viruses;unclassified RNA viruses;unclassified RNA viruses ShiM-2016;species=Sanxia water strider virus 16;taxId=1923400	0	0	0	0	0	0	0	0	0	0	0	0	0	0	0	0	0	0	0	0	0	0	0	0	0	0	0	0	0	0	0	0	0	0	0	0	0	0	0	0	0	0	0	0	0	0	0	0	0
superkingdom=Viruses;unclassified RNA viruses;unclassified RNA viruses ShiM-2016;species=Sanxia water strider virus 8;taxId=1923407	0	0	0	0	0	0	0	0	0	0	0	0	0	0	0	0	0	0	0	0	0	0	0	0	0	0	0	0	0	0	0	0	0	0	0	0	0	0	0	0	0	0	0	0	0	0	0	0	0
superkingdom=Viruses;unclassified RNA viruses;unclassified RNA viruses ShiM-2016;species=Shahe isopoda virus 3;taxId=1923423	0	0	0	0	0	0	0	0	0	0	0	0	0	0	0	0	0	0	0	0	0	0	0	0	0	0	0	0	0	0	0	0	0	0	0	0	0	0	0	0	0	0	0	0	0	0	0	0	0
superkingdom=Viruses;unclassified RNA viruses;unclassified RNA viruses ShiM-2016;species=Shahe levi-like virus 1;taxId=1923426	0	0	0	0	0	0	0	0	0	0	0	0	0	0	0	0	0	0	0	0	560	995	810	1050	900	1637	0	0	0	0	6450	0	0	0	0	0	0	0	0	0	0	0	0	0	0	0	0	0	0
superkingdom=Viruses;unclassified RNA viruses;unclassified RNA viruses ShiM-2016;species=Shahe levi-like virus 2;taxId=1923427	0	0	0	0	0	0	0	0	0	0	0	0	0	0	0	0	0	0	0	0	0	0	0	0	0	0	0	0	0	0	0	0	0	0	0	0	0	0	0	0	0	0	0	0	0	0	0	0	0
superkingdom=Viruses;unclassified RNA viruses;unclassified RNA viruses ShiM-2016;species=Shahe levi-like virus 3;taxId=1923428	0	0	0	0	0	0	0	0	0	0	0	0	0	0	0	0	0	0	0	0	0	0	0	0	0	0	0	0	0	0	2758	0	0	0	0	0	0	0	0	0	0	0	0	0	0	0	0	0	0
superkingdom=Viruses;unclassified RNA viruses;unclassified RNA viruses ShiM-2016;species=Shahe picorna-like virus 10;taxId=1923440	0	0	0	0	0	0	0	0	0	0	0	0	0	0	0	0	0	0	0	0	0	0	0	0	0	0	0	0	0	0	0	0	0	0	0	0	0	0	0	0	0	0	0	0	0	0	0	0	0
superkingdom=Viruses;unclassified RNA viruses;unclassified RNA viruses ShiM-2016;species=Shahe picorna-like virus 11;taxId=1923441	0	0	0	0	0	0	0	0	0	0	0	0	0	0	0	0	0	0	0	0	0	0	0	0	0	0	0	0	0	0	0	0	0	0	0	0	0	0	0	0	0	0	0	0	0	0	0	0	0
superkingdom=Viruses;unclassified RNA viruses;unclassified RNA viruses ShiM-2016;species=Shahe picorna-like virus 12;taxId=1923442	0	0	0	0	0	0	0	0	0	0	0	0	0	0	0	0	0	0	0	0	0	0	0	0	0	0	0	0	0	0	0	0	0	0	0	0	0	0	0	0	0	0	0	0	0	0	0	0	0
superkingdom=Viruses;unclassified RNA viruses;unclassified RNA viruses ShiM-2016;species=Shahe picorna-like virus 13;taxId=1923443	0	0	0	0	0	0	0	0	0	0	0	0	0	0	0	0	0	0	0	0	0	0	0	0	0	0	0	0	0	0	0	0	0	0	0	0	0	0	0	0	0	0	0	0	0	0	0	0	0
superkingdom=Viruses;unclassified RNA viruses;unclassified RNA viruses ShiM-2016;species=Shahe picorna-like virus 4;taxId=1923447	0	0	0	0	0	0	0	0	0	0	0	0	0	0	0	0	0	0	0	0	0	0	0	0	0	0	0	0	0	0	0	0	0	0	0	0	0	0	0	0	0	0	0	0	0	0	0	0	0
superkingdom=Viruses;unclassified RNA viruses;unclassified RNA viruses ShiM-2016;species=Shahe picorna-like virus 5;taxId=1923448	0	0	0	0	0	0	0	0	0	0	0	0	0	0	0	0	0	0	0	0	0	0	0	0	0	0	0	0	0	0	0	0	0	0	0	0	0	0	0	0	0	0	0	0	0	0	0	0	0
superkingdom=Viruses;unclassified RNA viruses;unclassified RNA viruses ShiM-2016;species=Wenling levi-like virus 1;taxId=1923497	0	0	0	0	0	0	0	0	0	0	0	0	0	0	0	0	0	0	0	0	0	0	0	0	0	0	0	0	0	0	0	0	0	0	0	0	0	0	0	0	0	0	0	0	0	0	0	0	0
superkingdom=Viruses;unclassified RNA viruses;unclassified RNA viruses ShiM-2016;species=Wenling levi-like virus 2;taxId=1923498	0	0	0	0	0	0	0	0	0	0	0	0	0	0	0	0	0	0	0	0	580	456	393	534	476	0	0	0	0	0	8845	0	0	0	0	0	0	0	0	0	0	0	0	0	0	0	0	0	0
superkingdom=Viruses;unclassified RNA viruses;unclassified RNA viruses ShiM-2016;species=Wenling levi-like virus 3;taxId=1923499	0	0	0	0	0	0	0	0	0	0	0	0	0	0	0	0	0	0	0	0	0	0	304	163	219	202	0	0	0	0	3012	0	0	0	0	0	0	0	0	0	0	0	0	0	0	0	0	0	0
superkingdom=Viruses;unclassified RNA viruses;unclassified RNA viruses ShiM-2016;species=Wenling levi-like virus 4;taxId=1923500	0	0	0	0	0	0	0	0	0	0	0	0	0	0	0	0	0	0	0	0	1214	1248	0	1242	1188	1190	0	0	0	0	17408	0	0	0	0	0	0	0	0	0	0	0	0	0	0	0	0	0	0
superkingdom=Viruses;unclassified RNA viruses;unclassified RNA viruses ShiM-2016;species=Wenling picorna-like virus 6;taxId=1923534	0	0	0	0	0	0	0	0	0	0	0	0	0	0	0	0	0	0	0	0	0	0	0	0	0	0	0	0	0	0	0	0	0	0	0	0	0	0	0	0	0	0	0	0	0	0	0	0	0
superkingdom=Viruses;unclassified RNA viruses;unclassified RNA viruses ShiM-2016;species=Wenzhou channeled applesnail virus 2;taxId=1923558	0	0	0	0	0	0	0	0	0	0	0	0	0	0	0	0	0	0	0	0	0	0	0	0	0	0	0	0	0	0	0	0	0	0	0	0	0	0	0	0	0	0	0	0	0	0	0	0	0
superkingdom=Viruses;unclassified RNA viruses;unclassified RNA viruses ShiM-2016;species=Wenzhou channeled applesnail virus 3;taxId=1923559	0	0	0	0	0	0	0	0	0	0	0	0	0	0	0	0	0	0	0	0	0	0	0	0	0	0	0	0	0	0	0	0	0	0	0	0	0	0	0	0	0	0	0	0	0	0	0	0	0
superkingdom=Viruses;unclassified RNA viruses;unclassified RNA viruses ShiM-2016;species=Wenzhou levi-like virus 2;taxId=1923568	0	0	0	0	0	0	0	0	0	0	0	0	0	0	0	0	0	0	0	0	0	0	0	0	0	0	0	0	0	0	1085	0	0	0	0	0	0	0	0	0	0	0	0	0	0	0	0	0	0
superkingdom=Viruses;unclassified RNA viruses;unclassified RNA viruses ShiM-2016;species=Wenzhou levi-like virus 3;taxId=1923569	0	0	0	0	0	0	0	0	0	0	0	0	0	0	0	0	0	0	0	0	0	0	0	0	0	0	0	0	0	0	301	0	0	0	0	0	0	0	0	0	0	0	0	0	0	0	0	0	0
superkingdom=Viruses;unclassified RNA viruses;unclassified RNA viruses ShiM-2016;species=Wenzhou levi-like virus 4;taxId=1923570	0	0	0	0	0	0	0	0	0	0	0	0	0	0	0	0	0	0	0	0	0	0	0	0	0	0	0	0	0	0	933	0	0	0	0	0	0	0	0	0	0	0	0	0	0	0	0	0	0
superkingdom=Viruses;unclassified RNA viruses;unclassified RNA viruses ShiM-2016;species=Wenzhou levi-like virus 6;taxId=1923572	0	0	0	0	0	0	0	0	0	0	0	0	0	0	0	0	0	0	0	0	307	404	290	0	0	0	0	0	0	0	7222	0	0	0	0	0	0	0	0	0	0	0	0	0	0	0	0	0	0
superkingdom=Viruses;unclassified RNA viruses;unclassified RNA viruses ShiM-2016;species=Wenzhou levi-like virus 7;taxId=1923573	0	0	0	0	0	0	0	0	0	0	0	0	0	0	0	0	0	0	0	0	0	0	0	0	0	0	0	0	0	0	6046	0	0	0	0	0	0	0	0	0	0	0	0	0	0	0	0	0	0
superkingdom=Viruses;unclassified RNA viruses;unclassified RNA viruses ShiM-2016;species=Wenzhou narna-like virus 1;taxId=1923574	0	0	0	0	0	0	0	0	0	0	0	0	0	0	0	0	0	0	0	0	0	0	0	0	0	0	0	0	0	0	0	0	0	0	0	0	0	0	0	0	0	0	0	0	0	0	0	0	0
superkingdom=Viruses;unclassified RNA viruses;unclassified RNA viruses ShiM-2016;species=Wenzhou narna-like virus 5;taxId=1923580	0	0	0	0	0	0	0	0	0	0	0	0	0	0	0	0	0	0	0	0	0	0	0	0	0	0	0	0	0	0	0	0	0	0	0	0	0	0	0	0	0	0	0	0	0	0	0	0	0
superkingdom=Viruses;unclassified RNA viruses;unclassified RNA viruses ShiM-2016;species=Wenzhou narna-like virus 8;taxId=1923583	0	0	0	0	0	0	0	0	0	0	0	0	0	0	0	0	0	0	0	0	0	0	0	0	0	0	0	0	0	0	0	0	0	0	0	0	0	0	0	0	0	0	0	0	0	0	0	0	0
superkingdom=Viruses;unclassified RNA viruses;unclassified RNA viruses ShiM-2016;species=Wenzhou noda-like virus 1;taxId=1923585	0	0	0	0	0	0	0	0	0	0	0	0	0	0	0	0	0	0	0	0	0	0	0	0	0	0	0	0	0	0	0	0	0	0	0	0	0	0	0	0	0	0	0	0	0	0	0	0	0
superkingdom=Viruses;unclassified RNA viruses;unclassified RNA viruses ShiM-2016;species=Wenzhou noda-like virus 4;taxId=1923588	0	0	0	0	0	0	0	0	0	0	0	0	0	0	0	0	0	0	0	0	0	0	0	0	0	0	0	0	0	0	0	0	0	0	0	0	0	0	0	0	0	0	0	0	0	0	0	0	0
superkingdom=Viruses;unclassified RNA viruses;unclassified RNA viruses ShiM-2016;species=Wenzhou picorna-like virus 12;taxId=1923596	0	0	0	0	0	0	0	0	0	0	0	0	0	0	0	0	0	0	0	0	0	0	0	0	0	0	0	0	0	0	0	0	0	0	0	0	0	0	0	0	0	0	0	0	0	0	0	0	0
superkingdom=Viruses;unclassified RNA viruses;unclassified RNA viruses ShiM-2016;species=Wenzhou picorna-like virus 15;taxId=1923599	0	0	0	0	0	0	0	0	0	0	0	0	0	0	0	0	0	0	0	0	0	0	0	0	0	0	0	0	0	0	0	0	0	0	0	0	0	0	0	0	0	0	0	0	0	0	0	0	0
superkingdom=Viruses;unclassified RNA viruses;unclassified RNA viruses ShiM-2016;species=Wenzhou picorna-like virus 26;taxId=1923611	0	0	0	0	0	0	0	0	0	0	0	0	0	0	0	0	0	0	0	0	0	0	0	0	0	0	0	0	0	0	0	0	0	0	0	0	0	0	0	0	0	0	0	0	0	0	0	0	0
superkingdom=Viruses;unclassified RNA viruses;unclassified RNA viruses ShiM-2016;species=Wenzhou picorna-like virus 27;taxId=1923612	0	0	0	0	0	0	0	0	0	0	0	0	0	0	0	0	0	0	0	0	0	0	0	0	0	0	0	0	0	0	0	0	0	0	0	0	0	0	0	0	0	0	0	0	0	0	0	0	0
superkingdom=Viruses;unclassified RNA viruses;unclassified RNA viruses ShiM-2016;species=Wenzhou picorna-like virus 28;taxId=1923613	0	0	0	0	0	0	0	0	0	0	0	0	0	0	0	0	0	0	0	0	0	0	0	0	0	0	0	0	0	0	0	0	0	0	0	0	0	0	0	0	0	0	0	0	0	0	0	0	0
superkingdom=Viruses;unclassified RNA viruses;unclassified RNA viruses ShiM-2016;species=Wenzhou picorna-like virus 34;taxId=1923620	0	0	0	0	0	0	0	0	0	0	0	0	0	0	0	0	0	0	0	0	0	0	0	0	0	0	0	0	0	0	0	0	0	0	0	0	0	0	0	0	0	0	0	0	0	0	0	0	0
superkingdom=Viruses;unclassified RNA viruses;unclassified RNA viruses ShiM-2016;species=Wenzhou picorna-like virus 39;taxId=1923625	0	0	0	0	0	0	0	0	0	0	0	0	0	0	0	0	0	0	0	0	0	0	0	0	0	0	0	0	0	0	0	0	0	0	0	0	0	0	0	0	0	0	0	0	0	0	0	0	0
superkingdom=Viruses;unclassified RNA viruses;unclassified RNA viruses ShiM-2016;species=Wenzhou picorna-like virus 42;taxId=1923629	0	0	0	0	0	0	0	0	0	0	0	0	0	0	0	0	0	0	0	0	0	0	0	0	0	0	0	0	0	0	0	0	0	0	0	0	0	0	0	0	0	0	0	0	0	0	0	0	0
superkingdom=Viruses;unclassified RNA viruses;unclassified RNA viruses ShiM-2016;species=Wenzhou picorna-like virus 45;taxId=1923632	0	0	0	0	0	0	0	0	0	0	0	0	0	0	0	0	0	0	0	0	0	0	0	0	0	0	0	0	0	0	0	0	0	0	0	0	0	0	0	0	0	0	0	0	0	0	0	0	0
superkingdom=Viruses;unclassified RNA viruses;unclassified RNA viruses ShiM-2016;species=Wenzhou shrimp virus 10;taxId=1923649	0	0	0	0	0	0	0	0	0	0	0	0	0	0	0	0	0	0	0	0	0	0	0	0	0	0	0	0	0	0	0	0	0	0	0	0	0	0	0	0	0	0	0	0	0	0	0	0	0
superkingdom=Viruses;unclassified RNA viruses;unclassified RNA viruses ShiM-2016;species=Wenzhou sobemo-like virus 1;taxId=1923657	0	0	0	0	0	0	0	0	0	0	0	0	0	0	0	0	0	0	0	0	0	0	0	0	0	0	0	0	0	0	0	0	0	0	0	0	0	0	0	0	0	0	0	0	0	0	0	0	0
superkingdom=Viruses;unclassified RNA viruses;unclassified RNA viruses ShiM-2016;species=Wenzhou tombus-like virus 14;taxId=1923667	0	0	0	0	0	0	0	0	0	0	0	0	0	0	0	0	0	0	0	0	0	0	0	0	0	0	0	0	0	0	0	0	0	0	0	0	0	0	0	0	0	0	0	0	0	0	0	0	0
superkingdom=Viruses;unclassified RNA viruses;unclassified RNA viruses ShiM-2016;species=Wenzhou tombus-like virus 16;taxId=1923669	0	0	0	0	0	0	0	0	0	0	0	0	0	0	0	0	0	0	0	0	0	0	0	0	0	0	0	0	0	0	0	0	0	0	0	0	0	0	0	0	0	0	0	0	0	0	0	0	0
superkingdom=Viruses;unclassified RNA viruses;unclassified RNA viruses ShiM-2016;species=Wenzhou tombus-like virus 17;taxId=1923670	0	0	0	0	0	0	0	0	0	0	0	0	0	0	0	0	0	0	0	0	0	0	0	0	0	0	0	0	0	0	0	0	0	0	0	0	0	0	0	0	0	0	0	0	0	0	0	0	0
superkingdom=Viruses;unclassified RNA viruses;unclassified RNA viruses ShiM-2016;species=Wenzhou yanvirus-like virus 1;taxId=1923683	0	0	0	0	0	0	0	0	0	0	0	0	0	0	0	0	0	0	0	0	0	0	0	0	0	0	0	0	0	0	0	0	0	0	0	0	0	0	0	0	0	0	0	0	0	0	0	0	0
superkingdom=Viruses;unclassified RNA viruses;unclassified RNA viruses ShiM-2016;species=Wenzhou yanvirus-like virus 2;taxId=1923684	0	0	0	0	0	0	0	0	0	0	0	0	0	0	0	0	0	0	0	0	0	0	0	0	0	0	0	0	0	0	0	0	0	0	0	0	0	0	0	0	0	0	0	0	0	0	0	0	0
superkingdom=Viruses;unclassified RNA viruses;unclassified RNA viruses ShiM-2016;species=Wuhan arthropod virus 2;taxId=1923691	0	0	0	0	0	0	0	0	0	0	0	0	0	0	0	0	0	0	0	0	0	0	0	0	0	0	0	0	0	0	0	0	0	0	0	0	0	0	0	0	0	0	0	0	0	0	0	0	0
superkingdom=Viruses;unclassified RNA viruses;unclassified RNA viruses ShiM-2016;species=Wuhan house centipede virus 1;taxId=1923705	0	0	0	0	0	0	0	0	0	0	0	0	0	0	0	0	0	0	0	0	0	0	0	0	0	0	0	0	0	0	0	0	0	0	0	0	0	0	0	0	0	0	0	0	0	0	0	0	0
superkingdom=Viruses;unclassified RNA viruses;unclassified RNA viruses ShiM-2016;species=Wuhan insect virus 23;taxId=1923727	0	0	0	0	0	0	0	0	0	0	0	0	0	0	0	0	0	0	0	0	0	0	0	0	0	0	0	0	0	0	232	0	0	0	0	0	0	0	0	0	0	0	0	0	0	0	0	0	0
superkingdom=Viruses;unclassified RNA viruses;unclassified RNA viruses ShiM-2016;species=Wuhan insect virus 33;taxId=1923736	0	0	0	0	0	0	0	0	0	0	0	0	0	0	0	0	0	0	0	0	0	0	0	0	0	0	0	0	0	0	0	0	0	0	0	0	0	0	0	0	0	0	0	0	0	0	0	0	0
superkingdom=Viruses;unclassified RNA viruses;unclassified RNA viruses ShiM-2016;species=Wuhan millipede virus 3;taxId=1923742	0	0	0	0	0	0	0	0	0	0	0	0	0	0	0	0	0	0	0	0	0	0	0	0	0	0	0	0	0	0	0	0	0	0	0	0	0	0	0	0	0	0	0	0	0	0	0	0	0
superkingdom=Viruses;unclassified RNA viruses;unclassified RNA viruses ShiM-2016;species=Wuhan pillworm virus 4;taxId=1923747	0	0	0	0	0	0	0	0	0	0	0	0	0	0	0	0	0	0	0	0	0	0	0	0	0	0	0	0	0	0	0	0	0	0	0	0	0	0	0	0	0	0	0	0	0	0	0	0	0
superkingdom=Viruses;unclassified RNA viruses;unclassified RNA viruses ShiM-2016;species=Wuhan spider virus 10;taxId=1923750	0	0	0	0	0	0	0	0	0	0	0	0	0	0	0	0	0	0	0	0	0	0	0	0	0	0	0	0	0	0	0	0	0	0	0	0	0	0	0	0	0	0	0	0	0	0	0	0	0
superkingdom=Viruses;unclassified RNA viruses;unclassified RNA viruses ShiM-2016;species=Wuhan spider virus 7;taxId=1923756	0	0	0	0	0	0	0	0	0	0	0	0	0	0	0	0	0	0	0	0	0	0	0	0	0	0	0	0	0	0	0	0	0	0	0	0	0	0	0	0	0	0	0	0	0	0	0	0	0
superkingdom=Viruses;unclassified RNA viruses;unclassified RNA viruses ShiM-2016;species=Xinzhou nematode virus 5;taxId=1923773	0	0	0	0	0	0	0	0	0	0	0	0	0	0	0	0	0	0	0	0	0	0	0	0	0	0	0	0	0	0	0	0	0	0	0	0	0	0	0	0	0	0	0	0	0	0	0	0	0
superkingdom=Viruses;unclassified RNA viruses;unclassified RNA viruses ShiM-2016;species=ubei picorna-like virus 3;taxId=1923781	0	0	0	0	0	0	0	0	0	0	0	0	0	0	0	0	0	0	0	0	0	0	0	0	0	0	0	0	0	0	0	0	0	0	0	0	0	0	0	0	0	0	0	0	0	0	0	0	0
superkingdom=Viruses;unclassified phages;environmental samples;species=uncultured phage crAssphage;taxId=1211417	0	0	0	0	0	0	0	0	0	0	0	0	0	0	0	0	0	0	0	0	0	0	0	0	0	0	0	0	0	0	0	0	0	0	0	0	0	0	0	0	0	0	0	0	0	0	0	0	0
superkingdom=Viruses;unclassified phages;species=Acinetobacter phage AJO1;taxId=1917452	0	0	0	0	0	0	0	0	0	0	0	0	0	0	0	0	0	0	0	0	0	0	0	0	0	0	0	0	0	0	0	0	0	0	0	0	0	0	0	0	0	0	0	0	0	0	0	0	0
superkingdom=Viruses;unclassified phages;species=Acinetobacter phage vB_AbaM_ME3;taxId=1837876	0	0	0	0	0	0	0	0	0	0	0	0	0	0	0	0	0	0	0	0	0	0	0	0	0	0	0	0	0	0	1610	0	0	0	0	0	0	0	0	0	0	0	0	0	0	0	0	0	0
superkingdom=Viruses;unclassified phages;species=Flavobacterium phage Fpv2;taxId=1814282	0	0	0	0	0	0	0	0	0	0	0	0	0	0	0	0	0	0	0	0	0	0	0	0	0	0	0	0	0	0	423	0	0	0	0	0	0	0	0	0	0	0	0	0	0	0	0	0	0
superkingdom=Viruses;unclassified phages;species=Flavobacterium phage Fpv3;taxId=1814284	0	0	0	0	0	0	0	0	0	0	0	0	0	0	0	0	0	0	0	0	0	0	0	0	0	0	0	0	0	0	551	0	0	0	0	0	0	0	0	0	0	0	0	0	0	0	0	0	0
superkingdom=Viruses;unclassified phages;species=Marine RNA phage MB;taxId=1423348	0	0	0	0	0	0	0	0	0	0	0	0	0	0	0	0	0	0	0	0	0	0	0	0	0	0	0	0	0	0	892	0	0	0	0	0	0	0	0	0	0	0	0	0	0	0	0	0	0
superkingdom=Viruses;unclassified phages;species=Phage DP-2017a;taxId=1955560	0	0	0	0	0	0	0	0	0	0	0	0	0	0	0	0	0	0	0	0	0	0	0	0	0	0	0	0	0	0	0	0	0	0	0	0	0	0	0	0	0	0	0	0	0	0	0	0	0
superkingdom=Viruses;unclassified phages;species=Phage Gifsy-1;taxId=129861	0	0	0	0	0	0	0	0	0	0	0	0	0	0	0	0	0	0	0	0	0	0	0	0	0	0	0	0	0	0	42	0	0	0	0	0	0	0	0	0	0	0	0	0	0	0	0	0	0
superkingdom=Viruses;unclassified phages;species=Ralstonia phage RP12;taxId=1923889	0	0	0	0	0	0	0	0	0	0	0	0	0	0	0	0	0	0	0	0	0	0	0	0	0	0	0	0	0	0	480	0	0	0	0	0	0	0	0	0	0	0	0	0	0	0	0	0	0
superkingdom=Viruses;unclassified phages;species=Rhizobium phage RHEph10;taxId=1220717	0	0	0	0	0	0	0	0	0	0	0	0	0	0	0	0	0	0	0	0	0	0	0	0	0	0	0	0	0	0	0	0	0	0	0	0	0	0	0	0	0	0	0	0	0	0	0	0	0
superkingdom=Viruses;unclassified phages;species=Stenotrophomonas phage vB_SmaS-DLP_6;taxId=1651816	0	0	0	0	0	0	0	0	0	0	0	0	0	0	0	0	0	0	0	0	0	0	0	0	0	0	0	0	0	0	260	0	0	0	0	0	0	0	0	0	0	0	0	0	0	0	0	0	0
superkingdom=Viruses;unclassified phages;species=Streptococcus phage PhiSpn_200;taxId=890041	0	0	0	0	0	0	0	0	0	0	0	0	0	0	0	0	0	0	0	0	0	0	0	0	0	0	0	0	0	0	0	0	0	0	0	0	0	0	0	0	0	0	0	0	0	0	0	0	0
superkingdom=Viruses;unclassified phages;species=Streptococcus phage Str01;taxId=1933695	0	0	0	0	0	0	0	0	0	0	0	0	0	0	0	0	0	0	0	0	0	0	0	0	0	0	0	0	0	0	0	0	0	0	0	0	0	0	0	0	0	0	0	0	0	0	0	0	0
superkingdom=Viruses;unclassified phages;species=Streptococcus phage Str03;taxId=1933693	0	0	0	0	0	0	0	0	0	0	0	0	0	0	0	0	0	0	0	0	0	0	0	0	0	0	0	0	0	0	0	0	0	0	0	0	0	0	0	0	0	0	0	0	0	0	0	0	0
superkingdom=Viruses;unclassified phages;species=Vibrio phage S4-7;taxId=1873905	0	0	0	0	0	0	0	0	0	0	0	0	0	0	0	0	0	0	0	0	0	0	0	0	0	0	0	0	0	0	0	0	0	0	0	0	0	0	0	0	0	0	0	0	0	0	0	0	0
superkingdom=Viruses;unclassified phages;species=Vibrio phage VPp1;taxId=1524880	0	0	0	0	0	0	0	0	0	0	0	0	0	0	0	0	0	0	0	0	0	0	0	0	0	0	0	0	0	0	0	0	0	0	0	0	0	0	0	0	0	0	0	0	0	0	0	0	0
superkingdom=Viruses;unclassified phages;species=Vibrio phage vB_VmeM-32;taxId=1775142	0	0	0	0	0	0	0	0	0	0	0	0	0	0	0	0	0	0	0	0	0	0	0	0	0	0	0	0	0	0	0	0	0	0	0	0	0	0	0	0	0	0	0	0	0	0	0	0	0
superkingdom=Viruses;unclassified phages;species=ssRNA phage DC;taxId=1892901	0	0	0	0	0	0	0	0	0	0	0	0	0	0	0	0	0	0	0	0	0	0	0	134	0	0	0	0	0	0	5731	0	0	0	0	0	0	0	0	0	0	0	0	0	0	0	0	0	0
superkingdom=Viruses;unclassified phages;species=unidentified phage;taxId=38018	0	0	0	0	0	0	0	0	0	0	0	0	0	0	0	0	0	0	0	0	0	0	0	0	0	0	0	0	0	0	0	0	0	0	0	0	0	0	0	0	0	0	0	0	0	0	0	0	0
superkingdom=Viruses;unclassified viruses;species=Agaricus bisporus virus 16;taxId=1945746	0	0	0	0	0	0	0	0	0	0	0	0	0	0	0	0	0	0	0	0	0	0	0	0	0	0	0	0	0	0	0	0	0	0	0	0	0	0	0	0	0	0	0	0	0	0	0	0	0
superkingdom=Viruses;unclassified viruses;species=Alber virus;taxId=1888313	0	0	0	0	0	0	0	0	0	0	0	0	0	0	0	0	0	0	0	0	0	0	0	0	0	0	0	0	0	0	0	0	0	0	0	0	0	0	0	0	0	0	0	0	0	0	0	0	0
superkingdom=Viruses;unclassified viruses;species=Basavirus sp.;taxId=1930507	0	0	0	0	0	0	0	0	0	0	0	0	0	0	0	0	0	0	0	0	0	0	0	0	0	0	0	0	0	0	0	0	0	0	0	0	0	0	0	0	0	0	0	0	0	0	0	0	0
superkingdom=Viruses;unclassified viruses;species=Bat felisavirus;taxId=1958783	0	0	0	0	0	0	0	0	0	0	0	0	0	0	0	0	0	0	0	0	0	0	0	0	0	0	0	0	0	0	0	0	0	0	0	0	0	0	0	0	0	0	0	0	0	0	0	0	0
superkingdom=Viruses;unclassified viruses;species=Bat posalivirus;taxId=1958781	0	0	0	0	0	0	0	0	0	0	0	0	0	0	0	0	0	0	0	0	0	0	0	0	0	0	0	0	0	0	0	0	0	0	0	0	0	0	0	0	0	0	0	0	0	0	0	0	0
superkingdom=Viruses;unclassified viruses;species=Bovine faeces associated circular DNA virus 1;taxId=1843764	0	0	0	0	0	0	0	0	0	0	0	0	0	0	0	0	0	0	0	0	0	0	0	0	0	0	0	0	0	0	0	0	0	0	0	0	0	0	0	0	0	0	0	0	0	0	0	0	0
superkingdom=Viruses;unclassified viruses;species=Brandmavirus UC1;taxId=1424631	0	0	0	0	0	0	0	0	0	0	0	0	0	0	0	0	0	0	0	0	0	0	0	0	0	0	0	0	0	0	0	0	0	0	0	0	0	0	0	0	0	0	0	0	0	0	0	0	0
superkingdom=Viruses;unclassified viruses;species=Bufivirus UC1;taxId=1424632	0	0	0	0	0	0	0	0	0	0	0	0	0	0	0	0	0	0	0	0	0	0	0	0	0	0	0	0	0	0	0	0	0	0	0	0	0	0	0	0	0	0	0	0	0	0	0	0	0
superkingdom=Viruses;unclassified viruses;species=Human feces pecovirus;taxId=1820160	0	0	0	0	0	0	0	0	0	0	0	0	0	0	0	0	0	0	0	0	0	0	0	0	0	0	0	0	0	0	174	0	0	0	0	0	0	0	0	0	0	0	0	0	0	0	0	0	0
superkingdom=Viruses;unclassified viruses;species=Husavirus sp.;taxId=1930509	0	0	0	0	0	0	0	0	0	0	0	0	0	0	0	0	0	0	0	0	0	0	0	0	0	0	0	0	0	0	204	0	0	0	0	0	0	0	0	0	0	0	0	0	0	0	0	0	0
superkingdom=Viruses;unclassified viruses;species=IAS virus;taxId=1450749	0	0	0	0	0	0	0	0	0	0	0	0	0	0	0	0	0	0	0	0	0	0	0	0	0	0	0	0	0	0	0	0	0	0	0	0	0	0	0	0	0	0	0	0	0	0	0	0	0
superkingdom=Viruses;unclassified viruses;species=Japanese garlic virus;taxId=37478	0	0	0	0	0	0	0	0	0	0	0	0	0	0	0	0	0	0	0	0	0	0	0	0	0	0	0	0	0	0	0	0	0	0	0	0	0	0	0	0	0	0	0	0	0	0	0	0	0
superkingdom=Viruses;unclassified viruses;species=Laverivirus UC1;taxId=1424634	0	0	0	0	0	0	0	0	0	0	0	0	0	0	0	0	0	0	0	0	916	1109	1066	849	724	1096	0	0	0	0	17281	0	0	0	0	0	0	0	0	0	0	0	50	0	72	0	0	140	0
superkingdom=Viruses;unclassified viruses;species=Micalovirus SF1;taxId=1424635	0	0	0	0	0	0	0	0	0	0	0	0	0	0	0	0	0	0	0	0	0	0	0	0	0	0	0	0	0	0	0	0	0	0	0	0	0	0	0	0	0	0	0	0	0	0	0	0	0
superkingdom=Viruses;unclassified viruses;species=Papaya meleira virus 2;taxId=1824957	0	0	0	0	0	0	0	0	0	0	0	0	0	0	0	0	0	0	0	0	0	0	0	0	0	0	0	0	0	0	262	0	0	0	0	0	0	0	0	0	0	0	0	0	0	0	0	0	0
superkingdom=Viruses;unclassified viruses;species=Rainier virus;taxId=1911110	0	0	0	0	0	0	0	0	0	0	0	0	0	0	0	0	0	0	0	0	0	0	0	0	0	0	0	0	0	0	0	0	0	0	0	0	0	0	0	0	0	0	0	0	0	0	0	0	0
superkingdom=Viruses;unclassified viruses;species=Rasavirus sp.;taxId=1930508	0	0	0	0	0	0	0	0	0	0	0	0	0	0	0	0	0	0	0	0	0	0	0	0	0	0	0	0	0	0	0	0	0	0	0	0	0	0	0	0	0	0	0	0	0	0	0	0	0
superkingdom=Viruses;unclassified viruses;species=Sewage-associated circular DNA virus-13;taxId=1519389	0	0	0	0	0	0	0	0	0	0	0	0	0	0	0	0	0	0	0	0	0	0	0	0	0	0	0	0	0	0	0	0	0	0	0	0	0	0	0	0	0	0	0	0	0	0	0	0	0
superkingdom=Viruses;unclassified viruses;species=Tombunodavirus UC1;taxId=1424636	0	0	0	0	0	0	0	0	0	0	0	0	0	0	0	0	0	0	0	0	0	0	0	0	0	0	0	0	0	0	0	0	0	0	0	0	0	0	0	0	0	0	0	0	0	0	0	0	0
[truncated: 75 more columns]
