# Supplementary material for: Maximal viral information recovery from sequence data using VirMAP
Source: Nat Commun. 2018 Aug 10;9:3205. doi: 10.1038/s41467-018-05658-8 (PMC6086868; doi:10.1038/s41467-018-05658-8)
Supplement: Supplementary file 15 — Supplementary Data 13 [file 41467_2018_5658_MOESM15_ESM.xlsx]

## Sheet: Sheet1
	Sample	1	0.1	0.01	0.001
Brazil raw standard	SRR5868316	322	124	18	0
	SRR5868317	544	258	33	2
	SRR5868318	397	311	107	20
	SRR5868319	657	404	114	8
	Average	480	274.25	68	7.5
Brazil Filtered standard	SRR5868316	148	47	6	0
	SRR5868317	240	75	11	2
	SRR5868318	219	146	47	14
	SRR5868319	353	180	54	1
	Average	240	112	29.5	4.25
Brazil virmap raw	SRR5868316	328	348	162	54
	SRR5868317	468	543	201	56
	SRR5868318	326	363	213	99
	SRR5868319	571	559	181	99
	Average	423.25	453.25	189.25	77
Brazil virmap filtered	SRR5868316	176	130	43	7
	SRR5868317	249	184	53	14
	SRR5868318	193	166	95	41
	SRR5868319	297	215	57	34
	Average	228.75	173.75	62	24
