# Supplementary material for: Maximal viral information recovery from sequence data using VirMAP
Source: Nat Commun. 2018 Aug 10;9:3205. doi: 10.1038/s41467-018-05658-8 (PMC6086868; doi:10.1038/s41467-018-05658-8)
Supplement: Supplementary file 16 — Supplementary Data 14 [file 41467_2018_5658_MOESM16_ESM.xlsx]

## Sheet: Sheet1
VirMAP default
Activity	Required Software	VirMAP Options
Sequence read file decompression	lbzip, pigz, renameFastq2FastaVirome.pl, renameFasta2FastaVirome.pl
Sequence read dereplication	vsearch
Sequence read normalization	normalize-by-median.py, bbnorm.sh	--noNormalize, --useBbnorm
Read mapping to nucleotide database	bbmap.sh	--noNucMap, --loose, --strict
Read mapping to protein database	diamond	--noAaMap, --loose, --strict
Build super-scaffolds	clusterReferences.pl, buildPseudoScaffolds.pl, superScaffold.pl
De novo read assembly	tadpole.sh, megahit, dedupe.sh, renameContigs.pl	--both, --useMegahit, --sensitive, --noAssembly, --noCorrection
Merge assemblies	mergeWrapper.pl, clusterByKmer.pl
Filter non-viral contigs	blastn, diamond, determineTaxonomy.pl	--noFilter, --noEntropy
Iterative contig improvement	determineTaxonomy.pl, improveWrapper.pl, mergeWrapper.pl	--noIterImp, --noFilter, --noEntropy, --noMerge
Determine read abundance per contig	bbmap.sh, adjustSizesAndFilter.pl
Determine taxonomy	blastn, diamond, determineTaxonomy.pl	--skipTaxonomy, --noIterImp, --noFilter, --noEntropy
	*script names in blue are VirMAP subcomponents
VirMAP Options	Brief Description
--noNormalize	skip read normalization
--noNucMap	skip mapping to nucleotide database
--noAaMap	skip mapping to protein database
--loose	lowers the stringency of read mapping
--strict	increases the stringency of read mapping
--both	use both megahit and tadpole for assembly
--useMegahit	use only megahit for assembly
--sensitive	uses additional kmer steps and lowers kmer coverage requirements during assembly
--noAssembly	skip all assembly steps, takes precedence over other assembly options
--noCorrection	skip kmer correction during tadpole sensitive assmebly, only applicaple when paired with the --sensitive option
--noEntropy	skip entropy-based contitg filtering, overridden if taxonomy based filtering is enabled
--noFilter	skip taxonomy-based contig filtering
--noIterImp	skip iterative contig improvement
--noMerge	skip contig merging, only considered if iterative improvement is also disabled
--skipTaxonomy	skip taxonomic classification
--useBbnorm	uses bbnorm.sh instead of normalize-by-median.py for normalization
--keepTemp	keep temporary folder after completion
--whitelist	used to specify taxa IDs that are protected from elimination
